# Supplementary material for: A global analysis of matches and mismatches between human genetic and linguistic histories
Source: Proc Natl Acad Sci U S A. 2022 Nov 21;119(47):e2122084119. doi: 10.1073/pnas.2122084119 (PMC9704691; doi:10.1073/pnas.2122084119)
Supplement: Supplementary File [file pnas.2122084119.sd01.csv]

Pop2	Pop1	FST	case	popslistemp	glottocodeBase2	glottocodeBase1	glottocodeFamily2	glottocodeFamily1	family1	family2	region2	region1	lat1	lon1	lat2	lon2	GEOdist	FstLinear	FAMILY	SameFamily	REGION	TMRCA_doubleNe	TMRCA_doubleNe_5	TMRCA_doubleNe_95	TMRCA_harmonicNe	TMRCA_harmonicNe_5	TMRCA_harmonicNe_95	TMRCA_Bhatia	percentileFST	bouckaert2012_DivTime	chang2015_DivTime	Gray2009_DivTime	Hruschka2015_DivTime	Savelyev2020_DivTime	root
Adygei	Taa_East	0.203905	double	Taa_EastAdygei	adyg1241	huaa1248	abkh1242	tuuu1241	Tuu	Abkhaz-Adyge	EURASIA	AFRICA	-24.23651618	22.82065451	44	39	7774	0.256131492	DIVERSE	NO	DIVERSE	78914.85667	58761.71818	117359.4496	31835.22282	21381.96788	56263.3349	91160.58495	NA	NA	NA	NA	NA	NA	NA
Adygei	Nakanai_Loso	0.162152	double	Nakanai_LosoAdygei	adyg1241	losa1236	abkh1242	aust1307	Austronesian	Abkhaz-Adyge	EURASIA	OCEANIA	-5.483	150.8	44	39	12180	0.193533911	DIVERSE	NO	DIVERSE	55436.21045	41779.38375	80123.81316	9889.860282	7155.133688	14457.53081	61608.63975	NA	NA	NA	NA	NA	NA	NA
Adygei	She	0.10284	double	SheAdygei	adyg1241	shee1238	abkh1242	hmon1336	Hmong-Mien	Abkhaz-Adyge	EURASIA	EURASIA	27	119	44	39	7208	0.114628383	DIVERSE	NO	EURASIA	37605.28716	27796.20752	56943.94177	20997.45918	14149.24229	37265.45307	39939.14157	NA	NA	NA	NA	NA	NA	NA
Adygei	Nakanai_Bileki	0.138844	double	Nakanai_BilekiAdygei	adyg1241	bile1245	abkh1242	aust1307	Austronesian	Abkhaz-Adyge	EURASIA	OCEANIA	-5.75	150.8	44	39	12201	0.161229789	DIVERSE	NO	DIVERSE	49129.30906	37407.00733	69760.90502	18305.21982	14794.00405	22503.356	53572.17275	NA	NA	NA	NA	NA	NA	NA
Adygei	Bashkir_Tamyan_Kypcak	0.0253567	double	Bashkir_Tamyan_KypcakAdygei	adyg1241	bash1264	abkh1242	turk1311	Turkic	Abkhaz-Adyge	EURASIA	EURASIA	52.67	56.55	44	39	1611	0.02601639	DIVERSE	NO	EURASIA	9574.489129	6671.000924	16900.24681	7333.101257	4202.320305	16124.21507	9700.856932	0.49	NA	NA	NA	NA	NA	NA
Adygei	Eskimo_ChaplinSireniki	0.091511	double	Eskimo_ChaplinSirenikiAdygei	adyg1241	cent2128	abkh1242	eski1264	Eskimo-Aleut	Abkhaz-Adyge	EURASIA	EURASIA	64.48	172.86	44	39	7310	0.100728793	DIVERSE	NO	EURASIA	30151.41022	22329.87909	47205.54133	9663.362966	5802.758164	25173.82069	31778.78498	NA	NA	NA	NA	NA	NA	NA
Adygei	Nivh	0.116484	double	NivhAdygei	adyg1241	gily1242	abkh1242	nivk1234	Nivkh	Abkhaz-Adyge	EURASIA	EURASIA	52.85	141.25	44	39	6959	0.131841415	DIVERSE	NO	EURASIA	39500.83706	29797.84238	57389.24972	12769.18505	9532.70591	19538.31805	42356.8937	NA	NA	NA	NA	NA	NA	NA
Adygei	San	0.218291	double	SanAdygei	adyg1241	juho1239	abkh1242	kxaa1236	Kxa	Abkhaz-Adyge	EURASIA	AFRICA	-18.93725689	21.45244764	44	39	7231	0.279248416	DIVERSE	NO	DIVERSE	89171.38107	63986.96414	146496.5115	44207.91108	23058.64965	109344.109	104562.1004	NA	NA	NA	NA	NA	NA	NA
Adygei	Khamnegan	0.0763603	double	KhamneganAdygei	adyg1241	kham1281	abkh1242	mong1349	Mongolic-Khitan	Abkhaz-Adyge	EURASIA	EURASIA	50.68	114.6	44	39	5500	0.082673255	DIVERSE	NO	EURASIA	36541.97047	25795.46206	62815.13878	34516.04725	23125.50795	62723.63022	38140.02305	NA	NA	NA	NA	NA	NA	NA
Adygei	Ju_hoan_North	0.216859	double	Ju_hoan_NorthAdygei	adyg1241	juho1239	abkh1242	kxaa1236	Kxa	Abkhaz-Adyge	EURASIA	AFRICA	-18.93725689	21.45244764	44	39	7231	0.276909267	DIVERSE	NO	DIVERSE	88149.44833	66342.42151	126879.826	43030.92948	31823.21912	60827.5019	103205.5114	NA	NA	NA	NA	NA	NA	NA
Adygei	Tuvinian	0.0705911	double	TuvinianAdygei	adyg1241	tuvi1240	abkh1242	turk1311	Turkic	Abkhaz-Adyge	EURASIA	EURASIA	50.259608	95.160313	44	39	4207	0.075952683	DIVERSE	NO	EURASIA	27999.4183	19844.31126	46012.89518	21512.77362	13204.77352	41814.71185	29118.69549	NA	NA	NA	NA	NA	NA	NA
Adygei	LaJalca	0.122212	double	LaJalcaAdygei	adyg1241	chac1250	abkh1242	quec1387	Quechuan	Abkhaz-Adyge	EURASIA	AMERICAS	-6.485608	-77.816172	44	39	12650	0.139227239	DIVERSE	NO	DIVERSE	42876.47093	32106.67014	62057.75741	17242.52894	12153.61742	25294.17439	46168.7014	NA	NA	NA	NA	NA	NA	NA
Adygei	Murut	0.114238	double	MurutAdygei	adyg1241	muru1275	abkh1242	aust1307	Austronesian	Abkhaz-Adyge	EURASIA	SOUTHEAST_ASIA	4.62	115.14	44	39	8554	0.128971439	DIVERSE	NO	DIVERSE	38846.23306	29496.75895	55728.55891	13169.51368	10468.76316	17752.00976	41587.88605	NA	NA	NA	NA	NA	NA	NA
Adygei	Aleut	0.0313583	double	AleutAdygei	adyg1241	aleu1260	abkh1242	eski1264	Eskimo-Aleut	Abkhaz-Adyge	EURASIA	EURASIA	55.18	166	44	39	7921	0.032373477	DIVERSE	NO	EURASIA	10398.06058	7788.791309	15087.01158	5300.537935	3816.923014	7849.957821	10569.61716	NA	NA	NA	NA	NA	NA	NA
Adygei	Saposa	0.123472	double	SaposaAdygei	adyg1241	sapo1253	abkh1242	aust1307	Austronesian	Abkhaz-Adyge	EURASIA	OCEANIA	-5.5833	154.67	44	39	12490	0.140864867	DIVERSE	NO	DIVERSE	45603.38048	33375.10269	69160.42367	24093.16948	15069.37229	43710.60947	49150.7087	NA	NA	NA	NA	NA	NA	NA
Adygei	Gui	0.186637	double	GuiAdygei	adyg1241	gwii1239	abkh1242	khoe1240	Khoe-Kwadi	Abkhaz-Adyge	EURASIA	AFRICA	-21.48658402	23.29466982	44	39	7464	0.229463352	DIVERSE	NO	DIVERSE	73315.4042	55149.59917	106604.0839	36448.31956	26885.57541	54684.3538	83281.78248	NA	NA	NA	NA	NA	NA	NA
Adygei	Eskimo_Naukan	0.097254	double	Eskimo_NaukanAdygei	adyg1241	nauk1242	abkh1242	eski1264	Eskimo-Aleut	Abkhaz-Adyge	EURASIA	EURASIA	66.02	169.71	44	39	7085	0.1077313	DIVERSE	NO	EURASIA	32018.05235	24267.11956	45863.36897	9566.074338	7517.082473	12503.64104	33875.89643	NA	NA	NA	NA	NA	NA	NA
Adygei	Selkup_Turukhansk	0.0664119	double	Selkup_TurukhanskAdygei	adyg1241	selk1253	abkh1242	ural1272	Uralic	Abkhaz-Adyge	EURASIA	EURASIA	65.796083	87.952268	44	39	3805	0.07113619	DIVERSE	NO	EURASIA	20965.28413	15589.42527	31150.53738	5715.373225	3466.905206	11148.12443	21747.27417	NA	NA	NA	NA	NA	NA	NA
Adygei	Evenk_Transbaikal	0.0868219	double	Evenk_TransbaikalAdygei	adyg1241	even1259	abkh1242	tung1282	Tungusic	Abkhaz-Adyge	EURASIA	EURASIA	56.9	118.2	44	39	5459	0.095076634	DIVERSE	NO	EURASIA	30133.5751	22358.08224	44832.436	14383.06278	9656.965843	24537.58353	31662.43359	NA	NA	NA	NA	NA	NA	NA
Adygei	Tatar_Siberian_Zabolotniye	0.0438693	double	Tatar_Siberian_ZabolotniyeAdygei	adyg1241	sibe1250	abkh1242	turk1311	Turkic	Abkhaz-Adyge	EURASIA	EURASIA	58.41	67.46	44	39	2519	0.045882116	DIVERSE	NO	EURASIA	14086.01436	10527.45711	20730.4578	5543.914598	3834.059681	9198.946142	14418.71899	NA	NA	NA	NA	NA	NA	NA
Adygei	Jew_Tunisian	0.0165036	double	Jew_TunisianAdygei	adyg1241	jude1263	abkh1242	afro1255	Afro-Asiatic	Abkhaz-Adyge	EURASIA	AFRICA	36.8	10.18333333	44	39	2556	0.016780539	DIVERSE	NO	DIVERSE	5578.393882	4098.037559	8482.059204	3274.332637	2154.400181	5817.068781	5625.483004	0.156	NA	NA	NA	NA	NA	NA
Adygei	Mbukushu	0.14952	double	MbukushuAdygei	adyg1241	mbuk1240	abkh1242	atla1278	Atlantic-Congo	Abkhaz-Adyge	EURASIA	AFRICA	-16.85712	22.795715	44	39	6973	0.175806603	DIVERSE	NO	DIVERSE	74829.15369	50021.02561	141225.4445	68837.03744	39916.86995	141179.4301	82293.4354	NA	NA	NA	NA	NA	NA	NA
Adygei	Mixtec	0.123319	double	MixtecAdygei	adyg1241	mixt1427	abkh1242	otom1299	Otomanguean	Abkhaz-Adyge	EURASIA	AMERICAS	15.95	-97.36666667	44	39	12028	0.140665761	DIVERSE	NO	DIVERSE	45401.81633	34099.42016	65717.63687	23667.83492	17332.56228	34575.10269	48927.93302	NA	NA	NA	NA	NA	NA	NA
Adygei	Nama	0.140831	double	NamaAdygei	adyg1241	nama1264	abkh1242	khoe1240	Khoe-Kwadi	Abkhaz-Adyge	EURASIA	AFRICA	-24.26609349	17.26088893	44	39	7917	0.163915365	DIVERSE	NO	DIVERSE	62949.67724	47300.10203	88891.30229	51742.50114	38589.11676	70525.33075	68749.91685	NA	NA	NA	NA	NA	NA	NA
Adygei	Dai	0.0993464	double	DaiAdygei	adyg1241	luuu1242	abkh1242	taik1256	Tai-Kadai	Abkhaz-Adyge	EURASIA	EURASIA	21	100	44	39	6115	0.110304783	DIVERSE	NO	EURASIA	59094.6058	39315.76733	103322.4903	59072.59479	38346.26182	100746.5834	62613.54576	NA	NA	NA	NA	NA	NA	NA
Adygei	Tongan	0.114859	double	TonganAdygei	adyg1241	tong1325	abkh1242	aust1307	Austronesian	Abkhaz-Adyge	EURASIA	OCEANIA	-21.19	-175.18	44	39	15997	0.129763507	DIVERSE	NO	DIVERSE	40215.92457	30019.6993	58441.59047	16863.81511	11631.70639	25441.06713	43073.44143	NA	NA	NA	NA	NA	NA	NA
Adygei	Sardinian	0.0191227	double	SardinianAdygei	adyg1241	sard1257	abkh1242	indo1319	Indo-European	Abkhaz-Adyge	EURASIA	EURASIA	40	9	44	39	2507	0.019495507	DIVERSE	NO	EURASIA	9811.209378	7599.549788	13738.48359	9740.16682	7574.02941	13542.81449	9907.822608	0.396	NA	NA	NA	NA	NA	NA
Adygei	Tabasaran	0.00740437	double	TabasaranAdygei	adyg1241	taba1259	abkh1242	nakh1245	Nakh-Daghestanian	Abkhaz-Adyge	EURASIA	EURASIA	41.96	47.82	44	39	753	0.007459604	DIVERSE	NO	EURASIA	3722.114662	2696.800656	5840.86967	3688.9363	2643.386083	5840.549183	3735.95827	0.124	NA	NA	NA	NA	NA	NA
Adygei	BedouinB	0.0329735	double	BedouinBAdygei	adyg1241	east2690	abkh1242	afro1255	Afro-Asiatic	Abkhaz-Adyge	EURASIA	EURASIA	31	35	44	39	1489	0.034097825	DIVERSE	NO	EURASIA	10359.97038	7915.838154	14743.55839	3774.071251	3143.829345	4726.255791	10540.21416	NA	NA	NA	NA	NA	NA	NA
Adygei	Maya	0.112532	double	MayaAdygei	adyg1241	yuca1254	abkh1242	maya1287	Mayan	Abkhaz-Adyge	EURASIA	AMERICAS	19	-91	44	39	11375	0.126801192	DIVERSE	NO	DIVERSE	62024.87838	45605.32372	95240.37509	61184.76959	44624.69545	95000.43199	66322.95071	NA	NA	NA	NA	NA	NA	NA
Adygei	Savo	0.11497	double	SavoAdygei	adyg1241	savo1255	abkh1242	savo1255	Savosavo	Abkhaz-Adyge	EURASIA	OCEANIA	-9.125138	159.800176	44	39	13168	0.129905201	DIVERSE	NO	DIVERSE	51248.94263	36196.9511	89283.84462	43684.34427	27855.85872	87336.63691	54895.32001	NA	NA	NA	NA	NA	NA	NA
Adygei	Kove_Tamuniai	0.140193	double	Kove_TamuniaiAdygei	adyg1241	kove1237	abkh1242	aust1307	Austronesian	Abkhaz-Adyge	EURASIA	OCEANIA	-5.4667	148.95	44	39	12033	0.163051708	DIVERSE	NO	DIVERSE	47479.37688	36042.11483	67991.09482	11101.29121	9033.105234	13935.77174	51827.57939	NA	NA	NA	NA	NA	NA	NA
Adygei	Selkup	0.0582814	double	SelkupAdygei	adyg1241	selk1253	abkh1242	ural1272	Uralic	Abkhaz-Adyge	EURASIA	EURASIA	65.53445627	82.29948491	44	39	3550	0.061888339	DIVERSE	NO	EURASIA	19584.76812	14559.03368	28805.92741	9272.849839	6302.81266	14903.79171	20216.10164	NA	NA	NA	NA	NA	NA	NA
Adygei	Xuun	0.18717	double	XuunAdygei	adyg1241	kung1261	abkh1242	kxaa1236	Kxa	Abkhaz-Adyge	EURASIA	AFRICA	-18.69072023	19.68263063	44	39	7251	0.230269552	DIVERSE	NO	DIVERSE	82689.88883	60713.06216	122604.7203	60271.54991	41391.62465	94181.95249	93978.12851	NA	NA	NA	NA	NA	NA	NA
Adygei	Tatar_Mishar	0.011378	double	Tatar_MisharAdygei	adyg1241	tata1255	abkh1242	turk1311	Turkic	Abkhaz-Adyge	EURASIA	EURASIA	55	48.5	44	39	1401	0.011508949	DIVERSE	NO	EURASIA	5794.421682	3984.775085	9378.642393	5752.922486	3839.246348	9369.021567	5827.855748	0.22	NA	NA	NA	NA	NA	NA
Adygei	Ojibwa	0.0695396	double	OjibwaAdygei	adyg1241	ojib1241	abkh1242	algi1248	Algic	Abkhaz-Adyge	EURASIA	AMERICAS	46.5	-81	44	39	8366	0.074736765	DIVERSE	NO	DIVERSE	24715.46115	18913.78601	34634.51151	14231.99208	11417.05255	17560.27745	25686.67222	0.416	NA	NA	NA	NA	NA	NA
Adygei	French_South	0.0139298	double	French_SouthAdygei	adyg1241	stan1290	abkh1242	indo1319	Indo-European	Abkhaz-Adyge	EURASIA	EURASIA	43.09	-0.05	44	39	3123	0.01412658	DIVERSE	NO	EURASIA	6018.129138	4034.303866	11143.04665	5540.116089	3238.764838	11143.04665	6060.835249	0.282	NA	NA	NA	NA	NA	NA
Adygei	Tshwa	0.161545	double	TshwaAdygei	adyg1241	tsoa1238	abkh1242	khoe1240	Khoe-Kwadi	Abkhaz-Adyge	EURASIA	AFRICA	-21.02493467	25.93657567	44	39	7361	0.192669851	DIVERSE	NO	DIVERSE	63455.37991	46411.03174	97165.33261	35976.35389	22881.40131	66244.57029	70484.75214	NA	NA	NA	NA	NA	NA	NA
Adygei	KichwaOrellana	0.153192	double	KichwaOrellanaAdygei	adyg1241	tena1240	abkh1242	quec1387	Quechuan	Abkhaz-Adyge	EURASIA	AMERICAS	-0.183278	-77.174667	44	39	12094	0.180905235	DIVERSE	NO	DIVERSE	54458.85223	41312.806	77696.98926	18374.38519	14483.66765	23317.30445	60070.34385	NA	NA	NA	NA	NA	NA	NA
Adygei	Puno	0.144097	double	PunoAdygei	adyg1241	puno1238	abkh1242	quec1387	Quechuan	Abkhaz-Adyge	EURASIA	AMERICAS	-15.7662	-69.683	44	39	12717	0.168356695	DIVERSE	NO	DIVERSE	55189.71452	39989.77956	88321.60557	30723.36337	18315.7252	65922.71151	60430.41469	NA	NA	NA	NA	NA	NA	NA
Adygei	Jew_Libyan	0.0168059	double	Jew_LibyanAdygei	adyg1241	jude1264	abkh1242	afro1255	Afro-Asiatic	Abkhaz-Adyge	EURASIA	AFRICA	32.91666667	13.18333333	44	39	2551	0.017093166	DIVERSE	NO	DIVERSE	5491.79044	4161.73939	7896.529915	2803.372236	2158.366057	3944.205679	5539.018294	0.16	NA	NA	NA	NA	NA	NA
Adygei	Cocama	0.131361	double	CocamaAdygei	adyg1241	coca1260	abkh1242	tupi1275	Tupian	Abkhaz-Adyge	EURASIA	AMERICAS	-4.133543763	-69.98190491	44	39	11852	0.151226229	DIVERSE	NO	DIVERSE	48879.06119	36964.61567	70826.80417	25641.09375	19509.75822	37669.65762	52993.30777	NA	NA	NA	NA	NA	NA	NA
Adygei	Khomani	0.156041	double	KhomaniAdygei	adyg1241	nuuu1241	abkh1242	tuuu1241	Tuu	Abkhaz-Adyge	EURASIA	AFRICA	-28.25	21.15	44	39	8246	0.184891683	DIVERSE	NO	DIVERSE	74017.24055	54232.53059	107773.3621	64205.94934	45294.41783	94326.0336	81837.71295	NA	NA	NA	NA	NA	NA	NA
Adygei	Kuot_Kabil	0.138848	double	Kuot_KabilAdygei	adyg1241	kuot1243	abkh1242	kuot1243	Kuot	Abkhaz-Adyge	EURASIA	OCEANIA	-3.067	151.7	44	39	12059	0.161235183	DIVERSE	NO	DIVERSE	48902.80068	36875.49673	70277.57906	17569.68349	13086.90718	24201.02545	53325.33535	NA	NA	NA	NA	NA	NA	NA
Adygei	Buka	0.117928	double	BukaAdygei	adyg1241	buka1262	abkh1242	aust1307	Austronesian	Abkhaz-Adyge	EURASIA	OCEANIA	-5.422	154.673	44	39	12477	0.133694302	DIVERSE	NO	DIVERSE	46158.66709	32853.51619	75836.75564	30541.52674	17741.40614	64266.87812	49548.07404	NA	NA	NA	NA	NA	NA	NA
Adygei	Mamusi_Paleabu	0.152004	double	Mamusi_PaleabuAdygei	adyg1241	mamu1254	abkh1242	aust1307	Austronesian	Abkhaz-Adyge	EURASIA	OCEANIA	-5.95	150.9	44	39	12224	0.179250846	DIVERSE	NO	DIVERSE	52608.27437	39737.82646	75889.60972	13641.21944	10329.45097	19350.86977	57972.42869	NA	NA	NA	NA	NA	NA	NA
Adygei	Oroqen	0.091082	double	OroqenAdygei	adyg1241	oroq1238	abkh1242	tung1282	Tungusic	Abkhaz-Adyge	EURASIA	EURASIA	50.43389257	126.5	44	39	6263	0.10020926	DIVERSE	NO	EURASIA	42781.3886	29530.12439	75267.17504	39448.5887	24818.02565	75077.55126	45078.30949	NA	NA	NA	NA	NA	NA	NA
Adygei	Rennell_and_Bellona	0.152897	double	Rennell_and_BellonaAdygei	adyg1241	renn1242	abkh1242	aust1307	Austronesian	Abkhaz-Adyge	EURASIA	OCEANIA	-11.4	159.9	44	39	13355	0.18049399	DIVERSE	NO	DIVERSE	50684.10762	38189.82662	73254.38811	5453.396318	3789.039976	8036.812473	55892.88837	NA	NA	NA	NA	NA	NA	NA
Adygei	Lahu	0.113681	double	LahuAdygei	adyg1241	lahu1253	abkh1242	sino1245	Sino-Tibetan	Abkhaz-Adyge	EURASIA	EURASIA	22	100	44	39	6045	0.128261946	DIVERSE	NO	EURASIA	38373.90669	28386.40973	57542.15698	12241.22968	7225.586433	24459.41222	41065.87297	NA	NA	NA	NA	NA	NA	NA
Adygei	Melamela	0.137797	double	MelamelaAdygei	adyg1241	mera1242	abkh1242	aust1307	Austronesian	Abkhaz-Adyge	EURASIA	OCEANIA	-5	151.25	44	39	12177	0.159819671	DIVERSE	NO	DIVERSE	47661.30475	35930.03004	68779.99371	14737.82294	10915.49372	21067.59276	51928.99978	NA	NA	NA	NA	NA	NA	NA
Adygei	Cree	0.0703112	double	CreeAdygei	adyg1241	cree1272	abkh1242	algi1248	Algic	Abkhaz-Adyge	EURASIA	AMERICAS	50.3	-102.5	44	39	8898	0.075628748	DIVERSE	NO	DIVERSE	24972.2187	18677.83934	36407.6793	14297.47182	10297.00672	21562.3939	25965.87345	0.418	NA	NA	NA	NA	NA	NA
Adygei	Sulka_Watwat	0.14481	double	Sulka_WatwatAdygei	adyg1241	sulk1246	abkh1242	sulk1246	Sulka	Abkhaz-Adyge	EURASIA	OCEANIA	-4.483	152.3	44	39	12218	0.169330792	DIVERSE	NO	DIVERSE	53700.25983	40406.60455	77243.62738	25712.79615	18978.1439	36172.93251	58832.84078	NA	NA	NA	NA	NA	NA	NA
Adygei	Teop	0.134235	double	TeopAdygei	adyg1241	teop1238	abkh1242	aust1307	Austronesian	Abkhaz-Adyge	EURASIA	OCEANIA	-5.85	155.18	44	39	12550	0.155047848	DIVERSE	NO	DIVERSE	53337.63203	39403.33049	77832.46915	34933.86591	24122.12529	52425.12585	57954.32657	NA	NA	NA	NA	NA	NA	NA
Adygei	Ket_Southeast	0.0696134	double	Ket_SoutheastAdygei	adyg1241	kett1243	abkh1242	yeni1252	Yeniseian	Abkhaz-Adyge	EURASIA	EURASIA	62.462346	89.00493	44	39	3777	0.074822015	DIVERSE	NO	EURASIA	22298.24222	16775.34595	32265.49746	6848.990624	4955.565146	10081.35827	23175.4094	NA	NA	NA	NA	NA	NA	NA
Adygei	Kgalagadi	0.167911	double	KgalagadiAdygei	adyg1241	kgal1244	abkh1242	atla1278	Atlantic-Congo	Abkhaz-Adyge	EURASIA	AFRICA	-24.796708	21.751098	44	39	7858	0.20179452	DIVERSE	NO	DIVERSE	62910.4293	46272.23502	95388.2694	27369.46317	16769.95816	52732.99338	70262.92459	NA	NA	NA	NA	NA	NA	NA
Adygei	Chuvash_Tatarstan	0.0157712	double	Chuvash_TatarstanAdygei	adyg1241	chuv1255	abkh1242	turk1311	Turkic	Abkhaz-Adyge	EURASIA	EURASIA	54.75	47.78	44	39	1353	0.016023916	DIVERSE	NO	EURASIA	6179.748515	4211.577772	10780.89095	5110.474906	2847.70115	10460.41262	6229.561526	0.328	NA	NA	NA	NA	NA	NA
Adygei	Chipewyan	0.102389	double	ChipewyanAdygei	adyg1241	chip1261	abkh1242	atha1245	Athabaskan-Eyak-Tlingit	Abkhaz-Adyge	EURASIA	AMERICAS	59.6	-107.3	44	39	8100	0.114068344	DIVERSE	NO	DIVERSE	33542.54679	25578.83691	47810.26335	8904.182956	7569.560644	10620.69804	35613.04405	NA	NA	NA	NA	NA	NA	NA
Adygei	Russian_Archangelsk_Leshukonsky	0.0203872	double	Russian_Archangelsk_LeshukonskyAdygei	adyg1241	russ1263	abkh1242	indo1319	Indo-European	Abkhaz-Adyge	EURASIA	EURASIA	64.9	45.74	44	39	2364	0.020811488	DIVERSE	NO	EURASIA	6702.76639	4824.904072	10833.42006	3460.263729	1898.285377	7956.550689	6773.191762	0.42	NA	NA	NA	NA	NA	NA
Adygei	Karitiana	0.194305	double	KaritianaAdygei	adyg1241	kari1311	abkh1242	tupi1275	Tupian	Abkhaz-Adyge	EURASIA	AMERICAS	-10	-63	44	39	11749	0.24116446	DIVERSE	NO	DIVERSE	69214.60703	52447.14991	99192.63075	12813.59303	10312.45464	15639.06041	79199.91295	NA	NA	NA	NA	NA	NA	NA
Adygei	Haiom	0.159779	double	HaiomAdygei	adyg1241	haio1238	abkh1242	khoe1240	Khoe-Kwadi	Abkhaz-Adyge	EURASIA	AFRICA	-19.34507677	16.96949437	44	39	7401	0.190163064	DIVERSE	NO	DIVERSE	63503.83172	46042.78451	100257.7707	37878.12727	23270.70661	75577.8727	70433.21929	NA	NA	NA	NA	NA	NA	NA
Adygei	Burusho	0.0178072	double	BurushoAdygei	adyg1241	buru1296	abkh1242	buru1296	Burushaski	Abkhaz-Adyge	EURASIA	EURASIA	36.49838568	74	44	39	3063	0.018130045	DIVERSE	NO	EURASIA	6766.346324	4994.39126	10047.48983	5314.676562	3760.512651	8246.823497	6828.169697	0.372	NA	NA	NA	NA	NA	NA
Adygei	Ranongga	0.120683	double	RanonggaAdygei	adyg1241	ghan1242	abkh1242	aust1307	Austronesian	Abkhaz-Adyge	EURASIA	OCEANIA	-8	156.6	44	39	12831	0.137246295	DIVERSE	NO	DIVERSE	47465.48482	34253.55289	81354.11357	31553.93094	19674.68369	72455.72992	51053.0863	NA	NA	NA	NA	NA	NA	NA
Adygei	Hadza1	0.162713	double	Hadza1Adygei	adyg1241	hadz1240	abkh1242	hadz1240	Hadza	Abkhaz-Adyge	EURASIA	AFRICA	-3.6	35.1	44	39	5313	0.194333604	DIVERSE	NO	DIVERSE	55397.3994	41643.46195	80669.04488	8952.436203	6050.295895	15292.62365	61594.94223	NA	NA	NA	NA	NA	NA	NA
Adygei	Nganasan_UstAvam	0.113557	double	Nganasan_UstAvamAdygei	adyg1241	ngan1291	abkh1242	ural1272	Uralic	Abkhaz-Adyge	EURASIA	EURASIA	71.113181	92.822343	44	39	4160	0.128104119	DIVERSE	NO	EURASIA	37644.27441	28229.26714	55613.8414	9911.524389	6790.503825	18495.18842	40281.45795	NA	NA	NA	NA	NA	NA	NA
Adygei	Vella_Lavella	0.119947	double	Vella_LavellaAdygei	adyg1241	bilu1245	abkh1242	bilu1245	Bilua	Abkhaz-Adyge	EURASIA	OCEANIA	-7.9	156.7	44	39	12831	0.1362952	DIVERSE	NO	DIVERSE	55775.50537	38039.98161	135968.0919	49537.7764	29362.79064	130011.6747	59959.36537	NA	NA	NA	NA	NA	NA	NA
Adygei	Nganasan_Volochanka	0.119026	double	Nganasan_VolochankaAdygei	adyg1241	ngan1291	abkh1242	ural1272	Uralic	Abkhaz-Adyge	EURASIA	EURASIA	70.976289	94.535318	44	39	4216	0.135107279	DIVERSE	NO	EURASIA	40006.75604	29955.49127	58066.40636	11497.08996	7798.726859	17546.36956	42978.35311	NA	NA	NA	NA	NA	NA	NA
Adygei	Itelmen	0.112297	double	ItelmenAdygei	adyg1241	itel1242	abkh1242	chuk1271	Chukotko-Kamchatkan	Abkhaz-Adyge	EURASIA	EURASIA	57.2	156.9	44	39	7383	0.126502896	DIVERSE	NO	EURASIA	38967.01442	28880.52526	58990.83031	15695.41131	10100.12293	30779.60206	41659.58951	NA	NA	NA	NA	NA	NA	NA
Adygei	Balkar	0.00322251	double	BalkarAdygei	adyg1241	kara1465	abkh1242	turk1311	Turkic	Abkhaz-Adyge	EURASIA	EURASIA	43.483333	43.616667	44	39	376	0.003232928	DIVERSE	NO	EURASIA	1496.877941	1024.506809	2531.382736	1448.696272	931.4595671	2531.24384	1499.255864	0.036	NA	NA	NA	NA	NA	NA
Adygei	Ingushian	0.00710721	double	IngushianAdygei	adyg1241	ingu1240	abkh1242	nakh1245	Nakh-Daghestanian	Abkhaz-Adyge	EURASIA	EURASIA	43.52	44.58	44	39	452	0.007158084	DIVERSE	NO	EURASIA	2645.094816	1929.408073	3952.407665	2041.279974	1387.440668	3226.455237	2654.502975	0.118	NA	NA	NA	NA	NA	NA
Adygei	Mozabite	0.032941	double	MozabiteAdygei	adyg1241	tumz1238	abkh1242	afro1255	Afro-Asiatic	Abkhaz-Adyge	EURASIA	AFRICA	32	3	44	39	3395	0.034063072	DIVERSE	NO	DIVERSE	10927.84218	8408.098537	15400.25532	5539.842933	4625.559975	6859.424287	11117.79509	0.274	NA	NA	NA	NA	NA	NA
Adygei	Sandawe	0.102742	double	SandaweAdygei	adyg1241	sand1273	abkh1242	sand1273	Sandawe	Abkhaz-Adyge	EURASIA	AFRICA	-5.5	35.5	44	39	5522	0.114506641	DIVERSE	NO	DIVERSE	38642.08488	28950.50173	56983.085	23875.39554	17418.20398	37476.60906	41037.57133	NA	NA	NA	NA	NA	NA	NA
Adygei	Hadza	0.146722	double	HadzaAdygei	adyg1241	hadz1240	abkh1242	hadz1240	Hadza	Abkhaz-Adyge	EURASIA	AFRICA	-3.8	35.3	44	39	5334	0.171950994	DIVERSE	NO	DIVERSE	50090.0042	38070.52117	71707.00339	11774.78046	9738.95929	14714.222	54961.35035	NA	NA	NA	NA	NA	NA	NA
Adygei	Dusun	0.107557	double	DusunAdygei	adyg1241	dusu1277	abkh1242	aust1307	Austronesian	Abkhaz-Adyge	EURASIA	SOUTHEAST_ASIA	4.71	114.67	44	39	8509	0.120519742	DIVERSE	NO	DIVERSE	37193.15144	28098.53832	53928.9689	15169.97217	11488.33611	22549.6733	39630.64302	NA	NA	NA	NA	NA	NA	NA
Adygei	Naro	0.201117	double	NaroAdygei	adyg1241	naro1249	abkh1242	khoe1240	Khoe-Kwadi	Abkhaz-Adyge	EURASIA	AFRICA	-22.03208172	21.58405408	44	39	7563	0.251747753	DIVERSE	NO	DIVERSE	91270.94381	65120.22877	157183.7444	67881.98514	42120.84715	146282.2587	105140.5448	NA	NA	NA	NA	NA	NA	NA
Adygei	Aymara	0.128958	double	AymaraAdygei	adyg1241	sout2996	abkh1242	ayma1253	Aymaran	Abkhaz-Adyge	EURASIA	AMERICAS	-16.5	-68.2	44	39	12653	0.148050266	DIVERSE	NO	DIVERSE	52609.42435	37401.46686	91021.30368	37453.07377	22441.33046	83730.52642	56934.35097	NA	NA	NA	NA	NA	NA	NA
Adygei	Kankanaey	0.127901	double	KankanaeyAdygei	adyg1241	kank1243	abkh1242	aust1307	Austronesian	Abkhaz-Adyge	EURASIA	SOUTHEAST_ASIA	17.07	121.03	44	39	8081	0.146658808	DIVERSE	NO	DIVERSE	43149.72642	32698.14256	61699.8006	11530.01979	9089.924357	14465.54249	46659.5161	NA	NA	NA	NA	NA	NA	NA
Adygei	Pima	0.156728	double	PimaAdygei	adyg1241	pima1248	abkh1242	utoa1244	Uto-Aztecan	Abkhaz-Adyge	EURASIA	AMERICAS	29	-108	44	39	11244	0.185856995	DIVERSE	NO	DIVERSE	54556.07716	41639.3724	77861.8144	14174.99101	12206.67719	17171.11756	60354.06602	NA	NA	NA	NA	NA	NA	NA
Adygei	Hoan	0.199895	double	HoanAdygei	adyg1241	hoaa1235	abkh1242	kxaa1236	Kxa	Abkhaz-Adyge	EURASIA	AFRICA	-23.99891755	23.43511675	44	39	7735	0.249835959	DIVERSE	NO	DIVERSE	75941.25815	57204.38136	108968.4519	27760.56968	20490.51065	37736.92426	87374.48793	NA	NA	NA	NA	NA	NA	NA
Adygei	Surui	0.202484	double	SuruiAdygei	adyg1241	suru1262	abkh1242	tupi1275	Tupian	Abkhaz-Adyge	EURASIA	AMERICAS	-11	-62	44	39	11745	0.253893339	DIVERSE	NO	DIVERSE	72470.76079	55137.1793	103610.8249	12044.57881	10575.22664	13434.89809	83596.69711	NA	NA	NA	NA	NA	NA	NA
Adygei	Nanai	0.101988	double	NanaiAdygei	adyg1241	nana1257	abkh1242	tung1282	Tungusic	Abkhaz-Adyge	EURASIA	EURASIA	49.44	136.51	44	39	6923	0.113570865	DIVERSE	NO	EURASIA	39071.6862	29339.96699	55792.82335	25594.85016	18906.02276	35326.19758	41472.37258	NA	NA	NA	NA	NA	NA	NA
Adygei	Kaitag	0.0093655	double	KaitagAdygei	adyg1241	darg1241	abkh1242	nakh1245	Nakh-Daghestanian	Abkhaz-Adyge	EURASIA	EURASIA	42.15	47.63	44	39	731	0.009454042	DIVERSE	NO	EURASIA	3717.306604	2566.014486	8444.350161	3155.334549	1873.721876	8328.986295	3734.852193	0.168	NA	NA	NA	NA	NA	NA
Adygei	Wayku	0.145473	double	WaykuAdygei	adyg1241	sanm1289	abkh1242	quec1387	Quechuan	Abkhaz-Adyge	EURASIA	AMERICAS	-6.422091	-76.51988	44	39	12545	0.170238038	DIVERSE	NO	DIVERSE	50377.76378	38218.73473	72276.26146	14379.04752	11446.73854	19078.56763	55221.83512	NA	NA	NA	NA	NA	NA	NA
Adygei	Karelian_Northern	0.0178559	double	Karelian_NorthernAdygei	adyg1241	nort2673	abkh1242	ural1272	Uralic	Abkhaz-Adyge	EURASIA	EURASIA	60.12	31.1	44	39	1871	0.01818053	DIVERSE	NO	EURASIA	6288.363156	4529.692313	10687.06079	4181.778692	2585.026909	9437.903137	6345.962416	0.372	NA	NA	NA	NA	NA	NA
Adygei	Guarani	0.132303	double	GuaraniAdygei	adyg1241	mbya1239	abkh1242	tupi1275	Tupian	Abkhaz-Adyge	EURASIA	AMERICAS	-27.5	-59	44	39	12711	0.152476037	DIVERSE	NO	DIVERSE	51522.25282	37101.73697	86048.3268	31966.93493	19189.54091	72435.80214	55899.13228	NA	NA	NA	NA	NA	NA	NA
Adygei	Madak	0.13352	double	MadakAdygei	adyg1241	mada1285	abkh1242	aust1307	Austronesian	Abkhaz-Adyge	EURASIA	OCEANIA	-3.1	151.7	44	39	12062	0.154094728	DIVERSE	NO	DIVERSE	49934.77903	37619.83924	72929.95291	26493.50056	19748.91978	40516.64051	54227.07484	NA	NA	NA	NA	NA	NA	NA
Adygei	Ket	0.0761258	double	KetAdygei	adyg1241	kett1243	abkh1242	yeni1252	Yeniseian	Abkhaz-Adyge	EURASIA	EURASIA	64.443527	87.546972	44	39	3750	0.082398448	DIVERSE	NO	EURASIA	24026.24919	18010.98419	34880.33411	5724.08692	3850.499427	8878.661081	25072.83876	NA	NA	NA	NA	NA	NA	NA
Adygei	Kuot_Lamalaua	0.134912	double	Kuot_LamalauaAdygei	adyg1241	kuot1243	abkh1242	kuot1243	Kuot	Abkhaz-Adyge	EURASIA	OCEANIA	-3	151.5	44	39	12038	0.155951764	DIVERSE	NO	DIVERSE	50458.76752	37954.49529	72316.39269	26591.53972	19647.1188	36773.64062	54854.6559	NA	NA	NA	NA	NA	NA	NA
Adygei	Tuvinian_2	0.0696679	double	Tuvinian_2Adygei	adyg1241	tuvi1240	abkh1242	turk1311	Turkic	Abkhaz-Adyge	EURASIA	EURASIA	51.16	94.47	44	39	4139	0.074884979	DIVERSE	NO	EURASIA	25334.49419	18458.8086	39480.85876	15779.5305	10096.99857	29762.07525	26332.13835	NA	NA	NA	NA	NA	NA	NA
Adygei	Nasioi	0.150707	double	NasioiAdygei	adyg1241	nasi1247	abkh1242	sout2948	South Bougainville	Abkhaz-Adyge	EURASIA	OCEANIA	-6.48	155.83	44	39	12651	0.17744995	DIVERSE	NO	DIVERSE	56766.4417	42979.80819	81925.09271	28389.90173	21758.92829	40796.01091	62488.55905	NA	NA	NA	NA	NA	NA	NA
Adygei	Mamanwa1	0.0930763	double	Mamanwa1Adygei	adyg1241	mama1275	abkh1242	aust1307	Austronesian	Abkhaz-Adyge	EURASIA	SOUTHEAST_ASIA	9.76	125.51	44	39	8988	0.102628589	DIVERSE	NO	DIVERSE	48114.07575	29831.2808	108037.116	46807.337	24599.59635	101247.5422	50764.53786	NA	NA	NA	NA	NA	NA	NA
Adygei	Ami	0.117975	double	AmiAdygei	adyg1241	amis1246	abkh1242	aust1307	Austronesian	Abkhaz-Adyge	EURASIA	SOUTHEAST_ASIA	22.8	121.2	44	39	7676	0.133754712	DIVERSE	NO	DIVERSE	43632.72166	33219.39118	62333.70851	23812.18511	18727.62607	32432.99575	46838.12899	NA	NA	NA	NA	NA	NA	NA
Adygei	Ossetian	0.00393247	double	OssetianAdygei	adyg1241	osse1243	abkh1242	indo1319	Indo-European	Abkhaz-Adyge	EURASIA	EURASIA	43.016667	44.65	44	39	469	0.003947995	DIVERSE	NO	EURASIA	1672.243828	1226.620993	2548.588933	1532.348394	1095.181025	2423.071696	1675.496188	0.048	NA	NA	NA	NA	NA	NA
Adygei	Tigak	0.131102	double	TigakAdygei	adyg1241	tiga1245	abkh1242	aust1307	Austronesian	Abkhaz-Adyge	EURASIA	OCEANIA	-2.567	150.8333	44	39	11952	0.150883073	DIVERSE	NO	DIVERSE	44842.74338	33968.81918	64408.96602	13397.29276	10466.0229	18111.21682	48607.49736	NA	NA	NA	NA	NA	NA	NA
Adygei	Baining_Marabu	0.196455	double	Baining_MarabuAdygei	adyg1241	bain1263	abkh1242	bain1263	Baining	Abkhaz-Adyge	EURASIA	OCEANIA	-4.633	152.3	44	39	12230	0.244485374	DIVERSE	NO	DIVERSE	69174.73556	52168.06982	99927.52905	9343.578041	6784.698344	13518.93447	79319.95076	NA	NA	NA	NA	NA	NA	NA
Adygei	Shua	0.148406	double	ShuaAdygei	adyg1241	shua1254	abkh1242	khoe1240	Khoe-Kwadi	Abkhaz-Adyge	EURASIA	AFRICA	-20.55023685	25.33213069	44	39	7320	0.174268489	DIVERSE	NO	DIVERSE	57031.07459	42437.98445	84044.4644	31533.66249	22028.41047	50091.74299	62662.7685	NA	NA	NA	NA	NA	NA	NA
Adygei	Tubalar	0.0407342	double	TubalarAdygei	adyg1241	kara1462	abkh1242	turk1311	Turkic	Abkhaz-Adyge	EURASIA	EURASIA	51.13333333	87	44	39	3624	0.042463934	DIVERSE	NO	EURASIA	13098.50953	9972.011359	18656.52958	5325.792265	4270.744085	6853.875215	13384.12005	NA	NA	NA	NA	NA	NA	NA
Adygei	Mamanwa	0.120397	double	MamanwaAdygei	adyg1241	mama1275	abkh1242	aust1307	Austronesian	Abkhaz-Adyge	EURASIA	SOUTHEAST_ASIA	9.76	125.51	44	39	8988	0.136876523	DIVERSE	NO	DIVERSE	39036.64063	29450.73748	56274.45541	6372.123129	4702.872257	8788.552168	41978.01338	NA	NA	NA	NA	NA	NA	NA
Adygei	Gana	0.176271	double	GanaAdygei	adyg1241	gana1274	abkh1242	khoe1240	Khoe-Kwadi	Abkhaz-Adyge	EURASIA	AFRICA	-21.6523	23.3889	44	39	7480	0.213991495	DIVERSE	NO	DIVERSE	69520.42104	51602.14478	103263.7357	37289.9276	25574.80973	61675.64097	78222.32736	NA	NA	NA	NA	NA	NA	NA
Adygei	Tubalar_2	0.0478091	double	Tubalar_2Adygei	adyg1241	nort2686	abkh1242	turk1311	Turkic	Abkhaz-Adyge	EURASIA	EURASIA	52.2	87.42	44	39	3641	0.050209575	DIVERSE	NO	EURASIA	15102.3321	11215.47955	22496.39989	5058.510842	3183.922553	9484.767376	15493.91491	NA	NA	NA	NA	NA	NA	NA
Adygei	Assyrian	0.0082437	double	AssyrianAdygei	adyg1241	assy1241	abkh1242	afro1255	Afro-Asiatic	Abkhaz-Adyge	EURASIA	EURASIA	NA	NA	44	39	NA	0.008312223	DIVERSE	NO	EURASIA	3784.745661	2675.888613	5881.729332	3634.380448	2464.516501	5804.275761	3800.442169	0.142	NA	NA	NA	NA	NA	NA
Adygei	Huancas	0.111808	double	HuancasAdygei	adyg1241	chac1250	abkh1242	quec1387	Quechuan	Abkhaz-Adyge	EURASIA	AMERICAS	-6.17391	-77.864453	44	39	12629	0.125882692	DIVERSE	NO	DIVERSE	38133.36109	28629.95152	55087.52486	13564.82964	9693.635994	19609.20325	40754.15891	NA	NA	NA	NA	NA	NA	NA
Adygei	Russian_Archangelsk_Pinezhsky	0.0177212	double	Russian_Archangelsk_PinezhskyAdygei	adyg1241	russ1263	abkh1242	indo1319	Indo-European	Abkhaz-Adyge	EURASIA	EURASIA	64	44.26	44	39	2251	0.018040907	DIVERSE	NO	EURASIA	6121.638799	4387.42672	10746.24637	3848.754469	2263.496174	9616.439082	6177.268034	0.37	NA	NA	NA	NA	NA	NA
Adygei	Even	0.0495036	double	EvenAdygei	adyg1241	even1260	abkh1242	tung1282	Tungusic	Abkhaz-Adyge	EURASIA	EURASIA	57.53	135.88	44	39	6382	0.052081839	DIVERSE	NO	EURASIA	19192.65296	13347.65141	34043.81455	14736.36508	8394.629924	32588.68311	19709.73256	NA	NA	NA	NA	NA	NA	NA
Adygei	Mamusi_Lingite	0.172894	double	Mamusi_LingiteAdygei	adyg1241	mamu1254	abkh1242	aust1307	Austronesian	Abkhaz-Adyge	EURASIA	OCEANIA	-5.867	151.1	44	39	12233	0.209034876	DIVERSE	NO	DIVERSE	59485.1048	44770.81666	86062.37583	9250.72492	6422.920365	13867.34745	66728.72022	NA	NA	NA	NA	NA	NA	NA
Adygei	Iranian_Bandari	0.0104165	double	Iranian_BandariAdygei	adyg1241	fars1254	abkh1242	indo1319	Indo-European	Abkhaz-Adyge	EURASIA	EURASIA	27.183	56.267	44	39	2428	0.010526146	DIVERSE	NO	EURASIA	4585.639413	3159.667906	8425.126935	4290.952959	2718.009178	8423.357322	4609.791238	0.194	NA	NA	NA	NA	NA	NA
Adygei	Veps	0.019214	double	VepsAdygei	adyg1241	veps1250	abkh1242	ural1272	Uralic	Abkhaz-Adyge	EURASIA	EURASIA	61.27	35.02	44	39	1940	0.01959041	DIVERSE	NO	EURASIA	6519.973994	4891.778743	9601.26001	3842.796505	2815.054348	6034.866416	6584.398129	0.398	NA	NA	NA	NA	NA	NA
Adygei	Damara	0.153751	double	DamaraAdygei	adyg1241	nama1264	abkh1242	khoe1240	Khoe-Kwadi	Abkhaz-Adyge	EURASIA	AFRICA	-19.83018382	16.22573915	44	39	7476	0.181685296	DIVERSE	NO	DIVERSE	55544.36677	42095.64177	79191.16994	21210.02424	16489.79013	27270.53983	61295.97804	NA	NA	NA	NA	NA	NA	NA
Adygei	Khakass_Kachins	0.0555797	double	Khakass_KachinsAdygei	adyg1241	kach1278	abkh1242	turk1311	Turkic	Abkhaz-Adyge	EURASIA	EURASIA	55	89	44	39	3725	0.058850599	DIVERSE	NO	EURASIA	20887.03876	14632.47954	37120.01508	14827.63233	8284.87927	34789.3352	21525.99699	NA	NA	NA	NA	NA	NA	NA
Adygei	Romanian	0.00891907	double	RomanianAdygei	adyg1241	roma1327	abkh1242	indo1319	Indo-European	Abkhaz-Adyge	EURASIA	EURASIA	46.502222	22.950277	44	39	1286	0.008999336	DIVERSE	NO	EURASIA	4007.00606	2826.357138	6942.087563	3801.549331	2549.264016	6938.555493	4025.014082	0.158	NA	NA	NA	NA	NA	NA
Adygei	Cusco2	0.0897732	double	Cusco2Adygei	adyg1241	cusc1236	abkh1242	quec1387	Quechuan	Abkhaz-Adyge	EURASIA	AMERICAS	-13.5237	-71.9724	44	39	12733	0.098627287	DIVERSE	NO	DIVERSE	45458.56385	29779.56331	92098.16077	43906.48991	25794.09064	89877.51532	47858.02316	NA	NA	NA	NA	NA	NA	NA
Adygei	Cameroon_Mbo	0.14508	double	Cameroon_MboAdygei	adyg1241	mboc1235	abkh1242	atla1278	Atlantic-Congo	Abkhaz-Adyge	EURASIA	AFRICA	5.3495	9.8345	44	39	5161	0.169700089	DIVERSE	NO	DIVERSE	74041.93381	52709.05958	116142.7408	69355.52671	47047.17987	113440.195	81137.23095	NA	NA	NA	NA	NA	NA	NA
Adygei	Sulka_Ganai	0.142568	double	Sulka_GanaiAdygei	adyg1241	sulk1246	abkh1242	sulk1246	Sulka	Abkhaz-Adyge	EURASIA	OCEANIA	-4.5	152.333	44	39	12222	0.166273244	DIVERSE	NO	DIVERSE	53324.11191	39539.15969	79899.28186	26988.6687	18222.33875	47016.81523	58316.82638	NA	NA	NA	NA	NA	NA	NA
Adygei	BiakaPygmy	0.171121	double	BiakaPygmyAdygei	adyg1241	yaka1272	abkh1242	atla1278	Atlantic-Congo	Abkhaz-Adyge	EURASIA	AFRICA	4	17	44	39	4949	0.20644871	DIVERSE	NO	DIVERSE	64662.77307	48269.96503	94355.31826	28921.08935	20108.49492	44638.19328	72423.50955	NA	NA	NA	NA	NA	NA	NA
Adygei	Ontong_Java	0.117698	double	Ontong_JavaAdygei	adyg1241	onto1237	abkh1242	aust1307	Austronesian	Abkhaz-Adyge	EURASIA	OCEANIA	-5.3	159.4	44	39	12830	0.133398768	DIVERSE	NO	DIVERSE	39556.66435	29354.21893	58299.26368	11541.26664	6924.598308	20528.29119	42453.92876	NA	NA	NA	NA	NA	NA	NA
Adygei	Santa_Cruz	0.140366	double	Santa_CruzAdygei	adyg1241	natu1250	abkh1242	aust1307	Austronesian	Abkhaz-Adyge	EURASIA	OCEANIA	-11.610733	166.85925	44	39	13905	0.16328577	DIVERSE	NO	DIVERSE	53365.60208	39338.16331	79268.71013	29347.64749	19407.22779	48319.16624	58261.092	NA	NA	NA	NA	NA	NA	NA
Adygei	Ata_Uassilau	0.159697	double	Ata_UassilauAdygei	adyg1241	pele1245	abkh1242	pele1245	Pele-Ata	Abkhaz-Adyge	EURASIA	OCEANIA	-5.577338	150.885841	44	39	12194	0.190046924	DIVERSE	NO	DIVERSE	54336.85373	40507.20934	81182.34433	9345.595791	5106.328502	23000.29668	60261.35353	NA	NA	NA	NA	NA	NA	NA
Adygei	Iran_Zoroastrian	0.0180116	double	Iran_ZoroastrianAdygei	adyg1241	zoro1242	abkh1242	indo1319	Indo-European	Abkhaz-Adyge	EURASIA	EURASIA	29.628576	52.502117	44	39	1996	0.018341968	DIVERSE	NO	EURASIA	5588.415286	4311.225148	7867.053578	2080.279264	1856.706692	2328.207163	5640.033571	0.376	NA	NA	NA	NA	NA	NA
Adygei	Inga	0.108913	double	IngaAdygei	adyg1241	inga1252	abkh1242	quec1387	Quechuan	Abkhaz-Adyge	EURASIA	AMERICAS	1.368313842	-76.58011914	44	39	11922	0.122224878	DIVERSE	NO	DIVERSE	40661.79005	29908.60727	59547.96064	23931.01579	15861.73446	36727.99386	43367.90462	NA	NA	NA	NA	NA	NA	NA
Adygei	Ju_hoan_South	0.208155	double	Ju_hoan_SouthAdygei	adyg1241	juho1239	abkh1242	kxaa1236	Kxa	Abkhaz-Adyge	EURASIA	AFRICA	-21.15191802	20.68153923	44	39	7490	0.262873416	DIVERSE	NO	DIVERSE	85408.10816	63215.87915	129367.8942	45828.34589	30907.39618	82355.3135	99089.28388	NA	NA	NA	NA	NA	NA	NA
Adygei	Lak	0.0102162	double	LakAdygei	adyg1241	lakk1252	abkh1242	nakh1245	Nakh-Daghestanian	Abkhaz-Adyge	EURASIA	EURASIA	42.17	47.12	44	39	691	0.010321648	DIVERSE	NO	EURASIA	3660.248974	2643.038607	5639.335612	2593.298759	1657.914177	4528.93754	3679.119428	0.19	NA	NA	NA	NA	NA	NA
Adygei	Chukchi	0.10192	double	ChukchiAdygei	adyg1241	chuk1273	abkh1242	chuk1271	Chukotko-Kamchatkan	Abkhaz-Adyge	EURASIA	EURASIA	69	169	44	39	6805	0.113486549	DIVERSE	NO	EURASIA	33762.44421	25790.48573	48116.02708	10191.49895	8672.70817	12490.91022	35835.00791	NA	NA	NA	NA	NA	NA	NA
Adygei	Mengen	0.140058	double	MengenAdygei	adyg1241	meng1267	abkh1242	aust1307	Austronesian	Abkhaz-Adyge	EURASIA	OCEANIA	-5.1	151.4	44	39	12197	0.162869124	DIVERSE	NO	DIVERSE	55701.75114	42208.8786	80766.79846	35868.63065	27450.9373	52590.5353	60796.98096	NA	NA	NA	NA	NA	NA	NA
Adygei	Yaquis	0.0891842	double	YaquisAdygei	adyg1241	yaqu1251	abkh1242	utoa1244	Uto-Aztecan	Abkhaz-Adyge	EURASIA	AMERICAS	27.5767	-109.9598	44	39	11465	0.097916835	DIVERSE	NO	DIVERSE	36104.92556	26054.50638	60937.56282	27752.70099	18176.99779	56577.93485	37995.65588	0.5	NA	NA	NA	NA	NA	NA
Adygei	Makrani	0.0115923	double	MakraniAdygei	adyg1241	makr1243	abkh1242	indo1319	Indo-European	Abkhaz-Adyge	EURASIA	EURASIA	26	64	44	39	3013	0.011728257	DIVERSE	NO	EURASIA	5872.396836	4017.738444	9319.273393	5824.172954	3850.792369	9318.776868	5906.933905	0.224	NA	NA	NA	NA	NA	NA
Adygei	Brahui	0.0136646	double	BrahuiAdygei	adyg1241	brah1256	abkh1242	drav1251	Dravidian	Abkhaz-Adyge	EURASIA	EURASIA	30.49871492	66.5	44	39	2843	0.013853908	DIVERSE	NO	EURASIA	5153.744734	3973.291175	7247.810568	4025.299049	3211.254662	5379.174554	5189.575384	0.278	NA	NA	NA	NA	NA	NA
Adygei	Altaian_Kizhi	0.0535604	double	Altaian_KizhiAdygei	adyg1241	tuba1274	abkh1242	turk1311	Turkic	Abkhaz-Adyge	EURASIA	EURASIA	50.7	86.38	44	39	3586	0.056591461	DIVERSE	NO	EURASIA	19317.0339	14080.0067	28752.98966	12367.53016	7992.228679	19975.59716	19884.31714	NA	NA	NA	NA	NA	NA	NA
Adygei	Mixe	0.147635	double	MixeAdygei	adyg1241	mixe1286	abkh1242	mixe1284	Mixe-Zoque	Abkhaz-Adyge	EURASIA	AMERICAS	16.95	-96.58333333	44	39	11889	0.173206314	DIVERSE	NO	DIVERSE	50165.89859	37674.26047	72597.17491	10836.51543	7429.079363	16126.92797	55085.06247	NA	NA	NA	NA	NA	NA	NA
Adygei	Luya	0.110504	double	LuyaAdygei	adyg1241	chac1250	abkh1242	quec1387	Quechuan	Abkhaz-Adyge	EURASIA	AMERICAS	-6.191162	-77.968099	44	39	12639	0.124232149	DIVERSE	NO	DIVERSE	46866.36657	33140.23812	74504.50466	37479.76281	23262.25752	67098.62494	50041.66008	NA	NA	NA	NA	NA	NA	NA
Adygei	Eskimo_Sireniki	0.106904	double	Eskimo_SirenikiAdygei	adyg1241	sire1246	abkh1242	eski1264	Eskimo-Aleut	Abkhaz-Adyge	EURASIA	EURASIA	64.4	173.9	44	39	7345	0.119700458	DIVERSE	NO	EURASIA	36201.266	27032.70911	53423.51129	12705.54752	8584.483081	21963.78177	38556.14483	NA	NA	NA	NA	NA	NA	NA
Adygei	Besermyan	0.020436	double	BesermyanAdygei	adyg1241	bese1243	abkh1242	ural1272	Uralic	Abkhaz-Adyge	EURASIA	EURASIA	58.01	52.09	44	39	1802	0.020862343	DIVERSE	NO	EURASIA	6650.315426	4906.831005	10182.28367	3268.798815	2121.679536	6316.527365	6720.360472	0.42	NA	NA	NA	NA	NA	NA
Adygei	Balochi	0.0109861	double	BalochiAdygei	adyg1241	east2304	abkh1242	indo1319	Indo-European	Abkhaz-Adyge	EURASIA	EURASIA	30.49871492	66.5	44	39	2843	0.011108135	DIVERSE	NO	EURASIA	5730.413469	4289.248535	8021.184343	5710.770458	4269.405066	7952.746632	5762.316276	0.208	NA	NA	NA	NA	NA	NA
Adygei	Zapotec	0.125221	double	ZapotecAdygei	adyg1241	zapo1437	abkh1242	otom1299	Otomanguean	Abkhaz-Adyge	EURASIA	AMERICAS	17.01666667	-96.51666667	44	39	11879	0.143145869	DIVERSE	NO	DIVERSE	55108.68259	38990.95018	87009.78492	45459.12039	28688.66374	79298.00339	59472.80641	NA	NA	NA	NA	NA	NA	NA
Adygei	Yukagir_Tundra	0.0782268	double	Yukagir_TundraAdygei	adyg1241	sout2750	abkh1242	yuka1259	Yukaghir	Abkhaz-Adyge	EURASIA	EURASIA	70.6	147.9	44	39	6090	0.084865561	DIVERSE	NO	EURASIA	29396.50804	22453.99951	41149.61336	19626.87238	15445.6644	24983.12187	30717.99063	NA	NA	NA	NA	NA	NA	NA
Adygei	Piapoco	0.135168	double	PiapocoAdygei	adyg1241	piap1246	abkh1242	araw1281	Arawakan	Abkhaz-Adyge	EURASIA	AMERICAS	3	-68	44	39	11133	0.156293939	DIVERSE	NO	DIVERSE	47015.82404	35380.21564	68350.46548	15762.14642	11486.18849	24199.11083	51121.66578	NA	NA	NA	NA	NA	NA	NA
Adygei	Mordovian_Moksha	0.0120733	double	Mordovian_MokshaAdygei	adyg1241	moks1248	abkh1242	ural1272	Uralic	Abkhaz-Adyge	EURASIA	EURASIA	54.08	43.13	44	39	1161	0.012220846	DIVERSE	NO	EURASIA	4982.846033	3512.05925	8363.946961	4409.185508	2847.431237	8169.324811	5013.365391	0.236	NA	NA	NA	NA	NA	NA
Adygei	Kove	0.134786	double	KoveAdygei	adyg1241	kove1237	abkh1242	aust1307	Austronesian	Abkhaz-Adyge	EURASIA	OCEANIA	-5.4667	148.95	44	39	12033	0.155783425	DIVERSE	NO	DIVERSE	45730.2004	34052.82933	68353.09325	11887.75768	7283.576147	24852.53233	49709.09882	NA	NA	NA	NA	NA	NA	NA
Adygei	Assyrian_WGA	0.0117333	double	Assyrian_WGAAdygei	adyg1241	assy1241	abkh1242	afro1255	Afro-Asiatic	Abkhaz-Adyge	EURASIA	EURASIA	40.3	44.6	44	39	619	0.011872605	DIVERSE	NO	EURASIA	4557.410199	2916.951441	20176.30466	3743.493863	1573.886928	14383.27581	4584.50724	0.228	NA	NA	NA	NA	NA	NA
Adygei	Onge	0.156358	double	OngeAdygei	adyg1241	onge1236	abkh1242	jara1244	Jarawa-Onge	Abkhaz-Adyge	EURASIA	SOUTHEAST_ASIA	10.75	92.5	44	39	6305	0.185336908	DIVERSE	NO	DIVERSE	52142.15578	39347.95517	75262.90908	5970.082406	4395.919626	8414.780057	57665.69358	NA	NA	NA	NA	NA	NA	NA
Adygei	Mordovian_Erzya	0.0124038	double	Mordovian_ErzyaAdygei	adyg1241	erzy1239	abkh1242	ural1272	Uralic	Abkhaz-Adyge	EURASIA	EURASIA	55.08	44.16	44	39	1288	0.012559587	DIVERSE	NO	EURASIA	5872.479843	4272.907662	9652.042302	5706.913891	4080.524705	9645.30752	5909.486253	0.246	NA	NA	NA	NA	NA	NA
Adygei	Yukagir_Forest	0.0293795	double	Yukagir_ForestAdygei	adyg1241	nort2745	abkh1242	yuka1259	Yukaghir	Abkhaz-Adyge	EURASIA	EURASIA	65.48	151	44	39	6530	0.030268782	DIVERSE	NO	EURASIA	10654.12947	7541.998449	17898.23329	7414.470723	4305.209078	15901.73043	10818.25702	NA	NA	NA	NA	NA	NA	NA
Adygei	Tikopia	0.12788	double	TikopiaAdygei	adyg1241	tiko1237	abkh1242	aust1307	Austronesian	Abkhaz-Adyge	EURASIA	OCEANIA	-12.296678	168.824107	44	39	14108	0.146631198	DIVERSE	NO	DIVERSE	41969.38913	31581.61378	60837.72375	7376.958875	5155.588251	11431.26034	45382.39316	NA	NA	NA	NA	NA	NA	NA
Adygei	Kubachinian	0.0190192	double	KubachinianAdygei	adyg1241	kuba1248	abkh1242	nakh1245	Nakh-Daghestanian	Abkhaz-Adyge	EURASIA	EURASIA	42.08	47.58	44	39	730	0.019387943	DIVERSE	NO	EURASIA	5904.893533	4341.777394	9102.833197	2191.81271	1266.935688	4893.071376	5962.602309	0.394	NA	NA	NA	NA	NA	NA
Adygei	Mansi	0.0451403	double	MansiAdygei	adyg1241	sout3253	abkh1242	ural1272	Uralic	Abkhaz-Adyge	EURASIA	EURASIA	60.2	66.47	44	39	2569	0.047274275	DIVERSE	NO	EURASIA	15719.86058	11521.94371	22894.93136	9236.246734	6003.44102	13844.17234	16102.87297	NA	NA	NA	NA	NA	NA	NA
Adygei	Tofalar	0.0888022	double	TofalarAdygei	adyg1241	kara1462	abkh1242	turk1311	Turkic	Abkhaz-Adyge	EURASIA	EURASIA	54.217657	96.976046	44	39	4245	0.097456557	DIVERSE	NO	EURASIA	28452.39909	21287.18649	41376.15568	6894.201146	4499.811258	10921.95098	29934.56975	NA	NA	NA	NA	NA	NA	NA
Adygei	Ulchi	0.0945228	double	UlchiAdygei	adyg1241	ulch1241	abkh1242	tung1282	Tungusic	Abkhaz-Adyge	EURASIA	EURASIA	51.93	140.41	44	39	6977	0.104390039	DIVERSE	NO	EURASIA	40112.72519	30012.58962	57397.81891	32998.8923	24348.80459	46556.72398	42362.96899	NA	NA	NA	NA	NA	NA	NA
Adygei	Mamusi_Kisiluvi	0.170108	double	Mamusi_KisiluviAdygei	adyg1241	mamu1254	abkh1242	aust1307	Austronesian	Abkhaz-Adyge	EURASIA	OCEANIA	-5.7333	151.0833	44	39	12222	0.204976069	DIVERSE	NO	DIVERSE	58675.39277	44138.3071	84890.63407	10335.1694	7171.440156	15420.14831	65658.68691	NA	NA	NA	NA	NA	NA	NA
Adygei	Selkup_Farkovo	0.0709841	double	Selkup_FarkovoAdygei	adyg1241	selk1253	abkh1242	ural1272	Uralic	Abkhaz-Adyge	EURASIA	EURASIA	65.718073	86.979478	44	39	3760	0.076407842	DIVERSE	NO	EURASIA	22289.2198	16758.19749	32213.69896	5342.105592	3771.575532	7777.374375	23185.62684	NA	NA	NA	NA	NA	NA	NA
Adygei	Xavante	0.169301	double	XavanteAdygei	adyg1241	xava1240	abkh1242	nucl1710	Nuclear-Macro-Je	Abkhaz-Adyge	EURASIA	AMERICAS	-14.33333333	-52.5	44	39	11240	0.20380547	DIVERSE	NO	DIVERSE	57950.08343	43636.78177	84193.05862	8846.499841	6210.288763	14558.27753	64801.15932	NA	NA	NA	NA	NA	NA	NA
Adygei	Shor_Mountain	0.0525575	double	Shor_MountainAdygei	adyg1241	shor1247	abkh1242	turk1311	Turkic	Abkhaz-Adyge	EURASIA	EURASIA	52.75	88	44	39	3674	0.055473023	DIVERSE	NO	EURASIA	16575.16361	12378.01982	24420.33437	5222.684682	3472.740082	9108.860473	17051.81557	NA	NA	NA	NA	NA	NA	NA
Adygei	Kalash	0.0367682	double	KalashAdygei	adyg1241	kala1372	abkh1242	indo1319	Indo-European	Abkhaz-Adyge	EURASIA	EURASIA	35.99366014	71.5	44	39	2890	0.038171705	DIVERSE	NO	EURASIA	11057.13965	8337.960218	15977.03428	2393.282456	1763.239247	3475.576442	11273.13922	NA	NA	NA	NA	NA	NA	NA
Adygei	Bajo	0.113891	double	BajoAdygei	adyg1241	indo1317	abkh1242	aust1307	Austronesian	Abkhaz-Adyge	EURASIA	SOUTHEAST_ASIA	-3.967488889	122.5947	44	39	9815	0.128529334	DIVERSE	NO	DIVERSE	37544.35343	28153.05144	54680.23475	9163.209107	6214.337884	14789.47713	40184.10078	NA	NA	NA	NA	NA	NA	NA
Adygei	Nganasan	0.115105	double	NganasanAdygei	adyg1241	ngan1291	abkh1242	ural1272	Uralic	Abkhaz-Adyge	EURASIA	EURASIA	71	95	44	39	4233	0.13007758	DIVERSE	NO	EURASIA	38449.94484	29024.2627	55301.18229	10839.24531	8140.741191	14837.85903	41189.14878	NA	NA	NA	NA	NA	NA	NA
Adygei	Algonquin	0.10389	double	AlgonquinAdygei	adyg1241	algo1255	abkh1242	algi1248	Algic	Abkhaz-Adyge	EURASIA	AMERICAS	48.4	-71.1	44	39	7702	0.115934428	DIVERSE	NO	DIVERSE	33070.86236	24953.48762	47674.55536	5422.2025	4015.320581	7481.024599	35148.47378	NA	NA	NA	NA	NA	NA	NA
Adygei	Naxi	0.0936615	double	NaxiAdygei	adyg1241	naxi1245	abkh1242	sino1245	Sino-Tibetan	Abkhaz-Adyge	EURASIA	EURASIA	26	100	44	39	5770	0.103340529	DIVERSE	NO	EURASIA	44579.64151	29741.80542	90805.32279	41428.42555	24167.63176	89854.82866	47053.60677	NA	NA	NA	NA	NA	NA	NA
Adygei	Mussau	0.127597	double	MussauAdygei	adyg1241	muss1246	abkh1242	aust1307	Austronesian	Abkhaz-Adyge	EURASIA	OCEANIA	-1.583	149.733	44	39	11788	0.14625924	DIVERSE	NO	DIVERSE	43977.98394	32517.08386	65276.96153	14686.73781	8749.588862	26837.04052	47544.35823	NA	NA	NA	NA	NA	NA	NA
Adygei	Notsi	0.128458	double	NotsiAdygei	adyg1241	nots1237	abkh1242	aust1307	Austronesian	Abkhaz-Adyge	EURASIA	OCEANIA	-3.05	151.65	44	39	12054	0.147391635	DIVERSE	NO	DIVERSE	52974.46049	38919.38383	80101.45774	38685.22919	26635.71979	63776.87939	57307.86469	NA	NA	NA	NA	NA	NA	NA
Adygei	Saharawi	0.0361592	double	SaharawiAdygei	adyg1241	hass1238	abkh1242	afro1255	Afro-Asiatic	Abkhaz-Adyge	EURASIA	AFRICA	27.3	-8.9	44	39	4637	0.037515739	DIVERSE	NO	DIVERSE	13473.907	9698.463171	21334.82568	9824.100582	6262.074481	18138.74699	13732.5989	0.292	NA	NA	NA	NA	NA	NA
Adygei	Tswana	0.154668	double	TswanaAdygei	adyg1241	tswa1253	abkh1242	atla1278	Atlantic-Congo	Abkhaz-Adyge	EURASIA	AFRICA	-24.066528	25.3656	44	39	7704	0.182967166	DIVERSE	NO	DIVERSE	75121.93597	47570.10236	374606.9748	66939.6305	31223.68958	233045.2269	82964.6339	NA	NA	NA	NA	NA	NA	NA
Adygei	Scottish_Shetlandic	0.0123752	double	Scottish_ShetlandicAdygei	adyg1241	scot1245	abkh1242	indo1319	Indo-European	Abkhaz-Adyge	EURASIA	EURASIA	60.15	-1.15	44	39	3208	0.012530265	DIVERSE	NO	EURASIA	6834.451357	4384.857575	14062.71588	6834.441851	4245.174048	12820.94076	6877.448343	0.244	NA	NA	NA	NA	NA	NA
Adygei	Darginian	0.0132226	double	DarginianAdygei	adyg1241	darg1241	abkh1242	nakh1245	Nakh-Daghestanian	Abkhaz-Adyge	EURASIA	EURASIA	42.18	47.22	44	39	698	0.01339978	DIVERSE	NO	EURASIA	4518.173799	3214.340011	7499.856827	2783.99823	1551.768756	6243.2699	4548.52262	0.266	NA	NA	NA	NA	NA	NA
Adygei	Chukchi_Ayon	0.0923855	double	Chukchi_AyonAdygei	adyg1241	chuk1273	abkh1242	chuk1271	Chukotko-Kamchatkan	Abkhaz-Adyge	EURASIA	EURASIA	69.9	168	44	39	6703	0.101789361	DIVERSE	NO	EURASIA	30199.49689	22873.28601	43333.76677	8860.587878	6916.414331	11814.00052	31847.90488	NA	NA	NA	NA	NA	NA	NA
Adygei	Jew_Yemenite	0.0210651	double	Jew_YemeniteAdygei	adyg1241	jude1267	abkh1242	afro1255	Afro-Asiatic	Abkhaz-Adyge	EURASIA	EURASIA	15.35	44.2	44	39	3227	0.021518387	DIVERSE	NO	EURASIA	7432.255147	5455.442268	11457.24996	4923.02142	3313.04351	8801.179668	7513.070775	0.43	NA	NA	NA	NA	NA	NA
Adygei	Koryak	0.112123	double	KoryakAdygei	adyg1241	kory1246	abkh1242	chuk1271	Chukotko-Kamchatkan	Abkhaz-Adyge	EURASIA	EURASIA	58.3	159.38	44	39	7395	0.126282131	DIVERSE	NO	EURASIA	38554.0951	28887.92112	56031.38171	14574.31725	10270.71296	22135.8545	41213.03016	NA	NA	NA	NA	NA	NA	NA
Aleut	Nanai	0.072881	double	NanaiAleut	aleu1260	nana1257	eski1264	tung1282	Tungusic	Eskimo-Aleut	EURASIA	EURASIA	49.44	136.51	55.18	166	2088	0.078610189	DIVERSE	NO	EURASIA	9365.70192	6802.353727	13245.03078	9021.550953	6516.173326	12948.04257	9753.140469	NA	NA	NA	NA	NA	NA	NA
Aleut	Nama	0.145975	double	NamaAleut	aleu1260	nama1264	eski1264	khoe1240	Khoe-Kwadi	Eskimo-Aleut	EURASIA	AFRICA	-24.26609349	17.26088893	55.18	166	15750	0.17092591	DIVERSE	NO	DIVERSE	27202.79391	19956.67426	37523.36495	22960.79202	16587.59594	32994.16478	29829.20296	NA	NA	NA	NA	NA	NA	NA
Aleut	Nganasan_UstAvam	0.0880197	double	Nganasan_UstAvamAleut	aleu1260	ngan1291	eski1264	ural1272	Uralic	Eskimo-Aleut	EURASIA	EURASIA	71.113181	92.822343	55.18	166	3771	0.096514914	DIVERSE	NO	EURASIA	6656.517552	4686.186068	10747.9008	5610.969977	3872.69206	9865.945503	6998.562926	NA	NA	NA	NA	NA	NA	NA
Aleut	Tubalar	0.0289016	double	TubalarAleut	aleu1260	kara1462	eski1264	turk1311	Turkic	Eskimo-Aleut	EURASIA	EURASIA	51.13333333	87	55.18	166	5005	0.029761763	DIVERSE	NO	EURASIA	2487.30724	1875.793204	3469.626279	2429.609533	1860.14337	3287.904806	2524.633622	NA	NA	NA	NA	NA	NA	NA
Aleut	Ket_Southeast	0.0493624	double	Ket_SoutheastAleut	aleu1260	kett1243	eski1264	yeni1252	Yeniseian	Eskimo-Aleut	EURASIA	EURASIA	62.462346	89.00493	55.18	166	4237	0.051925571	DIVERSE	NO	EURASIA	3797.268598	2720.663866	5631.847409	3415.95879	2454.492878	5052.058147	3898.634538	NA	NA	NA	NA	NA	NA	NA
Aleut	Dai	0.0790182	double	DaiAleut	aleu1260	luuu1242	eski1264	taik1256	Tai-Kadai	Eskimo-Aleut	EURASIA	EURASIA	21	100	55.18	166	6598	0.085797787	DIVERSE	NO	EURASIA	26670.34694	15840.03889	52673.83517	13965.34539	9604.289765	21714.59709	27883.13951	NA	NA	NA	NA	NA	NA	NA
Aleut	Kubachinian	0.0479062	double	KubachinianAleut	aleu1260	kuba1248	eski1264	nakh1245	Nakh-Daghestanian	Eskimo-Aleut	EURASIA	EURASIA	42.08	47.58	55.18	166	7749	0.050316681	DIVERSE	NO	EURASIA	4009.091006	2623.222194	7383.469767	3834.538244	2355.677157	7379.31715	4112.720858	NA	NA	NA	NA	NA	NA	NA
Aleut	Nakanai_Bileki	0.136956	double	Nakanai_BilekiAleut	aleu1260	bile1245	eski1264	aust1307	Austronesian	Eskimo-Aleut	EURASIA	OCEANIA	-5.75	150.8	55.18	166	6927	0.158689476	DIVERSE	NO	DIVERSE	12667.86599	9553.52399	17441.56029	12128.32442	9359.421589	15835.7191	13791.33282	NA	NA	NA	NA	NA	NA	NA
Aleut	Balochi	0.0304663	double	BalochiAleut	aleu1260	east2304	eski1264	indo1319	Indo-European	Eskimo-Aleut	EURASIA	EURASIA	30.49871492	66.5	55.18	166	7837	0.031423663	DIVERSE	NO	EURASIA	9143.88748	6734.967698	12548.41124	5050.845388	3629.214104	7388.49954	9290.174197	NA	NA	NA	NA	NA	NA	NA
Aleut	Mamusi_Paleabu	0.15504	double	Mamusi_PaleabuAleut	aleu1260	mamu1254	eski1264	aust1307	Austronesian	Eskimo-Aleut	EURASIA	OCEANIA	-5.95	150.9	55.18	166	6947	0.183487976	DIVERSE	NO	DIVERSE	12587.5729	9152.466966	18459.07385	10535.15733	7837.980883	15139.92558	13903.54512	NA	NA	NA	NA	NA	NA	NA
Aleut	Tuvinian	0.0480475	double	TuvinianAleut	aleu1260	tuvi1240	eski1264	turk1311	Turkic	Eskimo-Aleut	EURASIA	EURASIA	50.259608	95.160313	55.18	166	4599	0.050472581	DIVERSE	NO	EURASIA	7255.678225	4515.485726	14285.75943	6465.09885	4274.206803	10801.60197	7444.437934	NA	NA	NA	NA	NA	NA	NA
Aleut	Ami	0.0997947	double	AmiAleut	aleu1260	amis1246	eski1264	aust1307	Austronesian	Eskimo-Aleut	EURASIA	SOUTHEAST_ASIA	22.8	121.2	55.18	166	5148	0.110857712	DIVERSE	NO	DIVERSE	11232.8129	8486.450505	15881.47584	11205.20092	8399.050362	15881.47584	11903.94581	NA	NA	NA	NA	NA	NA	NA
Aleut	Kaitag	0.0369751	double	KaitagAleut	aleu1260	darg1241	eski1264	nakh1245	Nakh-Daghestanian	Eskimo-Aleut	EURASIA	EURASIA	42.15	47.63	55.18	166	7740	0.03839475	DIVERSE	NO	EURASIA	6462.202727	3824.575746	21901.51708	5279.403304	3458.261555	9619.463926	6588.962121	NA	NA	NA	NA	NA	NA	NA
Aleut	Burusho	0.0298265	double	BurushoAleut	aleu1260	buru1296	eski1264	buru1296	Burushaski	Eskimo-Aleut	EURASIA	EURASIA	36.49838568	74	55.18	166	6882	0.03074347	DIVERSE	NO	EURASIA	4559.985465	3187.115557	7114.653853	3999.06603	2826.233416	6082.141729	4631.098164	NA	NA	NA	NA	NA	NA	NA
Aleut	Assyrian_WGA	0.0458339	double	Assyrian_WGAAleut	aleu1260	assy1241	eski1264	afro1255	Afro-Asiatic	Eskimo-Aleut	EURASIA	EURASIA	40.3	44.6	55.18	166	8048	0.048035557	DIVERSE	NO	EURASIA	7636.273584	3548.851612	66127.18871	6449.564342	3531.967924	13047.01179	7825.059507	NA	NA	NA	NA	NA	NA	NA
Aleut	Maya	0.0799224	double	MayaAleut	aleu1260	yuca1254	eski1264	maya1287	Mayan	Eskimo-Aleut	EURASIA	AMERICAS	19	-91	55.18	166	9086	0.086864847	DIVERSE	NO	DIVERSE	22955.12442	16317.74968	37206.81994	13682.13991	9762.031828	20726.38771	24012.58267	0.458	NA	NA	NA	NA	NA	NA
Aleut	Kove	0.132468	double	KoveAleut	aleu1260	kove1237	eski1264	aust1307	Austronesian	Eskimo-Aleut	EURASIA	OCEANIA	-5.4667	148.95	55.18	166	6933	0.152695232	DIVERSE	NO	DIVERSE	10484.32693	7143.533083	17712.64691	8785.246086	5563.671686	16734.46599	11374.49966	NA	NA	NA	NA	NA	NA	NA
Aleut	Chukchi	0.0626821	double	ChukchiAleut	aleu1260	chuk1273	eski1264	chuk1271	Chukotko-Kamchatkan	Eskimo-Aleut	EURASIA	EURASIA	69	169	55.18	166	1546	0.066873896	DIVERSE	NO	EURASIA	4855.958539	3708.023218	6768.30704	4339.147637	3493.530291	5599.977917	5024.945734	NA	NA	NA	NA	NA	NA	NA
Aleut	Mordovian_Moksha	0.0250002	double	Mordovian_MokshaAleut	aleu1260	moks1248	eski1264	ural1272	Uralic	Eskimo-Aleut	EURASIA	EURASIA	54.08	43.13	55.18	166	6804	0.025641236	DIVERSE	NO	EURASIA	4688.378271	2963.480033	9272.640185	3638.074168	2477.745394	5891.521209	4749.157188	0.484	NA	NA	NA	NA	NA	NA
Aleut	Khakass_Kachins	0.0362011	double	Khakass_KachinsAleut	aleu1260	kach1278	eski1264	turk1311	Turkic	Eskimo-Aleut	EURASIA	EURASIA	55	89	55.18	166	4647	0.037560844	DIVERSE	NO	EURASIA	4883.971604	2885.793812	11567.98869	4555.409703	2854.144478	8258.922205	4977.503012	NA	NA	NA	NA	NA	NA	NA
Aleut	Dusun	0.0897497	double	DusunAleut	aleu1260	dusu1277	eski1264	aust1307	Austronesian	Eskimo-Aleut	EURASIA	SOUTHEAST_ASIA	4.71	114.67	55.18	166	7233	0.098598924	DIVERSE	NO	DIVERSE	8254.527906	6047.742846	12295.2858	8068.010707	5958.59323	12022.9143	8688.86405	NA	NA	NA	NA	NA	NA	NA
Aleut	Shua	0.152622	double	ShuaAleut	aleu1260	shua1254	eski1264	khoe1240	Khoe-Kwadi	Eskimo-Aleut	EURASIA	AFRICA	-20.55023685	25.33213069	55.18	166	14980	0.180110883	DIVERSE	NO	DIVERSE	18438.26764	12916.25746	28727.68587	18373.46273	12894.71134	28429.86762	20326.73572	NA	NA	NA	NA	NA	NA	NA
Aleut	Tatar_Mishar	0.0215435	double	Tatar_MisharAleut	aleu1260	tata1255	eski1264	turk1311	Turkic	Eskimo-Aleut	EURASIA	EURASIA	55	48.5	55.18	166	6522	0.022017841	DIVERSE	NO	EURASIA	6133.794357	3840.459061	10835.64027	3507.765456	2431.717062	5390.336044	6202.005834	0.436	NA	NA	NA	NA	NA	NA
Aleut	Mordovian_Erzya	0.0246648	double	Mordovian_ErzyaAleut	aleu1260	erzy1239	eski1264	ural1272	Uralic	Eskimo-Aleut	EURASIA	EURASIA	55.08	44.16	55.18	166	6674	0.025288537	DIVERSE	NO	EURASIA	6137.058856	4258.664493	11271.85946	3904.291687	2768.413973	6081.272791	6215.61963	0.48	NA	NA	NA	NA	NA	NA
Aleut	Ju_hoan_South	0.214333	double	Ju_hoan_SouthAleut	aleu1260	juho1239	eski1264	kxaa1236	Kxa	Eskimo-Aleut	EURASIA	AFRICA	-21.15191802	20.68153923	55.18	166	15278	0.272803872	DIVERSE	NO	DIVERSE	27284.19921	18734.10066	46202.06383	27246.62888	18734.05132	45104.77565	31855.73811	NA	NA	NA	NA	NA	NA	NA
Aleut	Cusco2	0.0626213	double	Cusco2Aleut	aleu1260	cusc1236	eski1264	quec1387	Quechuan	Eskimo-Aleut	EURASIA	AMERICAS	-13.5237	-71.9724	55.18	166	13259	0.066804697	DIVERSE	NO	DIVERSE	15767.5507	8693.463418	40819.67399	10241.9581	6761.35543	16897.029	16317.91928	0.39	NA	NA	NA	NA	NA	NA
Aleut	Luya	0.0805659	double	LuyaAleut	aleu1260	chac1250	eski1264	quec1387	Quechuan	Eskimo-Aleut	EURASIA	AMERICAS	-6.191162	-77.968099	55.18	166	12216	0.08762553	DIVERSE	NO	DIVERSE	13350.64602	8320.278255	24267.89044	11543.3571	7688.31513	18612.96174	13970.83022	0.462	NA	NA	NA	NA	NA	NA
Aleut	Aymara	0.0987736	double	AymaraAleut	aleu1260	sout2996	eski1264	ayma1253	Aymaran	Eskimo-Aleut	EURASIA	AMERICAS	-16.5	-68.2	55.18	166	13760	0.109599097	DIVERSE	NO	DIVERSE	14298.33451	8857.68097	32006.22442	13318.15643	8661.258516	23699.87426	15142.60403	NA	NA	NA	NA	NA	NA	NA
Aleut	Mamusi_Kisiluvi	0.176207	double	Mamusi_KisiluviAleut	aleu1260	mamu1254	eski1264	aust1307	Austronesian	Eskimo-Aleut	EURASIA	OCEANIA	-5.7333	151.0833	55.18	166	6920	0.21389718	DIVERSE	NO	DIVERSE	13126.18145	9310.102003	19545.71046	8872.009126	6175.038077	13245.20582	14765.51097	NA	NA	NA	NA	NA	NA	NA
Aleut	Zapotec	0.0917577	double	ZapotecAleut	aleu1260	zapo1437	eski1264	otom1299	Otomanguean	Eskimo-Aleut	EURASIA	AMERICAS	17.01666667	-96.51666667	55.18	166	8935	0.101027776	DIVERSE	NO	DIVERSE	16174.00483	10161.19661	28799.98822	13605.99852	9145.795047	21673.05002	17049.03713	NA	NA	NA	NA	NA	NA	NA
Aleut	Mozabite	0.0539808	double	MozabiteAleut	aleu1260	tumz1238	eski1264	afro1255	Afro-Asiatic	Eskimo-Aleut	EURASIA	AFRICA	32	3	55.18	166	10198	0.057060998	DIVERSE	NO	DIVERSE	5473.515667	4281.356736	7380.269525	5473.430346	4251.67479	7294.785497	5635.032755	0.36	NA	NA	NA	NA	NA	NA
Aleut	Damara	0.159304	double	DamaraAleut	aleu1260	nama1264	eski1264	khoe1240	Khoe-Kwadi	Eskimo-Aleut	EURASIA	AFRICA	-19.83018382	16.22573915	55.18	166	15358	0.189490613	DIVERSE	NO	DIVERSE	15316.41148	11348.11517	21431.38828	14755.12786	11097.69018	19907.37845	16978.59137	NA	NA	NA	NA	NA	NA	NA
Aleut	Altaian_Kizhi	0.0357628	double	Altaian_KizhiAleut	aleu1260	tuba1274	eski1264	turk1311	Turkic	Eskimo-Aleut	EURASIA	EURASIA	50.7	86.38	55.18	166	5069	0.037089214	DIVERSE	NO	EURASIA	4319.179307	2855.610366	6873.002274	4189.851318	2823.14698	6519.1021	4400.766027	NA	NA	NA	NA	NA	NA	NA
Aleut	Mengen	0.13915	double	MengenAleut	aleu1260	meng1267	eski1264	aust1307	Austronesian	Eskimo-Aleut	EURASIA	OCEANIA	-5.1	151.4	55.18	166	6845	0.161642563	DIVERSE	NO	DIVERSE	18930.78055	14119.53754	27985.17686	18332.93667	13481.63867	27152.1599	20646.08781	NA	NA	NA	NA	NA	NA	NA
Aleut	Bajo	0.0978284	double	BajoAleut	aleu1260	indo1317	eski1264	aust1307	Austronesian	Eskimo-Aleut	EURASIA	SOUTHEAST_ASIA	-3.967488889	122.5947	55.18	166	7690	0.108436577	DIVERSE	NO	DIVERSE	7289.02105	5121.676537	11132.09898	5924.518814	4055.304787	9390.987386	7713.669292	NA	NA	NA	NA	NA	NA	NA
Aleut	BedouinB	0.0635908	double	BedouinBAleut	aleu1260	east2690	eski1264	afro1255	Afro-Asiatic	Eskimo-Aleut	EURASIA	EURASIA	31	35	55.18	166	9369	0.0679092	DIVERSE	NO	EURASIA	5360.940223	4097.840539	7444.206546	5101.695243	4017.6577	6743.153641	5550.633873	NA	NA	NA	NA	NA	NA	NA
Aleut	Eskimo_Naukan	0.0570312	double	Eskimo_NaukanAleut	aleu1260	nauk1242	eski1264	eski1264	Eskimo-Aleut	Eskimo-Aleut	EURASIA	EURASIA	66.02	169.71	55.18	166	1223	0.060480474	Eskimo-Aleut	YES	EURASIA	4373.634271	3232.565842	6226.464799	3892.384641	2966.435896	5271.880182	4510.576317	NA	NA	NA	NA	NA	NA	NA
Aleut	Saposa	0.118405	double	SaposaAleut	aleu1260	sapo1253	eski1264	aust1307	Austronesian	Eskimo-Aleut	EURASIA	OCEANIA	-5.5833	154.67	55.18	166	6845	0.134307704	DIVERSE	NO	DIVERSE	13276.37497	8746.391314	22590.55575	13267.55546	8718.73681	22093.88587	14254.68675	NA	NA	NA	NA	NA	NA	NA
Aleut	Evenk_Transbaikal	0.0617186	double	Evenk_TransbaikalAleut	aleu1260	even1259	eski1264	tung1282	Tungusic	Eskimo-Aleut	EURASIA	EURASIA	56.9	118.2	55.18	166	2918	0.065778348	DIVERSE	NO	EURASIA	6055.015099	4167.100933	9785.84476	6042.102758	4136.449972	9772.421105	6262.360634	NA	NA	NA	NA	NA	NA	NA
Aleut	Baining_Marabu	0.211482	double	Baining_MarabuAleut	aleu1260	bain1263	eski1264	bain1263	Baining	Eskimo-Aleut	EURASIA	OCEANIA	-4.633	152.3	55.18	166	6777	0.268201867	DIVERSE	NO	DIVERSE	15569.68589	11149.47693	23053.55971	8810.117102	6371.869542	12807.53317	18122.27874	NA	NA	NA	NA	NA	NA	NA
Aleut	Buka	0.112155	double	BukaAleut	aleu1260	buka1262	eski1264	aust1307	Austronesian	Eskimo-Aleut	EURASIA	OCEANIA	-5.422	154.673	55.18	166	6827	0.126322725	DIVERSE	NO	DIVERSE	15205.11822	9338.812884	30882.11664	14597.36139	9293.592589	25589.10604	16252.94256	NA	NA	NA	NA	NA	NA	NA
Aleut	Mixtec	0.0907146	double	MixtecAleut	aleu1260	mixt1427	eski1264	otom1299	Otomanguean	Eskimo-Aleut	EURASIA	AMERICAS	15.95	-97.36666667	55.18	166	8980	0.099764716	DIVERSE	NO	DIVERSE	9764.545677	7044.048448	14408.02033	9762.023332	7039.353949	14407.0908	10285.13073	NA	NA	NA	NA	NA	NA	NA
Aleut	Cameroon_Mbo	0.150425	double	Cameroon_MboAleut	aleu1260	mboc1235	eski1264	atla1278	Atlantic-Congo	Eskimo-Aleut	EURASIA	AFRICA	5.3495	9.8345	55.18	166	12950	0.177059118	DIVERSE	NO	DIVERSE	37434.27345	24574.62972	64029.88877	26335.69905	18321.98666	40682.42055	41197.26123	NA	NA	NA	NA	NA	NA	NA
Aleut	Chuvash_Tatarstan	0.0210265	double	Chuvash_TatarstanAleut	aleu1260	chuv1255	eski1264	turk1311	Turkic	Eskimo-Aleut	EURASIA	EURASIA	54.75	47.78	55.18	166	6571	0.021478109	DIVERSE	NO	EURASIA	3453.030238	1954.998696	7517.982657	2897.80677	1838.297327	4894.574655	3490.337358	0.43	NA	NA	NA	NA	NA	NA
Aleut	Tabasaran	0.0340816	double	TabasaranAleut	aleu1260	taba1259	eski1264	nakh1245	Nakh-Daghestanian	Eskimo-Aleut	EURASIA	EURASIA	41.96	47.82	55.18	166	7749	0.03528414	DIVERSE	NO	EURASIA	9670.727539	6693.851051	16238.81973	5601.989621	3974.01218	8536.156132	9844.940867	NA	NA	NA	NA	NA	NA	NA
Aleut	Itelmen	0.0800805	double	ItelmenAleut	aleu1260	itel1242	eski1264	chuk1271	Chukotko-Kamchatkan	Eskimo-Aleut	EURASIA	EURASIA	57.2	156.9	55.18	166	606	0.087051639	DIVERSE	NO	EURASIA	7237.86719	4917.671697	12496.26274	7056.594666	4684.825445	12496.21174	7571.146743	NA	NA	NA	NA	NA	NA	NA
Aleut	French_South	0.0366728	double	French_SouthAleut	aleu1260	stan1290	eski1264	indo1319	Indo-European	Eskimo-Aleut	EURASIA	EURASIA	43.09	-0.05	55.18	166	9019	0.038068893	DIVERSE	NO	EURASIA	7656.663571	4331.272654	17741.24616	5576.865658	3653.988099	9230.988738	7805.648841	NA	NA	NA	NA	NA	NA	NA
Aleut	Vella_Lavella	0.113214	double	Vella_LavellaAleut	aleu1260	bilu1245	eski1264	bilu1245	Bilua	Eskimo-Aleut	EURASIA	OCEANIA	-7.9	156.7	55.18	166	7075	0.12766778	DIVERSE	NO	DIVERSE	23533.98304	13697.73724	86154.04801	18166.40761	11933.24381	32696.64567	25175.77139	NA	NA	NA	NA	NA	NA	NA
Aleut	KichwaOrellana	0.123107	double	KichwaOrellanaAleut	aleu1260	tena1240	eski1264	quec1387	Quechuan	Eskimo-Aleut	EURASIA	AMERICAS	-0.183278	-77.174667	55.18	166	11699	0.140389991	DIVERSE	NO	DIVERSE	10690.30258	7940.348643	14982.41979	9941.325737	7569.408158	13226.00367	11517.0837	NA	NA	NA	NA	NA	NA	NA
Aleut	Lahu	0.0929601	double	LahuAleut	aleu1260	lahu1253	eski1264	sino1245	Sino-Tibetan	Eskimo-Aleut	EURASIA	EURASIA	22	100	55.18	166	6510	0.102487333	DIVERSE	NO	EURASIA	7614.380043	5073.945204	12899.05569	6946.310961	4304.77794	12652.51934	8031.89339	NA	NA	NA	NA	NA	NA	NA
Aleut	Kove_Tamuniai	0.138288	double	Kove_TamuniaiAleut	aleu1260	kove1237	eski1264	aust1307	Austronesian	Eskimo-Aleut	EURASIA	OCEANIA	-5.4667	148.95	55.18	166	6933	0.160480532	DIVERSE	NO	DIVERSE	10640.51455	7901.942084	15120.63618	8462.386553	6656.95662	11024.65591	11595.74577	NA	NA	NA	NA	NA	NA	NA
Aleut	Oroqen	0.0635327	double	OroqenAleut	aleu1260	oroq1238	eski1264	tung1282	Tungusic	Eskimo-Aleut	EURASIA	EURASIA	50.43389257	126.5	55.18	166	2672	0.067842946	DIVERSE	NO	EURASIA	13706.47648	8336.317092	29059.16885	9952.614526	6720.787922	16187.6667	14192.56197	NA	NA	NA	NA	NA	NA	NA
Aleut	Nganasan	0.089706	double	NganasanAleut	aleu1260	ngan1291	eski1264	ural1272	Uralic	Eskimo-Aleut	EURASIA	EURASIA	71	95	55.18	166	3696	0.098546184	DIVERSE	NO	EURASIA	6967.643213	5057.63773	10088.17285	6054.336692	4472.191407	8478.634502	7333.821439	NA	NA	NA	NA	NA	NA	NA
Aleut	Sulka_Watwat	0.145303	double	Sulka_WatwatAleut	aleu1260	sulk1246	eski1264	sulk1246	Sulka	Eskimo-Aleut	EURASIA	OCEANIA	-4.483	152.3	55.18	166	6761	0.170005277	DIVERSE	NO	DIVERSE	15682.0033	11359.30577	22678.70391	15651.64742	11349.46673	22554.80703	17185.7101	NA	NA	NA	NA	NA	NA	NA
Aleut	Tatar_Siberian_Zabolotniye	0.0336456	double	Tatar_Siberian_ZabolotniyeAleut	aleu1260	sibe1250	eski1264	turk1311	Turkic	Eskimo-Aleut	EURASIA	EURASIA	58.41	67.46	55.18	166	5465	0.03481704	DIVERSE	NO	EURASIA	2859.0499	2006.780079	4493.139039	2773.720634	1931.735284	4438.660933	2909.494156	NA	NA	NA	NA	NA	NA	NA
Aleut	Sardinian	0.0475068	double	SardinianAleut	aleu1260	sard1257	eski1264	indo1319	Indo-European	Eskimo-Aleut	EURASIA	EURASIA	40	9	55.18	166	9219	0.049876262	DIVERSE	NO	EURASIA	13883.8974	10873.14641	19049.24059	7944.732066	5778.918606	11610.39083	14241.35528	NA	NA	NA	NA	NA	NA	NA
Aleut	Chukchi_Ayon	0.0557275	double	Chukchi_AyonAleut	aleu1260	chuk1273	eski1264	chuk1271	Chukotko-Kamchatkan	Eskimo-Aleut	EURASIA	EURASIA	69.9	168	55.18	166	1642	0.059016333	DIVERSE	NO	EURASIA	4237.261665	3122.203723	6075.731449	3743.687606	2840.901759	5144.25589	4366.561313	NA	NA	NA	NA	NA	NA	NA
Aleut	Cree	0.0445228	double	CreeAleut	aleu1260	cree1272	eski1264	algi1248	Algic	Eskimo-Aleut	EURASIA	AMERICAS	50.3	-102.5	55.18	166	5737	0.046597449	DIVERSE	NO	DIVERSE	4907.0249	3502.243938	7391.753319	4871.150591	3477.041931	7322.358898	5024.34089	0.324	NA	NA	NA	NA	NA	NA
Aleut	Tswana	0.160686	double	TswanaAleut	aleu1260	tswa1253	eski1264	atla1278	Atlantic-Congo	Eskimo-Aleut	EURASIA	AFRICA	-24.066528	25.3656	55.18	166	15312	0.191449207	DIVERSE	NO	DIVERSE	35549.81773	16882.88578	330179.0464	27312.18894	16065.73793	52575.74462	39457.80267	NA	NA	NA	NA	NA	NA	NA
Aleut	Jew_Libyan	0.0464533	double	Jew_LibyanAleut	aleu1260	jude1264	eski1264	afro1255	Afro-Asiatic	Eskimo-Aleut	EURASIA	AFRICA	32.91666667	13.18333333	55.18	166	9893	0.048716335	DIVERSE	NO	DIVERSE	4696.141298	3491.304151	6781.313763	4696.136735	3485.657518	6775.544937	4813.662825	0.332	NA	NA	NA	NA	NA	NA
Aleut	BiakaPygmy	0.177531	double	BiakaPygmyAleut	aleu1260	yaka1272	eski1264	atla1278	Atlantic-Congo	Eskimo-Aleut	EURASIA	AFRICA	4	17	55.18	166	12861	0.215851297	DIVERSE	NO	DIVERSE	19065.4216	13383.43681	28982.35358	18909.95592	13223.36861	28852.42789	21473.68191	NA	NA	NA	NA	NA	NA	NA
Aleut	Guarani	0.0987757	double	GuaraniAleut	aleu1260	mbya1239	eski1264	tupi1275	Tupian	Eskimo-Aleut	EURASIA	AMERICAS	-27.5	-59	55.18	166	15306	0.109601683	DIVERSE	NO	DIVERSE	12386.72966	7838.758781	26476.47855	12115.83681	7827.28252	22091.47837	13117.91879	NA	NA	NA	NA	NA	NA	NA
Aleut	Selkup	0.037806	double	SelkupAleut	aleu1260	selk1253	eski1264	ural1272	Uralic	Eskimo-Aleut	EURASIA	EURASIA	65.53445627	82.29948491	55.18	166	4382	0.039291453	DIVERSE	NO	EURASIA	3597.73053	2492.606905	5606.104465	3588.099894	2474.912799	5606.011827	3669.737054	NA	NA	NA	NA	NA	NA	NA
Aleut	LaJalca	0.0930313	double	LaJalcaAleut	aleu1260	chac1250	eski1264	quec1387	Quechuan	Eskimo-Aleut	EURASIA	AMERICAS	-6.485608	-77.816172	55.18	166	12253	0.102573882	DIVERSE	NO	DIVERSE	8521.048055	6031.174957	12612.48447	8304.913573	5857.230108	12268.71682	8988.887013	NA	NA	NA	NA	NA	NA	NA
Aleut	Even	0.0306728	double	EvenAleut	aleu1260	even1260	eski1264	tung1282	Tungusic	Eskimo-Aleut	EURASIA	EURASIA	57.53	135.88	55.18	166	1860	0.031643391	DIVERSE	NO	EURASIA	4544.669764	2673.055637	10470.48179	4051.347212	2580.834027	7103.785513	4617.661686	NA	NA	NA	NA	NA	NA	NA
Aleut	Inga	0.0800217	double	IngaAleut	aleu1260	inga1252	eski1264	quec1387	Quechuan	Eskimo-Aleut	EURASIA	AMERICAS	1.368313842	-76.58011914	55.18	166	11587	0.08698216	DIVERSE	NO	DIVERSE	9375.988047	6340.441002	14302.47662	9269.465988	6320.286749	14065.39885	9807.744585	0.458	NA	NA	NA	NA	NA	NA
Aleut	Brahui	0.0342042	double	BrahuiAleut	aleu1260	brah1256	eski1264	drav1251	Dravidian	Eskimo-Aleut	EURASIA	EURASIA	30.49871492	66.5	55.18	166	7837	0.035415561	DIVERSE	NO	EURASIA	5210.284176	4072.485354	7096.924255	4588.664097	3414.896006	6520.095997	5304.261791	NA	NA	NA	NA	NA	NA	NA
Aleut	Hadza1	0.175737	double	Hadza1Aleut	aleu1260	hadz1240	eski1264	hadz1240	Hadza	Eskimo-Aleut	EURASIA	AFRICA	-3.6	35.1	55.18	166	12817	0.213205009	DIVERSE	NO	DIVERSE	12829.68497	9057.084875	19686.49767	8205.340292	5584.730632	13698.64144	14425.82187	NA	NA	NA	NA	NA	NA	NA
Aleut	Huancas	0.0853087	double	HuancasAleut	aleu1260	chac1250	eski1264	quec1387	Quechuan	Eskimo-Aleut	EURASIA	AMERICAS	-6.17391	-77.864453	55.18	166	12221	0.093265017	DIVERSE	NO	DIVERSE	7278.373064	5187.931104	10710.5546	6879.76501	4897.639976	10054.60006	7639.061053	0.484	NA	NA	NA	NA	NA	NA
Aleut	Adygei	0.0313583	single	AdygeiAleut	aleu1260	adyg1241	eski1264	abkh1242	Abkhaz-Adyge	Eskimo-Aleut	EURASIA	EURASIA	44	39	55.18	166	7921	0.032373477	DIVERSE	NO	EURASIA	10398.06058	7788.791309	15087.01158	5300.537935	3816.923014	7849.957821	10569.61716	NA	NA	NA	NA	NA	NA	NA
Aleut	Hadza	0.154831	double	HadzaAleut	aleu1260	hadz1240	eski1264	hadz1240	Hadza	Eskimo-Aleut	EURASIA	AFRICA	-3.8	35.3	55.18	166	12826	0.183195314	DIVERSE	NO	DIVERSE	12167.07978	9085.650663	17266.15831	9703.308735	7725.612249	12597.3891	13436.67128	NA	NA	NA	NA	NA	NA	NA
Aleut	Yukagir_Tundra	0.047105	double	Yukagir_TundraAleut	aleu1260	sout2750	eski1264	yuka1259	Yukaghir	Eskimo-Aleut	EURASIA	EURASIA	70.6	147.9	55.18	166	1929	0.049433568	DIVERSE	NO	EURASIA	6006.231335	4586.213297	8013.675746	5747.893479	4279.521648	7905.324262	6159.03222	NA	NA	NA	NA	NA	NA	NA
Aleut	Kuot_Lamalaua	0.133988	double	Kuot_LamalauaAleut	aleu1260	kuot1243	eski1264	kuot1243	Kuot	Eskimo-Aleut	EURASIA	OCEANIA	-3	151.5	55.18	166	6612	0.15471841	DIVERSE	NO	DIVERSE	15265.38762	11072.48621	21806.01276	15256.63198	11055.75936	21800.10417	16581.81897	NA	NA	NA	NA	NA	NA	NA
Aleut	Hoan	0.20801	double	HoanAleut	aleu1260	hoaa1235	eski1264	kxaa1236	Kxa	Eskimo-Aleut	EURASIA	AFRICA	-23.99891755	23.43511675	55.18	166	15410	0.262642205	DIVERSE	NO	DIVERSE	20768.80529	15012.59582	29780.99963	19783.21018	14391.75146	27714.38164	24088.74597	NA	NA	NA	NA	NA	NA	NA
Aleut	Ossetian	0.0311121	double	OssetianAleut	aleu1260	osse1243	eski1264	indo1319	Indo-European	Eskimo-Aleut	EURASIA	EURASIA	43.016667	44.65	55.18	166	7787	0.032111145	DIVERSE	NO	EURASIA	6379.834793	4459.812519	10364.51432	4685.856489	3323.580852	7158.688481	6484.040439	NA	NA	NA	NA	NA	NA	NA
Aleut	Ontong_Java	0.106	double	Ontong_JavaAleut	aleu1260	onto1237	eski1264	aust1307	Austronesian	Eskimo-Aleut	EURASIA	OCEANIA	-5.3	159.4	55.18	166	6760	0.118568233	DIVERSE	NO	DIVERSE	8494.393484	5719.821715	13547.60626	7487.844138	4682.565981	12674.89592	9039.864387	NA	NA	NA	NA	NA	NA	NA
Aleut	Romanian	0.0318454	double	RomanianAleut	aleu1260	roma1327	eski1264	indo1319	Indo-European	Eskimo-Aleut	EURASIA	EURASIA	46.502222	22.950277	55.18	166	8200	0.032892887	DIVERSE	NO	EURASIA	7248.529785	4679.176776	14756.73596	4951.043772	3431.023679	7919.722711	7369.937742	NA	NA	NA	NA	NA	NA	NA
Aleut	Kalash	0.0563063	double	KalashAleut	aleu1260	kala1372	eski1264	indo1319	Indo-European	Eskimo-Aleut	EURASIA	EURASIA	35.99366014	71.5	55.18	166	7069	0.059665864	DIVERSE	NO	EURASIA	3865.17941	2781.927796	5715.214119	2949.978341	2153.585863	4311.389943	3984.3992	NA	NA	NA	NA	NA	NA	NA
Aleut	Pima	0.129	double	PimaAleut	aleu1260	pima1248	eski1264	utoa1244	Uto-Aztecan	Eskimo-Aleut	EURASIA	AMERICAS	29	-108	55.18	166	7164	0.148105626	DIVERSE	NO	DIVERSE	10167.43111	7735.846393	14242.42939	8517.712089	6959.007661	10826.35688	11001.75001	NA	NA	NA	NA	NA	NA	NA
Aleut	Notsi	0.124955	double	NotsiAleut	aleu1260	nots1237	eski1264	aust1307	Austronesian	Eskimo-Aleut	EURASIA	OCEANIA	-3.05	151.65	55.18	166	6615	0.14279837	DIVERSE	NO	DIVERSE	19209.93295	13172.6263	31514.17236	17659.14526	12320.46455	27634.82101	20725.64292	NA	NA	NA	NA	NA	NA	NA
Aleut	Selkup_Farkovo	0.0528414	double	Selkup_FarkovoAleut	aleu1260	selk1253	eski1264	ural1272	Uralic	Eskimo-Aleut	EURASIA	EURASIA	65.718073	86.979478	55.18	166	4178	0.055789389	DIVERSE	NO	EURASIA	3728.165515	2650.985284	5513.776937	3002.772845	2120.01228	4399.565657	3835.366441	NA	NA	NA	NA	NA	NA	NA
Aleut	Khamnegan	0.0516056	double	KhamneganAleut	aleu1260	kham1281	eski1264	mong1349	Mongolic-Khitan	Eskimo-Aleut	EURASIA	EURASIA	50.68	114.6	55.18	166	3405	0.054413649	DIVERSE	NO	EURASIA	11814.11071	7629.290093	23780.39702	8156.063403	5649.426024	13035.27165	12146.88131	NA	NA	NA	NA	NA	NA	NA
Aleut	Veps	0.0281303	double	VepsAleut	aleu1260	veps1250	eski1264	ural1272	Uralic	Eskimo-Aleut	EURASIA	EURASIA	61.27	35.02	55.18	166	6382	0.028944518	DIVERSE	NO	EURASIA	3123.880814	2254.628374	4843.286193	3087.64499	2223.783159	4743.068433	3169.556286	NA	NA	NA	NA	NA	NA	NA
Aleut	Piapoco	0.105921	double	PiapocoAleut	aleu1260	piap1246	eski1264	araw1281	Arawakan	Eskimo-Aleut	EURASIA	AMERICAS	3	-68	55.18	166	11911	0.118469397	DIVERSE	NO	DIVERSE	8995.217566	6463.907395	13570.66943	8347.545581	6024.73015	12718.20264	9572.433139	NA	NA	NA	NA	NA	NA	NA
Aleut	Puno	0.113091	double	PunoAleut	aleu1260	puno1238	eski1264	quec1387	Quechuan	Eskimo-Aleut	EURASIA	AMERICAS	-15.7662	-69.683	55.18	166	13604	0.127511391	DIVERSE	NO	DIVERSE	13124.25436	8380.328164	25736.8991	13069.90495	8362.141586	23568.99294	14037.73121	NA	NA	NA	NA	NA	NA	NA
Aleut	San	0.226799	double	SanAleut	aleu1260	juho1239	eski1264	kxaa1236	Kxa	Eskimo-Aleut	EURASIA	AFRICA	-18.93725689	21.45244764	55.18	166	15022	0.293324763	DIVERSE	NO	DIVERSE	27701.09193	16816.90877	59204.67014	27690.29599	16145.94459	54217.6603	32782.43909	NA	NA	NA	NA	NA	NA	NA
Aleut	Ata_Uassilau	0.163921	double	Ata_UassilauAleut	aleu1260	pele1245	eski1264	pele1245	Pele-Ata	Eskimo-Aleut	EURASIA	OCEANIA	-5.577338	150.885841	55.18	166	6907	0.196059224	DIVERSE	NO	DIVERSE	11964.46841	8104.168707	20468.58299	7966.066452	4530.57895	17632.67345	13314.25038	NA	NA	NA	NA	NA	NA	NA
Aleut	Karelian_Northern	0.0286231	double	Karelian_NorthernAleut	aleu1260	nort2673	eski1264	ural1272	Uralic	Eskimo-Aleut	EURASIA	EURASIA	60.12	31.1	55.18	166	6598	0.029466523	DIVERSE	NO	EURASIA	3565.343869	2279.024693	7810.39665	3416.842366	2251.115078	6161.174043	3618.494567	NA	NA	NA	NA	NA	NA	NA
Aleut	Scottish_Shetlandic	0.0320802	double	Scottish_ShetlandicAleut	aleu1260	scot1245	eski1264	indo1319	Indo-European	Eskimo-Aleut	EURASIA	EURASIA	60.15	-1.15	55.18	166	7149	0.033143448	DIVERSE	NO	EURASIA	10624.04813	5903.956858	26499.18134	5424.685525	3679.179304	8645.489567	10803.60766	NA	NA	NA	NA	NA	NA	NA
Aleut	Naxi	0.0705071	double	NaxiAleut	aleu1260	naxi1245	eski1264	sino1245	Sino-Tibetan	Eskimo-Aleut	EURASIA	EURASIA	26	100	55.18	166	6161	0.075855448	DIVERSE	NO	EURASIA	15663.98175	8798.927912	42170.319	11203.35254	7341.284986	18933.72549	16288.80079	NA	NA	NA	NA	NA	NA	NA
Aleut	Tigak	0.12704	double	TigakAleut	aleu1260	tiga1245	eski1264	aust1307	Austronesian	Eskimo-Aleut	EURASIA	OCEANIA	-2.567	150.8333	55.18	166	6577	0.145527859	DIVERSE	NO	DIVERSE	10523.68512	7760.347357	15150.90543	9365.599852	7108.213147	13008.4232	11370.62416	NA	NA	NA	NA	NA	NA	NA
Aleut	Jew_Yemenite	0.0525307	double	Jew_YemeniteAleut	aleu1260	jude1267	eski1264	afro1255	Afro-Asiatic	Eskimo-Aleut	EURASIA	EURASIA	15.35	44.2	55.18	166	10484	0.055443168	DIVERSE	NO	EURASIA	6681.059345	4530.638003	11624.76913	6411.603269	4417.154862	10458.5539	6872.585427	NA	NA	NA	NA	NA	NA	NA
Aleut	Russian_Archangelsk_Leshukonsky	0.0282051	double	Russian_Archangelsk_LeshukonskyAleut	aleu1260	russ1263	eski1264	indo1319	Indo-European	Eskimo-Aleut	EURASIA	EURASIA	64.9	45.74	55.18	166	5743	0.029023717	DIVERSE	NO	EURASIA	2820.595603	1742.311313	5740.310716	2820.364443	1705.267246	5304.114041	2861.910245	NA	NA	NA	NA	NA	NA	NA
Aleut	Mansi	0.0317399	double	MansiAleut	aleu1260	sout3253	eski1264	ural1272	Uralic	Eskimo-Aleut	EURASIA	EURASIA	60.2	66.47	55.18	166	5375	0.032780345	DIVERSE	NO	EURASIA	3528.363636	2357.482265	5295.009107	3489.242398	2353.006224	5227.270319	3587.006533	NA	NA	NA	NA	NA	NA	NA
Aleut	Mamanwa1	0.0738503	double	Mamanwa1Aleut	aleu1260	mama1275	eski1264	aust1307	Austronesian	Eskimo-Aleut	EURASIA	SOUTHEAST_ASIA	9.76	125.51	55.18	166	6173	0.079739053	DIVERSE	NO	DIVERSE	19450.7	9478.129802	58203.92695	12326.48504	7795.624043	20604.81206	20268.84372	0.432	NA	NA	NA	NA	NA	NA
Aleut	Mamanwa	0.108127	double	MamanwaAleut	aleu1260	mama1275	eski1264	aust1307	Austronesian	Eskimo-Aleut	EURASIA	SOUTHEAST_ASIA	9.76	125.51	55.18	166	6173	0.121235871	DIVERSE	NO	DIVERSE	7311.488667	5256.171696	10712.76527	4706.934024	3447.961358	6577.932891	7792.252352	NA	NA	NA	NA	NA	NA	NA
Aleut	Haiom	0.1646	double	HaiomAleut	aleu1260	haio1238	eski1264	khoe1240	Khoe-Kwadi	Eskimo-Aleut	EURASIA	AFRICA	-19.34507677	16.96949437	55.18	166	15275	0.197031362	DIVERSE	NO	DIVERSE	21487.45781	13854.2124	40283.06201	21193.60122	13847.64512	36674.70789	23928.03162	NA	NA	NA	NA	NA	NA	NA
Aleut	Ojibwa	0.0446877	double	OjibwaAleut	aleu1260	ojib1241	eski1264	algi1248	Algic	Eskimo-Aleut	EURASIA	AMERICAS	46.5	-81	55.18	166	7100	0.046778106	DIVERSE	NO	DIVERSE	4949.690164	3801.383333	6579.340604	4909.712434	3711.72433	6577.075001	5068.505922	0.324	NA	NA	NA	NA	NA	NA
Aleut	Yaquis	0.061962	double	YaquisAleut	aleu1260	yaqu1251	eski1264	utoa1244	Uto-Aztecan	Eskimo-Aleut	EURASIA	AMERICAS	27.5767	-109.9598	55.18	166	7166	0.066054893	DIVERSE	NO	DIVERSE	9501.498294	6227.670506	19788.06439	8463.653118	5772.21989	14400.65223	9828.859633	0.388	NA	NA	NA	NA	NA	NA
Aleut	Sulka_Ganai	0.142301	double	Sulka_GanaiAleut	aleu1260	sulk1246	eski1264	sulk1246	Sulka	Eskimo-Aleut	EURASIA	OCEANIA	-4.5	152.333	55.18	166	6762	0.165910185	DIVERSE	NO	DIVERSE	15896.45818	10948.14686	26173.99083	15896.04408	10928.49917	25952.87891	17379.3227	NA	NA	NA	NA	NA	NA	NA
Aleut	Wayku	0.115868	double	WaykuAleut	aleu1260	sanm1289	eski1264	quec1387	Quechuan	Eskimo-Aleut	EURASIA	AMERICAS	-6.422091	-76.51988	55.18	166	12325	0.131052829	DIVERSE	NO	DIVERSE	9309.647244	6905.677325	13339.86749	8132.018345	6261.805977	11125.70567	9976.790682	NA	NA	NA	NA	NA	NA	NA
Aleut	Nasioi	0.152912	double	NasioiAleut	aleu1260	nasi1247	eski1264	sout2948	South Bougainville	Eskimo-Aleut	EURASIA	OCEANIA	-6.48	155.83	55.18	166	6929	0.180514893	DIVERSE	NO	DIVERSE	17151.27599	12708.27934	25075.32384	17148.11643	12701.58061	25050.73387	18912.22734	NA	NA	NA	NA	NA	NA	NA
Aleut	Sandawe	0.110326	double	SandaweAleut	aleu1260	sand1273	eski1264	sand1273	Sandawe	Eskimo-Aleut	EURASIA	AFRICA	-5.5	35.5	55.18	166	12981	0.124007221	DIVERSE	NO	DIVERSE	13960.46259	10047.09665	21685.14267	13668.68989	9817.925022	20976.57611	14903.09431	NA	NA	NA	NA	NA	NA	NA
Aleut	Tubalar_2	0.0366006	double	Tubalar_2Aleut	aleu1260	nort2686	eski1264	turk1311	Turkic	Eskimo-Aleut	EURASIA	EURASIA	52.2	87.42	55.18	166	4911	0.037991097	DIVERSE	NO	EURASIA	2883.442091	1959.027387	4759.524625	2675.032302	1740.598676	4661.490006	2939.081026	NA	NA	NA	NA	NA	NA	NA
Aleut	Mbukushu	0.155862	double	MbukushuAleut	aleu1260	mbuk1240	eski1264	atla1278	Atlantic-Congo	Eskimo-Aleut	EURASIA	AFRICA	-16.85712	22.795715	55.18	166	14751	0.184640426	DIVERSE	NO	DIVERSE	37065.69546	20811.76952	88725.26395	27032.5523	17650.27653	45017.18563	40974.38636	NA	NA	NA	NA	NA	NA	NA
Aleut	Khomani	0.160724	double	KhomaniAleut	aleu1260	nuuu1241	eski1264	tuuu1241	Tuu	Eskimo-Aleut	EURASIA	AFRICA	-28.25	21.15	55.18	166	15932	0.191503153	DIVERSE	NO	DIVERSE	33597.22108	23270.05791	49815.71512	26761.15716	18888.28042	39760.49516	37291.5873	NA	NA	NA	NA	NA	NA	NA
Aleut	Iranian_Bandari	0.0342376	double	Iranian_BandariAleut	aleu1260	fars1254	eski1264	indo1319	Indo-European	Eskimo-Aleut	EURASIA	EURASIA	27.183	56.267	55.18	166	8712	0.03545137	DIVERSE	NO	EURASIA	7471.543687	4550.729778	16932.63777	5268.094904	3570.317472	8634.205873	7606.67426	NA	NA	NA	NA	NA	NA	NA
Aleut	Selkup_Turukhansk	0.0488193	double	Selkup_TurukhanskAleut	aleu1260	selk1253	eski1264	ural1272	Uralic	Eskimo-Aleut	EURASIA	EURASIA	65.796083	87.952268	55.18	166	4134	0.051324948	DIVERSE	NO	EURASIA	3584.139549	2429.780355	5909.041267	3069.158083	1931.297265	5556.28115	3678.626911	NA	NA	NA	NA	NA	NA	NA
Aleut	Kgalagadi	0.173973	double	KgalagadiAleut	aleu1260	kgal1244	eski1264	atla1278	Atlantic-Congo	Eskimo-Aleut	EURASIA	AFRICA	-24.796708	21.751098	55.18	166	15575	0.210614181	DIVERSE	NO	DIVERSE	18295.38667	12109.43819	31577.38414	18079.51596	11642.68574	31514.88835	20540.58328	NA	NA	NA	NA	NA	NA	NA
Aleut	Algonquin	0.0851324	double	AlgonquinAleut	aleu1260	algo1255	eski1264	algi1248	Algic	Eskimo-Aleut	EURASIA	AMERICAS	48.4	-71.1	55.18	166	7339	0.093054339	DIVERSE	NO	DIVERSE	5617.395133	4041.354792	8230.656305	3626.750443	2664.042464	5070.13737	5894.777059	0.484	NA	NA	NA	NA	NA	NA
Aleut	Surui	0.186764	double	SuruiAleut	aleu1260	suru1262	eski1264	tupi1275	Tupian	Eskimo-Aleut	EURASIA	AMERICAS	-11	-62	55.18	166	13595	0.229655352	DIVERSE	NO	DIVERSE	13905.5754	10416.89417	19593.73534	9057.304786	7638.616989	10556.76476	15794.69326	NA	NA	NA	NA	NA	NA	NA
Aleut	Iran_Zoroastrian	0.0465187	double	Iran_ZoroastrianAleut	aleu1260	zoro1242	eski1264	indo1319	Indo-European	Eskimo-Aleut	EURASIA	EURASIA	29.628576	52.502117	55.18	166	8683	0.048788267	DIVERSE	NO	EURASIA	3892.868846	3085.328031	5178.386632	3726.167953	3061.609511	4545.024285	3990.313038	NA	NA	NA	NA	NA	NA	NA
Aleut	Karitiana	0.176451	double	KaritianaAleut	aleu1260	kari1311	eski1264	tupi1275	Tupian	Eskimo-Aleut	EURASIA	AMERICAS	-10	-63	55.18	166	13444	0.214256832	DIVERSE	NO	DIVERSE	13308.2683	9784.409362	18969.65716	9276.258858	7277.132842	11722.80046	14973.66952	NA	NA	NA	NA	NA	NA	NA
Aleut	Eskimo_Sireniki	0.0636819	double	Eskimo_SirenikiAleut	aleu1260	sire1246	eski1264	eski1264	Eskimo-Aleut	Eskimo-Aleut	EURASIA	EURASIA	64.4	173.9	55.18	166	1116	0.068013104	Eskimo-Aleut	YES	EURASIA	5274.013565	3674.640204	8402.338827	4965.379483	3400.561959	8188.247626	5460.914082	NA	NA	NA	NA	NA	NA	NA
Aleut	Balkar	0.0312579	double	BalkarAleut	aleu1260	kara1465	eski1264	turk1311	Turkic	Eskimo-Aleut	EURASIA	EURASIA	43.483333	43.616667	55.18	166	7786	0.032266482	DIVERSE	NO	EURASIA	7683.356115	4681.530985	14850.00323	4958.004207	3386.65009	7806.10588	7809.570651	NA	NA	NA	NA	NA	NA	NA
Aleut	Besermyan	0.0235822	double	BesermyanAleut	aleu1260	bese1243	eski1264	ural1272	Uralic	Eskimo-Aleut	EURASIA	EURASIA	58.01	52.09	55.18	166	6122	0.024151751	DIVERSE	NO	EURASIA	2267.443763	1531.039709	3992.284512	2265.93786	1519.96563	3921.310565	2294.919631	0.466	NA	NA	NA	NA	NA	NA
Aleut	Melamela	0.135443	double	MelamelaAleut	aleu1260	mera1242	eski1264	aust1307	Austronesian	Eskimo-Aleut	EURASIA	OCEANIA	-5	151.25	55.18	166	6836	0.156661735	DIVERSE	NO	DIVERSE	11488.19319	8304.353126	16855.23612	10360.86253	7568.830613	15002.56963	12492.22272	NA	NA	NA	NA	NA	NA	NA
Aleut	Nivh	0.0907847	double	NivhAleut	aleu1260	gily1242	eski1264	nivk1234	Nivkh	Eskimo-Aleut	EURASIA	EURASIA	52.85	141.25	55.18	166	1631	0.099849508	DIVERSE	NO	EURASIA	7460.820289	5412.329728	11235.06659	6838.392454	5020.802493	10396.52631	7858.587724	NA	NA	NA	NA	NA	NA	NA
Aleut	Ingushian	0.034465	double	IngushianAleut	aleu1260	ingu1240	eski1264	nakh1245	Nakh-Daghestanian	Eskimo-Aleut	EURASIA	EURASIA	43.52	44.58	55.18	166	7742	0.035695236	DIVERSE	NO	EURASIA	5162.868708	3488.661071	8188.130259	4586.302108	3182.547565	7033.761209	5256.739743	NA	NA	NA	NA	NA	NA	NA
Aleut	Mixe	0.11721	double	MixeAleut	aleu1260	mixe1286	eski1264	mixe1284	Mixe-Zoque	Eskimo-Aleut	EURASIA	AMERICAS	16.95	-96.58333333	55.18	166	8937	0.132772233	DIVERSE	NO	DIVERSE	8596.049451	6068.090091	12794.86182	6553.441177	4520.464107	9765.194399	9220.784692	NA	NA	NA	NA	NA	NA	NA
Aleut	Santa_Cruz	0.140476	double	Santa_CruzAleut	aleu1260	natu1250	eski1264	aust1307	Austronesian	Eskimo-Aleut	EURASIA	OCEANIA	-11.610733	166.85925	55.18	166	7436	0.163434645	DIVERSE	NO	DIVERSE	16659.75701	11294.66809	26589.18243	16608.88943	11294.41935	26209.92957	18187.82831	NA	NA	NA	NA	NA	NA	NA
Aleut	Onge	0.16382	double	OngeAleut	aleu1260	onge1236	eski1264	jara1244	Jarawa-Onge	Eskimo-Aleut	EURASIA	SOUTHEAST_ASIA	10.75	92.5	55.18	166	7992	0.195914755	DIVERSE	NO	DIVERSE	11059.20712	7933.984409	16323.02966	5546.752143	4063.116376	7873.929255	12305.55868	NA	NA	NA	NA	NA	NA	NA
Aleut	Ranongga	0.113301	double	RanonggaAleut	aleu1260	ghan1242	eski1264	aust1307	Austronesian	Eskimo-Aleut	EURASIA	OCEANIA	-8	156.6	55.18	166	7088	0.127778423	DIVERSE	NO	DIVERSE	15455.25845	9937.246303	34498.89646	14813.30251	9804.588055	26897.93177	16533.79825	NA	NA	NA	NA	NA	NA	NA
Aleut	Shor_Mountain	0.037781	double	Shor_MountainAleut	aleu1260	shor1247	eski1264	turk1311	Turkic	Eskimo-Aleut	EURASIA	EURASIA	52.75	88	55.18	166	4843	0.03926445	DIVERSE	NO	EURASIA	2901.987132	2015.363838	4611.609675	2635.569632	1782.270378	4388.9085	2959.915417	NA	NA	NA	NA	NA	NA	NA
Aleut	Yukagir_Forest	0.02152	double	Yukagir_ForestAleut	aleu1260	nort2745	eski1264	yuka1259	Yukaghir	Eskimo-Aleut	EURASIA	EURASIA	65.48	151	55.18	166	1406	0.021993296	DIVERSE	NO	EURASIA	2795.26043	1701.394082	5906.079634	2631.174028	1680.485401	4620.660327	2826.134712	0.436	NA	NA	NA	NA	NA	NA
Aleut	Taa_East	0.210955	double	Taa_EastAleut	aleu1260	huaa1248	eski1264	tuuu1241	Tuu	Eskimo-Aleut	EURASIA	AFRICA	-24.23651618	22.82065451	55.18	166	15465	0.26735484	DIVERSE	NO	DIVERSE	22247.89072	15402.90917	36207.86603	21697.56246	14823.73963	36086.83501	25883.10916	NA	NA	NA	NA	NA	NA	NA
Aleut	Murut	0.097723	double	MurutAleut	aleu1260	muru1275	eski1264	aust1307	Austronesian	Eskimo-Aleut	EURASIA	SOUTHEAST_ASIA	4.62	115.14	55.18	166	7217	0.108307094	DIVERSE	NO	DIVERSE	8265.153974	6162.651152	11841.2146	7697.990933	5893.822252	10700.7409	8746.272309	NA	NA	NA	NA	NA	NA	NA
Aleut	Eskimo_ChaplinSireniki	0.0500489	double	Eskimo_ChaplinSirenikiAleut	aleu1260	cent2128	eski1264	eski1264	Eskimo-Aleut	Eskimo-Aleut	EURASIA	EURASIA	64.48	172.86	55.18	166	1103	0.052685765	Eskimo-Aleut	YES	EURASIA	3922.166738	2627.717807	7685.272477	3584.034377	2250.037031	7682.812062	4028.481818	NA	NA	NA	NA	NA	NA	NA
Aleut	Kuot_Kabil	0.138401	double	Kuot_KabilAleut	aleu1260	kuot1243	eski1264	kuot1243	Kuot	Eskimo-Aleut	EURASIA	OCEANIA	-3.067	151.7	55.18	166	6616	0.160632731	DIVERSE	NO	DIVERSE	12595.69266	9139.741661	18167.56182	11940.07488	8740.930483	16875.64632	13728.11805	NA	NA	NA	NA	NA	NA	NA
Aleut	Nakanai_Loso	0.166773	double	Nakanai_LosoAleut	aleu1260	losa1236	eski1264	aust1307	Austronesian	Eskimo-Aleut	EURASIA	OCEANIA	-5.483	150.8	55.18	166	6898	0.20015314	DIVERSE	NO	DIVERSE	12320.18268	8820.429775	18260.77153	8393.830435	6046.011014	12322.68443	13743.87488	NA	NA	NA	NA	NA	NA	NA
Aleut	Assyrian	0.0409605	double	AssyrianAleut	aleu1260	assy1241	eski1264	afro1255	Afro-Asiatic	Eskimo-Aleut	EURASIA	EURASIA	NA	NA	55.18	166	NA	0.04270992	DIVERSE	NO	EURASIA	9841.853175	6411.366755	16436.05838	6507.231724	4529.397727	9959.476923	10057.57541	NA	NA	NA	NA	NA	NA	NA
Aleut	Ulchi	0.0653972	double	UlchiAleut	aleu1260	ulch1241	eski1264	tung1282	Tungusic	Eskimo-Aleut	EURASIA	EURASIA	51.93	140.41	55.18	166	1720	0.069973255	DIVERSE	NO	EURASIA	11151.64507	8095.657479	15888.827	9405.277343	6764.61764	13724.29507	11559.96401	NA	NA	NA	NA	NA	NA	NA
Aleut	Mamusi_Lingite	0.179849	double	Mamusi_LingiteAleut	aleu1260	mamu1254	eski1264	aust1307	Austronesian	Eskimo-Aleut	EURASIA	OCEANIA	-5.867	151.1	55.18	166	6934	0.219287668	DIVERSE	NO	DIVERSE	13087.56538	9291.394746	19504.10303	8160.166666	5680.751444	12230.0915	14770.64539	NA	NA	NA	NA	NA	NA	NA
Aleut	Nganasan_Volochanka	0.0928845	double	Nganasan_VolochankaAleut	aleu1260	ngan1291	eski1264	ural1272	Uralic	Eskimo-Aleut	EURASIA	EURASIA	70.976289	94.535318	55.18	166	3713	0.10239545	DIVERSE	NO	EURASIA	7292.908128	5110.398104	10957.33713	6388.624	4379.42887	9699.940421	7692.343011	NA	NA	NA	NA	NA	NA	NA
Aleut	Tongan	0.101981	double	TonganAleut	aleu1260	tong1325	eski1264	aust1307	Austronesian	Eskimo-Aleut	EURASIA	OCEANIA	-21.19	-175.18	55.18	166	8688	0.113562185	DIVERSE	NO	DIVERSE	9656.078774	6760.780007	14490.53483	9486.333857	6597.562749	14272.27864	10248.01324	NA	NA	NA	NA	NA	NA	NA
Aleut	Tofalar	0.0667692	double	TofalarAleut	aleu1260	kara1462	eski1264	turk1311	Turkic	Eskimo-Aleut	EURASIA	EURASIA	54.217657	96.976046	55.18	166	4256	0.071546288	DIVERSE	NO	EURASIA	4798.001387	3335.456	7282.696701	3885.774064	2581.532928	6073.908908	4977.217327	NA	NA	NA	NA	NA	NA	NA
Aleut	Saharawi	0.0564963	double	SaharawiAleut	aleu1260	hass1238	eski1264	afro1255	Afro-Asiatic	Eskimo-Aleut	EURASIA	AFRICA	27.3	-8.9	55.18	166	10843	0.059879256	DIVERSE	NO	DIVERSE	8039.711311	5192.087955	14725.50674	7396.983569	4970.191493	12159.33884	8289.584066	0.368	NA	NA	NA	NA	NA	NA
Aleut	Madak	0.130744	double	MadakAleut	aleu1260	mada1285	eski1264	aust1307	Austronesian	Eskimo-Aleut	EURASIA	OCEANIA	-3.1	151.7	55.18	166	6620	0.150409085	DIVERSE	NO	DIVERSE	14915.22947	10878.57911	22638.07145	14902.80769	10852.47804	22585.5442	16161.46853	NA	NA	NA	NA	NA	NA	NA
Aleut	Xuun	0.191701	double	XuunAleut	aleu1260	kung1261	eski1264	kxaa1236	Kxa	Eskimo-Aleut	EURASIA	AFRICA	-18.69072023	19.68263063	55.18	166	15084	0.23716595	DIVERSE	NO	DIVERSE	31830.59692	21784.39072	49726.58468	29291.02744	20410.28476	44737.93506	36329.33675	NA	NA	NA	NA	NA	NA	NA
Aleut	Tikopia	0.117354	double	TikopiaAleut	aleu1260	tiko1237	eski1264	aust1307	Austronesian	Eskimo-Aleut	EURASIA	OCEANIA	-12.296678	168.824107	55.18	166	7516	0.132957041	DIVERSE	NO	DIVERSE	8155.063901	5793.387864	12249.73102	5504.723861	3854.056563	8477.513326	8748.55084	NA	NA	NA	NA	NA	NA	NA
Aleut	Lak	0.0369609	double	LakAleut	aleu1260	lakk1252	eski1264	nakh1245	Nakh-Daghestanian	Eskimo-Aleut	EURASIA	EURASIA	42.17	47.12	55.18	166	7761	0.038379439	DIVERSE	NO	EURASIA	4978.987412	3233.836535	8581.258675	4648.408387	3124.747026	7473.610654	5076.482551	NA	NA	NA	NA	NA	NA	NA
Aleut	Rennell_and_Bellona	0.147048	double	Rennell_and_BellonaAleut	aleu1260	renn1242	eski1264	aust1307	Austronesian	Eskimo-Aleut	EURASIA	OCEANIA	-11.4	159.9	55.18	166	7434	0.172398916	DIVERSE	NO	DIVERSE	9640.490064	6857.536222	14323.76392	4612.81784	3210.854048	6810.232548	10578.60048	NA	NA	NA	NA	NA	NA	NA
Aleut	Ket	0.0576613	double	KetAleut	aleu1260	kett1243	eski1264	yeni1252	Yeniseian	Eskimo-Aleut	EURASIA	EURASIA	64.443527	87.546972	55.18	166	4210	0.06118957	DIVERSE	NO	EURASIA	4081.22952	2862.211466	6152.182953	3277.184569	2228.628933	5041.661245	4210.51765	NA	NA	NA	NA	NA	NA	NA
Aleut	Jew_Tunisian	0.0457671	double	Jew_TunisianAleut	aleu1260	jude1263	eski1264	afro1255	Afro-Asiatic	Eskimo-Aleut	EURASIA	AFRICA	36.8	10.18333333	55.18	166	9542	0.04796219	DIVERSE	NO	DIVERSE	5158.058884	3472.741147	8762.692179	5101.699152	3464.051308	8354.340568	5285.145182	0.328	NA	NA	NA	NA	NA	NA
Aleut	Tshwa	0.165596	double	TshwaAleut	aleu1260	tsoa1238	eski1264	khoe1240	Khoe-Kwadi	Eskimo-Aleut	EURASIA	AFRICA	-21.02493467	25.93657567	55.18	166	14994	0.198460218	DIVERSE	NO	DIVERSE	20731.09014	13708.80561	36028.46803	20604.67841	13708.56067	34426.53266	23105.43214	NA	NA	NA	NA	NA	NA	NA
Aleut	Darginian	0.0386111	double	DarginianAleut	aleu1260	darg1241	eski1264	nakh1245	Nakh-Daghestanian	Eskimo-Aleut	EURASIA	EURASIA	42.18	47.22	55.18	166	7755	0.040161791	DIVERSE	NO	EURASIA	4509.953195	2733.900251	9515.533124	4418.487622	2733.601426	8028.248607	4602.422977	NA	NA	NA	NA	NA	NA	NA
Aleut	Koryak	0.0817355	double	KoryakAleut	aleu1260	kory1246	eski1264	chuk1271	Chukotko-Kamchatkan	Eskimo-Aleut	EURASIA	EURASIA	58.3	159.38	55.18	166	532	0.089010846	DIVERSE	NO	EURASIA	7157.647567	5069.088167	10764.08161	6878.178668	4850.173974	10397.06449	7495.112068	NA	NA	NA	NA	NA	NA	NA
Aleut	Russian_Archangelsk_Pinezhsky	0.0258331	double	Russian_Archangelsk_PinezhskyAleut	aleu1260	russ1263	eski1264	indo1319	Indo-European	Eskimo-Aleut	EURASIA	EURASIA	64	44.26	55.18	166	5865	0.026518146	DIVERSE	NO	EURASIA	3034.520448	1893.00744	7236.536839	2958.355889	1890.493329	5603.610566	3075.091414	0.496	NA	NA	NA	NA	NA	NA
Aleut	Xavante	0.143788	double	XavanteAleut	aleu1260	xava1240	eski1264	nucl1710	Nuclear-Macro-Je	Eskimo-Aleut	EURASIA	AMERICAS	-14.33333333	-52.5	55.18	166	14417	0.167935044	DIVERSE	NO	DIVERSE	9984.093405	7104.00063	15170.41221	6148.240931	4319.970094	9963.179134	10927.29423	NA	NA	NA	NA	NA	NA	NA
Aleut	Mussau	0.122527	double	MussauAleut	aleu1260	muss1246	eski1264	aust1307	Austronesian	Eskimo-Aleut	EURASIA	OCEANIA	-1.583	149.733	55.18	166	6492	0.139636205	DIVERSE	NO	DIVERSE	10584.01981	7054.015883	17250.65681	9809.399985	6131.694141	16811.11088	11397.70045	NA	NA	NA	NA	NA	NA	NA
Aleut	Teop	0.130816	double	TeopAleut	aleu1260	teop1238	eski1264	aust1307	Austronesian	Eskimo-Aleut	EURASIA	OCEANIA	-5.85	155.18	55.18	166	6867	0.150504381	DIVERSE	NO	DIVERSE	17928.00634	12390.82921	26973.39518	17270.23161	12055.44257	25887.46467	19427.51333	NA	NA	NA	NA	NA	NA	NA
Aleut	Bashkir_Tamyan_Kypcak	0.0209524	double	Bashkir_Tamyan_KypcakAleut	aleu1260	bash1264	eski1264	turk1311	Turkic	Eskimo-Aleut	EURASIA	EURASIA	52.67	56.55	55.18	166	6400	0.021400798	DIVERSE	NO	EURASIA	3063.08615	1810.666534	6994.422837	2735.224245	1747.333424	4787.884531	3096.023965	0.428	NA	NA	NA	NA	NA	NA
Aleut	Savo	0.107462	double	SavoAleut	aleu1260	savo1255	eski1264	savo1255	Savosavo	Eskimo-Aleut	EURASIA	OCEANIA	-9.125138	159.800176	55.18	166	7182	0.120400476	DIVERSE	NO	DIVERSE	20422.60067	12862.79065	43889.5855	16606.80147	11231.16738	27718.46922	21758.7353	NA	NA	NA	NA	NA	NA	NA
Aleut	Gui	0.192015	double	GuiAleut	aleu1260	gwii1239	eski1264	khoe1240	Khoe-Kwadi	Eskimo-Aleut	EURASIA	AFRICA	-21.48658402	23.29466982	55.18	166	15177	0.237646738	DIVERSE	NO	DIVERSE	22486.14804	16286.82314	33700.68399	22479.03734	16286.60624	33697.16059	25670.76681	NA	NA	NA	NA	NA	NA	NA
Aleut	Gana	0.181674	double	GanaAleut	aleu1260	gana1274	eski1264	khoe1240	Khoe-Kwadi	Eskimo-Aleut	EURASIA	AFRICA	-21.6523	23.3889	55.18	166	15188	0.222006877	DIVERSE	NO	DIVERSE	22197.71934	15392.44981	35474.47895	22167.58537	15391.48346	35094.84719	25096.76268	NA	NA	NA	NA	NA	NA	NA
Aleut	Cocama	0.101051	double	CocamaAleut	aleu1260	coca1260	eski1264	tupi1275	Tupian	Eskimo-Aleut	EURASIA	AMERICAS	-4.133543763	-69.98190491	55.18	166	12490	0.112410159	DIVERSE	NO	DIVERSE	11053.30021	8163.751791	16364.67094	11048.60118	8140.918382	16360.5149	11723.69399	NA	NA	NA	NA	NA	NA	NA
Aleut	Chipewyan	0.0715131	double	ChipewyanAleut	aleu1260	chip1261	eski1264	atha1245	Athabaskan-Eyak-Tlingit	Eskimo-Aleut	EURASIA	AMERICAS	59.6	-107.3	55.18	166	4849	0.077021119	DIVERSE	NO	DIVERSE	5327.436408	4038.482098	7422.294173	4507.587766	3645.783794	5664.785324	5542.619902	0.422	NA	NA	NA	NA	NA	NA
Aleut	Ju_hoan_North	0.223503	double	Ju_hoan_NorthAleut	aleu1260	juho1239	eski1264	kxaa1236	Kxa	Eskimo-Aleut	EURASIA	AFRICA	-18.93725689	21.45244764	55.18	166	15022	0.287834982	DIVERSE	NO	DIVERSE	26896.81602	19507.70317	38981.49161	26871.66665	19503.37134	38851.18927	31714.66423	NA	NA	NA	NA	NA	NA	NA
Aleut	Makrani	0.0325236	double	MakraniAleut	aleu1260	makr1243	eski1264	indo1319	Indo-European	Eskimo-Aleut	EURASIA	EURASIA	26	64	55.18	166	8387	0.033616944	DIVERSE	NO	EURASIA	9272.121599	5740.469567	15861.48271	5344.449763	3693.193416	8169.673628	9431.059264	NA	NA	NA	NA	NA	NA	NA
Aleut	Kankanaey	0.111792	double	KankanaeyAleut	aleu1260	kank1243	eski1264	aust1307	Austronesian	Eskimo-Aleut	EURASIA	SOUTHEAST_ASIA	17.07	121.03	55.18	166	5695	0.125862411	DIVERSE	NO	DIVERSE	8726.088906	6437.350924	12326.08346	7405.378022	5671.790549	9685.615275	9324.198274	NA	NA	NA	NA	NA	NA	NA
Aleut	Tuvinian_2	0.0468545	double	Tuvinian_2Aleut	aleu1260	tuvi1240	eski1264	turk1311	Turkic	Eskimo-Aleut	EURASIA	EURASIA	51.16	94.47	55.18	166	4582	0.049157762	DIVERSE	NO	EURASIA	5575.671588	3671.474605	10050.30452	5448.624681	3648.53441	9150.048782	5716.647973	NA	NA	NA	NA	NA	NA	NA
Aleut	Naro	0.20754	double	NaroAleut	aleu1260	naro1249	eski1264	khoe1240	Khoe-Kwadi	Eskimo-Aleut	EURASIA	AFRICA	-22.03208172	21.58405408	55.18	166	15318	0.261893345	DIVERSE	NO	DIVERSE	36052.53289	22749.27177	78987.03278	32798.34978	21763.63657	57216.23187	41798.73051	NA	NA	NA	NA	NA	NA	NA
Aleut	She	0.0813154	double	SheAleut	aleu1260	shee1238	eski1264	hmon1336	Hmong-Mien	Eskimo-Aleut	EURASIA	EURASIA	27	119	55.18	166	4895	0.088512858	DIVERSE	NO	EURASIA	9132.274592	6256.253171	15401.23738	9091.762334	6251.741967	14920.54765	9560.645845	NA	NA	NA	NA	NA	NA	NA
Algonquin	Puno	0.110932	double	PunoAlgonquin	algo1255	puno1238	algi1248	quec1387	Quechuan	Algic	AMERICAS	AMERICAS	-15.7662	-69.683	48.4	-71.1	7145	0.124773358	DIVERSE	NO	AMERICAS	8358.604533	5036.899771	18345.42685	4984.962191	3500.925426	7434.405208	8926.025759	NA	NA	NA	NA	NA	NA	NA
Algonquin	Nasioi	0.200137	double	NasioiAlgonquin	algo1255	nasi1247	algi1248	sout2948	South Bougainville	Algic	AMERICAS	OCEANIA	-6.48	155.83	48.4	-71.1	13619	0.250214099	DIVERSE	NO	DIVERSE	14781.95979	11271.23687	21043.00574	9697.976679	7230.898836	13467.52367	17008.1555	NA	NA	NA	NA	NA	NA	NA
Algonquin	Ulchi	0.102571	double	UlchiAlgonquin	algo1255	ulch1241	algi1248	tung1282	Tungusic	Algic	AMERICAS	EURASIA	51.93	140.41	48.4	-71.1	8475	0.114294278	DIVERSE	NO	DIVERSE	14107.83103	10325.64835	19688.3324	5031.968786	3718.645162	6938.871065	14979.52258	NA	NA	NA	NA	NA	NA	NA
Algonquin	Khakass_Kachins	0.0908684	double	Khakass_KachinsAlgonquin	algo1255	kach1278	algi1248	turk1311	Turkic	Algic	AMERICAS	EURASIA	55	89	48.4	-71.1	8378	0.099950766	DIVERSE	NO	DIVERSE	9404.611192	5145.070039	25304.53548	4249.757184	2979.019853	6277.91564	9906.953578	NA	NA	NA	NA	NA	NA	NA
Algonquin	Besermyan	0.1022	double	BesermyanAlgonquin	algo1255	bese1243	algi1248	ural1272	Uralic	Algic	AMERICAS	EURASIA	58.01	52.09	48.4	-71.1	7101	0.113833816	DIVERSE	NO	DIVERSE	6596.370015	4330.089352	12577.49833	4389.62738	3137.549286	6492.841843	7001.232091	NA	NA	NA	NA	NA	NA	NA
Algonquin	Jew_Libyan	0.124447	double	Jew_LibyanAlgonquin	algo1255	jude1264	algi1248	afro1255	Afro-Asiatic	Algic	AMERICAS	AFRICA	32.91666667	13.18333333	48.4	-71.1	6957	0.142135313	DIVERSE	NO	DIVERSE	8593.762431	6582.596941	11994.79909	5541.867473	4135.726141	7656.86352	9267.114859	NA	NA	NA	NA	NA	NA	NA
Algonquin	Mussau	0.17085	double	MussauAlgonquin	algo1255	muss1246	algi1248	aust1307	Austronesian	Algic	AMERICAS	OCEANIA	-1.583	149.733	48.4	-71.1	13528	0.206054393	DIVERSE	NO	DIVERSE	8213.589487	5185.007911	14162.11843	6982.815865	4773.721038	10470.62355	9194.255915	NA	NA	NA	NA	NA	NA	NA
Algonquin	Shua	0.209597	double	ShuaAlgonquin	algo1255	shua1254	algi1248	khoe1240	Khoe-Kwadi	Algic	AMERICAS	AFRICA	-20.55023685	25.33213069	48.4	-71.1	12179	0.265177384	DIVERSE	NO	DIVERSE	17617.3043	12293.36061	27761.42035	10574.68745	7717.783874	14974.69176	20466.17692	NA	NA	NA	NA	NA	NA	NA
Algonquin	Damara	0.212972	double	DamaraAlgonquin	algo1255	nama1264	algi1248	khoe1240	Khoe-Kwadi	Algic	AMERICAS	AFRICA	-19.83018382	16.22573915	48.4	-71.1	11464	0.270602825	DIVERSE	NO	DIVERSE	12148.32421	9344.910953	15773.43866	9624.445044	7222.578644	12952.63981	14160.99784	NA	NA	NA	NA	NA	NA	NA
Algonquin	Mansi	0.093782	double	MansiAlgonquin	algo1255	sout3253	algi1248	ural1272	Uralic	Algic	AMERICAS	EURASIA	60.2	66.47	48.4	-71.1	7357	0.10348724	DIVERSE	NO	DIVERSE	7420.110484	4818.754434	11044.15829	4195.1114	3015.123837	5865.251834	7831.200827	NA	NA	NA	NA	NA	NA	NA
Algonquin	Nakanai_Bileki	0.185601	double	Nakanai_BilekiAlgonquin	algo1255	bile1245	algi1248	aust1307	Austronesian	Algic	AMERICAS	OCEANIA	-5.75	150.8	48.4	-71.1	13861	0.227899347	DIVERSE	NO	DIVERSE	10002.99949	7942.025634	12557.254	8036.496199	6102.293566	10652.44727	11348.53881	NA	NA	NA	NA	NA	NA	NA
Algonquin	Yukagir_Forest	0.0916414	double	Yukagir_ForestAlgonquin	algo1255	nort2745	algi1248	yuka1259	Yukaghir	Algic	AMERICAS	EURASIA	65.48	151	48.4	-71.1	6855	0.100886808	DIVERSE	NO	DIVERSE	9196.860538	5246.706059	21562.53755	4268.97099	3013.442642	6253.492772	9693.01074	NA	NA	NA	NA	NA	NA	NA
Algonquin	Tswana	0.22413	double	TswanaAlgonquin	algo1255	tswa1253	algi1248	atla1278	Atlantic-Congo	Algic	AMERICAS	AFRICA	-24.066528	25.3656	48.4	-71.1	12459	0.288875714	DIVERSE	NO	DIVERSE	43259.7597	18150.31305	482370.4443	12963.65657	8941.286729	19239.78477	51046.77212	NA	NA	NA	NA	NA	NA	NA
Algonquin	Buka	0.168376	double	BukaAlgonquin	algo1255	buka1262	algi1248	aust1307	Austronesian	Algic	AMERICAS	OCEANIA	-5.422	154.673	48.4	-71.1	13595	0.202466499	DIVERSE	NO	DIVERSE	17094.53183	9834.690424	38399.79625	8461.612647	5957.716706	12413.88358	19097.75855	NA	NA	NA	NA	NA	NA	NA
Algonquin	Kubachinian	0.129006	double	KubachinianAlgonquin	algo1255	kuba1248	algi1248	nakh1245	Nakh-Daghestanian	Algic	AMERICAS	EURASIA	42.08	47.58	48.4	-71.1	8311	0.148113535	DIVERSE	NO	DIVERSE	6478.684611	3966.54628	13616.07724	5216.034866	3547.526976	8141.815017	7009.500565	NA	NA	NA	NA	NA	NA	NA
Algonquin	Jew_Tunisian	0.127178	double	Jew_TunisianAlgonquin	algo1255	jude1263	algi1248	afro1255	Afro-Asiatic	Algic	AMERICAS	AFRICA	36.8	10.18333333	48.4	-71.1	6467	0.145708976	DIVERSE	NO	DIVERSE	10433.99226	6855.899767	18634.72096	5905.110683	4255.87368	8513.977025	11274.85426	NA	NA	NA	NA	NA	NA	NA
Algonquin	Mamusi_Paleabu	0.207533	double	Mamusi_PaleabuAlgonquin	algo1255	mamu1254	algi1248	aust1307	Austronesian	Algic	AMERICAS	OCEANIA	-5.95	150.9	48.4	-71.1	13874	0.261882198	DIVERSE	NO	DIVERSE	8554.5885	6423.098701	11991.84774	8010.939524	5978.832329	11147.4445	9914.623315	NA	NA	NA	NA	NA	NA	NA
Algonquin	LaJalca	0.0957594	double	LaJalcaAlgonquin	algo1255	chac1250	algi1248	quec1387	Quechuan	Algic	AMERICAS	AMERICAS	-6.485608	-77.816172	48.4	-71.1	6145	0.105900354	DIVERSE	NO	AMERICAS	4991.768211	3541.78956	7217.109152	3833.520439	2793.923881	5366.471167	5274.740544	NA	NA	NA	NA	NA	NA	NA
Algonquin	Nganasan_UstAvam	0.136029	double	Nganasan_UstAvamAlgonquin	algo1255	ngan1291	algi1248	ural1272	Uralic	Algic	AMERICAS	EURASIA	71.113181	92.822343	48.4	-71.1	6672	0.157446257	DIVERSE	NO	DIVERSE	5200.916425	3652.786034	8903.585826	4848.236464	3474.609078	7442.250412	5656.651077	NA	NA	NA	NA	NA	NA	NA
Algonquin	Yaquis	0.0745789	double	YaquisAlgonquin	algo1255	yaqu1251	algi1248	utoa1244	Uto-Aztecan	Algic	AMERICAS	AMERICAS	27.5767	-109.9598	48.4	-71.1	4057	0.08058915	DIVERSE	NO	AMERICAS	8696.103199	5554.722305	19725.0004	3491.975938	2531.460565	5049.433515	9065.333069	NA	NA	NA	NA	NA	NA	NA
Algonquin	Nama	0.197364	double	NamaAlgonquin	algo1255	nama1264	algi1248	khoe1240	Khoe-Kwadi	Algic	AMERICAS	AFRICA	-24.26609349	17.26088893	48.4	-71.1	11896	0.245894777	DIVERSE	NO	DIVERSE	30297.62681	22475.39344	40503.78762	10823.74089	8010.672636	14854.46883	34769.71766	NA	NA	NA	NA	NA	NA	NA
Algonquin	Darginian	0.117649	double	DarginianAlgonquin	algo1255	darg1241	algi1248	nakh1245	Nakh-Daghestanian	Algic	AMERICAS	EURASIA	42.18	47.22	48.4	-71.1	8284	0.133335827	DIVERSE	NO	DIVERSE	10181.3623	5695.889018	24283.12075	5472.807534	3800.544097	8142.317864	10925.15171	NA	NA	NA	NA	NA	NA	NA
Algonquin	Brahui	0.100676	double	BrahuiAlgonquin	algo1255	brah1256	algi1248	drav1251	Dravidian	Algic	AMERICAS	EURASIA	30.49871492	66.5	48.4	-71.1	10293	0.111946306	DIVERSE	NO	DIVERSE	12446.48868	10034.59945	16297.14328	4868.945724	3639.067603	6661.545589	13198.22598	NA	NA	NA	NA	NA	NA	NA
Algonquin	Bashkir_Tamyan_Kypcak	0.088757	double	Bashkir_Tamyan_KypcakAlgonquin	algo1255	bash1264	algi1248	turk1311	Turkic	Algic	AMERICAS	EURASIA	52.67	56.55	48.4	-71.1	7747	0.09740212	DIVERSE	NO	DIVERSE	10440.89311	5771.429119	26495.32467	4216.90867	2984.211753	6148.005198	10983.52449	0.498	NA	NA	NA	NA	NA	NA
Algonquin	Nganasan_Volochanka	0.135314	double	Nganasan_VolochankaAlgonquin	algo1255	ngan1291	algi1248	ural1272	Uralic	Algic	AMERICAS	EURASIA	70.976289	94.535318	48.4	-71.1	6699	0.156489176	DIVERSE	NO	DIVERSE	5522.054882	3842.536643	8168.735009	4999.395082	3575.060095	7136.045546	6002.786671	NA	NA	NA	NA	NA	NA	NA
Algonquin	Cree	0.0484718	double	CreeAlgonquin	algo1255	cree1272	algi1248	algi1248	Algic	Algic	AMERICAS	AMERICAS	50.3	-102.5	48.4	-71.1	2270	0.050941002	Algic	YES	AMERICAS	3533.822865	2537.155471	5288.694834	2050.777496	1507.446089	2872.048005	3626.251424	NA	NA	NA	NA	NA	NA	NA
Algonquin	Nanai	0.114852	double	NanaiAlgonquin	algo1255	nana1257	algi1248	tung1282	Tungusic	Algic	AMERICAS	EURASIA	49.44	136.51	48.4	-71.1	8829	0.129754572	DIVERSE	NO	DIVERSE	10796.25954	7938.244847	14750.49976	5409.270431	3997.945501	7438.220567	11561.8486	NA	NA	NA	NA	NA	NA	NA
Algonquin	Maya	0.080214	double	MayaAlgonquin	algo1255	yuca1254	algi1248	maya1287	Mayan	Algic	AMERICAS	AMERICAS	19	-91	48.4	-71.1	3731	0.087209416	DIVERSE	NO	AMERICAS	19912.23798	14171.38754	32574.4611	4033.249222	2977.478359	5603.232068	20833.21314	NA	NA	NA	NA	NA	NA	NA
Algonquin	Mixe	0.11026	double	MixeAlgonquin	algo1255	mixe1286	algi1248	mixe1284	Mixe-Zoque	Algic	AMERICAS	AMERICAS	16.95	-96.58333333	48.4	-71.1	4196	0.123923843	DIVERSE	NO	AMERICAS	3569.872966	2521.751597	5149.90314	3487.494953	2490.289442	4962.993383	3809.311084	NA	NA	NA	NA	NA	NA	NA
Algonquin	San	0.286274	double	SanAlgonquin	algo1255	juho1239	algi1248	kxaa1236	Kxa	Algic	AMERICAS	AFRICA	-18.93725689	21.45244764	48.4	-71.1	11767	0.4010979	DIVERSE	NO	DIVERSE	23465.21612	12826.40689	58973.42428	15506.22439	10402.31012	23898.72616	29984.27219	NA	NA	NA	NA	NA	NA	NA
Algonquin	Santa_Cruz	0.191273	double	Santa_CruzAlgonquin	algo1255	natu1250	algi1248	aust1307	Austronesian	Algic	AMERICAS	OCEANIA	-11.610733	166.85925	48.4	-71.1	13326	0.236511208	DIVERSE	NO	DIVERSE	15609.60965	10348.397	25514.82916	9417.491445	6784.242578	13431.49695	17806.48943	NA	NA	NA	NA	NA	NA	NA
Algonquin	Chipewyan	0.0751259	double	ChipewyanAlgonquin	algo1255	chip1261	algi1248	atha1245	Athabaskan-Eyak-Tlingit	Algic	AMERICAS	AMERICAS	59.6	-107.3	48.4	-71.1	2631	0.081228245	DIVERSE	NO	AMERICAS	2699.432314	2199.631422	3375.602178	2510.078662	1956.480453	3253.088615	2814.162683	NA	NA	NA	NA	NA	NA	NA
Algonquin	Ata_Uassilau	0.218545	double	Ata_UassilauAlgonquin	algo1255	pele1245	algi1248	pele1245	Pele-Ata	Algic	AMERICAS	OCEANIA	-5.577338	150.885841	48.4	-71.1	13840	0.279664216	DIVERSE	NO	DIVERSE	7016.476613	4469.456047	13868.54848	7011.651274	4392.670334	12433.83834	8225.360954	NA	NA	NA	NA	NA	NA	NA
Algonquin	Madak	0.179254	double	MadakAlgonquin	algo1255	mada1285	algi1248	aust1307	Austronesian	Algic	AMERICAS	OCEANIA	-3.1	151.7	48.4	-71.1	13559	0.218403745	DIVERSE	NO	DIVERSE	13809.35953	10259.03717	20901.23839	8609.924352	6376.588188	12111.58629	15577.02274	NA	NA	NA	NA	NA	NA	NA
Algonquin	Xavante	0.140029	double	XavanteAlgonquin	algo1255	xava1240	algi1248	nucl1710	Nuclear-Macro-Je	Algic	AMERICAS	AMERICAS	-14.33333333	-52.5	48.4	-71.1	7223	0.162829909	DIVERSE	NO	AMERICAS	3829.153709	2759.685724	5784.532531	3823.360296	2747.461814	5768.246217	4176.924132	NA	NA	NA	NA	NA	NA	NA
Algonquin	Teop	0.179081	double	TeopAlgonquin	algo1255	teop1238	algi1248	aust1307	Austronesian	Algic	AMERICAS	OCEANIA	-5.85	155.18	48.4	-71.1	13602	0.218146979	DIVERSE	NO	DIVERSE	18146.26497	12428.90091	27139.66568	9093.809429	6635.486803	12692.63536	20466.97531	NA	NA	NA	NA	NA	NA	NA
Algonquin	Nganasan	0.131891	double	NganasanAlgonquin	algo1255	ngan1291	algi1248	ural1272	Uralic	Algic	AMERICAS	EURASIA	71	95	48.4	-71.1	6700	0.151929078	DIVERSE	NO	DIVERSE	5282.347502	3945.40235	7225.746951	4815.379307	3580.971355	6606.765654	5727.147975	NA	NA	NA	NA	NA	NA	NA
Algonquin	Inga	0.0883195	double	IngaAlgonquin	algo1255	inga1252	algi1248	quec1387	Quechuan	Algic	AMERICAS	AMERICAS	1.368313842	-76.58011914	48.4	-71.1	5262	0.096875495	DIVERSE	NO	AMERICAS	6961.109461	4605.43957	10619.4918	3928.833329	2836.445975	5517.700169	7320.304313	NA	NA	NA	NA	NA	NA	NA
Algonquin	Mamusi_Lingite	0.22617	double	Mamusi_LingiteAlgonquin	algo1255	mamu1254	algi1248	aust1307	Austronesian	Algic	AMERICAS	OCEANIA	-5.867	151.1	48.4	-71.1	13854	0.292273497	DIVERSE	NO	DIVERSE	6940.426587	4973.618913	9976.171265	6934.657207	4954.34802	9974.090089	8204.038936	NA	NA	NA	NA	NA	NA	NA
Algonquin	Tofalar	0.113797	double	TofalarAlgonquin	algo1255	kara1462	algi1248	turk1311	Turkic	Algic	AMERICAS	EURASIA	54.217657	96.976046	48.4	-71.1	8560	0.128409631	DIVERSE	NO	DIVERSE	3996.835175	2730.727388	6032.684453	3811.934831	2669.299952	5546.281454	4275.78525	NA	NA	NA	NA	NA	NA	NA
Algonquin	Dusun	0.133089	double	DusunAlgonquin	algo1255	dusu1277	algi1248	aust1307	Austronesian	Algic	AMERICAS	SOUTHEAST_ASIA	4.71	114.67	48.4	-71.1	14099	0.15352095	DIVERSE	NO	DIVERSE	7335.599579	5524.144762	10729.57917	5583.632824	4156.088766	7843.098661	7961.467517	NA	NA	NA	NA	NA	NA	NA
Algonquin	Rennell_and_Bellona	0.192842	double	Rennell_and_BellonaAlgonquin	algo1255	renn1242	algi1248	aust1307	Austronesian	Algic	AMERICAS	OCEANIA	-11.4	159.9	48.4	-71.1	13790	0.23891481	DIVERSE	NO	DIVERSE	4774.433731	3445.949866	6755.316245	4537.989061	3224.917925	6512.107095	5451.826371	NA	NA	NA	NA	NA	NA	NA
Algonquin	Eskimo_ChaplinSireniki	0.0980569	double	Eskimo_ChaplinSirenikiAlgonquin	algo1255	cent2128	algi1248	eski1264	Eskimo-Aleut	Algic	AMERICAS	EURASIA	64.48	172.86	48.4	-71.1	6310	0.10871739	DIVERSE	NO	DIVERSE	4186.564399	2665.912333	9899.805558	3627.059855	2481.737559	5963.418918	4430.43941	NA	NA	NA	NA	NA	NA	NA
Algonquin	Sulka_Watwat	0.195591	double	Sulka_WatwatAlgonquin	algo1255	sulk1246	algi1248	sulk1246	Sulka	Algic	AMERICAS	OCEANIA	-4.483	152.3	48.4	-71.1	13653	0.243148697	DIVERSE	NO	DIVERSE	13691.30938	10081.81318	19109.05608	9303.331963	6874.31697	12857.84664	15682.82596	NA	NA	NA	NA	NA	NA	NA
Algonquin	Ranongga	0.166516	double	RanonggaAlgonquin	algo1255	ghan1242	algi1248	aust1307	Austronesian	Algic	AMERICAS	OCEANIA	-8	156.6	48.4	-71.1	13707	0.199783079	DIVERSE	NO	DIVERSE	16985.10816	10471.74196	42989.32299	8359.205834	5977.239995	12390.72966	18944.88162	NA	NA	NA	NA	NA	NA	NA
Algonquin	Tshwa	0.223384	double	TshwaAlgonquin	algo1255	tsoa1238	algi1248	khoe1240	Khoe-Kwadi	Algic	AMERICAS	AFRICA	-21.02493467	25.93657567	48.4	-71.1	12260	0.287637648	DIVERSE	NO	DIVERSE	19710.03675	12576.10351	36452.31919	11549.09336	8249.19874	16783.76868	23236.21561	NA	NA	NA	NA	NA	NA	NA
Algonquin	Ket_Southeast	0.100497	double	Ket_SoutheastAlgonquin	algo1255	kett1243	algi1248	yeni1252	Yeniseian	Algic	AMERICAS	EURASIA	62.462346	89.00493	48.4	-71.1	7571	0.11172503	DIVERSE	NO	DIVERSE	4155.415165	3021.229525	5994.04788	3666.154306	2689.138761	5160.222841	4404.710599	NA	NA	NA	NA	NA	NA	NA
Algonquin	Selkup_Farkovo	0.108005	double	Selkup_FarkovoAlgonquin	algo1255	selk1253	algi1248	ural1272	Uralic	Algic	AMERICAS	EURASIA	65.718073	86.979478	48.4	-71.1	7196	0.121082517	DIVERSE	NO	DIVERSE	3740.223811	2683.664619	5330.294576	3576.700334	2592.381908	5033.829376	3984.907183	NA	NA	NA	NA	NA	NA	NA
Algonquin	Lahu	0.130528	double	LahuAlgonquin	algo1255	lahu1253	algi1248	sino1245	Sino-Tibetan	Algic	AMERICAS	EURASIA	22	100	48.4	-71.1	12151	0.150123293	DIVERSE	NO	DIVERSE	5758.726826	3626.111322	10666.25998	4999.434621	3396.511127	7709.204883	6237.428836	NA	NA	NA	NA	NA	NA	NA
Algonquin	BiakaPygmy	0.224047	double	BiakaPygmyAlgonquin	algo1255	yaka1272	algi1248	atla1278	Atlantic-Congo	Algic	AMERICAS	AFRICA	4	17	48.4	-71.1	9546	0.288737849	DIVERSE	NO	DIVERSE	15127.21099	10582.02275	22943.10947	10818.79748	7864.317518	15314.14968	17845.35403	NA	NA	NA	NA	NA	NA	NA
Algonquin	Eskimo_Sireniki	0.104822	double	Eskimo_SirenikiAlgonquin	algo1255	sire1246	algi1248	eski1264	Eskimo-Aleut	Algic	AMERICAS	EURASIA	64.4	173.9	48.4	-71.1	6281	0.117096265	DIVERSE	NO	DIVERSE	4872.170174	3357.690213	8048.02627	4041.801218	2898.996218	5950.229396	5180.04765	NA	NA	NA	NA	NA	NA	NA
Algonquin	KichwaOrellana	0.115412	double	KichwaOrellanaAlgonquin	algo1255	tena1240	algi1248	quec1387	Quechuan	Algic	AMERICAS	AMERICAS	-0.183278	-77.174667	48.4	-71.1	5440	0.130469778	DIVERSE	NO	AMERICAS	5246.366	4071.364351	6772.686177	4438.396431	3350.664519	5933.736349	5619.607431	NA	NA	NA	NA	NA	NA	NA
Algonquin	Murut	0.140925	double	MurutAlgonquin	algo1255	muru1275	algi1248	aust1307	Austronesian	Algic	AMERICAS	SOUTHEAST_ASIA	4.62	115.14	48.4	-71.1	14105	0.16404272	DIVERSE	NO	DIVERSE	6623.450902	5174.890213	8943.609114	5590.45242	4231.413417	7631.825795	7231.950924	NA	NA	NA	NA	NA	NA	NA
Algonquin	Cameroon_Mbo	0.200689	double	Cameroon_MboAlgonquin	algo1255	mboc1235	algi1248	atla1278	Atlantic-Congo	Algic	AMERICAS	AFRICA	5.3495	9.8345	48.4	-71.1	8904	0.25107749	DIVERSE	NO	DIVERSE	44060.74047	28482.11957	77035.59563	11414.16772	8353.876876	15966.44004	50732.45735	NA	NA	NA	NA	NA	NA	NA
Algonquin	Karelian_Northern	0.11335	double	Karelian_NorthernAlgonquin	algo1255	nort2673	algi1248	ural1272	Uralic	Algic	AMERICAS	EURASIA	60.12	31.1	48.4	-71.1	6084	0.127840749	DIVERSE	NO	DIVERSE	10874.20918	6646.318114	26878.51745	5349.489239	3818.284515	7913.035538	11632.87963	NA	NA	NA	NA	NA	NA	NA
Algonquin	She	0.123205	double	SheAlgonquin	algo1255	shee1238	algi1248	hmon1336	Hmong-Mien	Algic	AMERICAS	EURASIA	27	119	48.4	-71.1	11584	0.140517453	DIVERSE	NO	DIVERSE	9448.213451	6369.382912	16748.2752	5618.597994	4067.126394	8119.871096	10179.411	NA	NA	NA	NA	NA	NA	NA
Algonquin	Ju_hoan_South	0.267207	double	Ju_hoan_SouthAlgonquin	algo1255	juho1239	algi1248	kxaa1236	Kxa	Algic	AMERICAS	AFRICA	-21.15191802	20.68153923	48.4	-71.1	11890	0.364641857	DIVERSE	NO	DIVERSE	23365.57157	15795.77972	41769.72467	14420.56815	10432.23416	20930.7749	29057.11577	NA	NA	NA	NA	NA	NA	NA
Algonquin	Mordovian_Erzya	0.102878	double	Mordovian_ErzyaAlgonquin	algo1255	erzy1239	algi1248	ural1272	Uralic	Algic	AMERICAS	EURASIA	55.08	44.16	48.4	-71.1	7035	0.114675596	DIVERSE	NO	DIVERSE	23708.67715	16404.24782	44828.98397	5272.209374	3883.869355	7383.406962	25180.08661	NA	NA	NA	NA	NA	NA	NA
Algonquin	Wayku	0.112598	double	WaykuAlgonquin	algo1255	sanm1289	algi1248	quec1387	Quechuan	Algic	AMERICAS	AMERICAS	-6.422091	-76.51988	48.4	-71.1	6126	0.126884997	DIVERSE	NO	AMERICAS	4453.857207	3469.041258	5961.057153	4042.274909	3070.761107	5480.429317	4760.888266	NA	NA	NA	NA	NA	NA	NA
Algonquin	Melamela	0.183601	double	MelamelaAlgonquin	algo1255	mera1242	algi1248	aust1307	Austronesian	Algic	AMERICAS	OCEANIA	-5	151.25	48.4	-71.1	13764	0.22489126	DIVERSE	NO	DIVERSE	8409.891123	6219.227651	11869.76072	7399.108131	5473.174488	10308.81766	9522.848187	NA	NA	NA	NA	NA	NA	NA
Algonquin	Baining_Marabu	0.256474	double	Baining_MarabuAlgonquin	algo1255	bain1263	algi1248	bain1263	Baining	Algic	AMERICAS	OCEANIA	-4.633	152.3	48.4	-71.1	13667	0.34494288	DIVERSE	NO	DIVERSE	7628.853876	5594.080771	10743.59095	7545.28811	5520.58722	10674.70386	9349.77813	NA	NA	NA	NA	NA	NA	NA
Algonquin	Scottish_Shetlandic	0.112815	double	Scottish_ShetlandicAlgonquin	algo1255	scot1245	algi1248	indo1319	Indo-European	Algic	AMERICAS	EURASIA	60.15	-1.15	48.4	-71.1	4494	0.127160626	DIVERSE	NO	DIVERSE	36191.39217	19427.55596	94699.06141	5946.645521	4325.215513	8362.138227	38706.27117	NA	NA	NA	NA	NA	NA	NA
Algonquin	Veps	0.107586	double	VepsAlgonquin	algo1255	veps1250	algi1248	ural1272	Uralic	Algic	AMERICAS	EURASIA	61.27	35.02	48.4	-71.1	6173	0.120556154	DIVERSE	NO	DIVERSE	8678.919041	6334.144683	13564.9785	4891.084029	3608.672074	6898.546297	9246.459977	NA	NA	NA	NA	NA	NA	NA
Algonquin	Kgalagadi	0.236914	double	KgalagadiAlgonquin	algo1255	kgal1244	algi1248	atla1278	Atlantic-Congo	Algic	AMERICAS	AFRICA	-24.796708	21.751098	48.4	-71.1	12256	0.310468283	DIVERSE	NO	DIVERSE	15812.45939	9979.0821	29531.74305	11531.63916	8068.033598	17194.64219	18927.82983	NA	NA	NA	NA	NA	NA	NA
Algonquin	Savo	0.159207	double	SavoAlgonquin	algo1255	savo1255	algi1248	savo1255	Savosavo	Algic	AMERICAS	OCEANIA	-9.125138	159.800176	48.4	-71.1	13597	0.189353384	DIVERSE	NO	DIVERSE	25313.97687	15428.43537	58646.53017	8406.77089	6086.250375	12047.83956	28060.8191	NA	NA	NA	NA	NA	NA	NA
Algonquin	Aleut	0.0851324	single	AleutAlgonquin	algo1255	aleu1260	algi1248	eski1264	Eskimo-Aleut	Algic	AMERICAS	EURASIA	55.18	166	48.4	-71.1	7339	0.093054339	DIVERSE	NO	DIVERSE	5617.395133	4041.354792	8230.656305	3626.750443	2664.042464	5070.13737	5894.777059	0.484	NA	NA	NA	NA	NA	NA
Algonquin	Yukagir_Tundra	0.0914442	double	Yukagir_TundraAlgonquin	algo1255	sout2750	algi1248	yuka1259	Yukaghir	Algic	AMERICAS	EURASIA	70.6	147.9	48.4	-71.1	6426	0.100647863	DIVERSE	NO	DIVERSE	8611.957949	6785.828137	10799.51574	4215.769729	3150.893204	5710.096034	9075.275045	NA	NA	NA	NA	NA	NA	NA
Algonquin	Kankanaey	0.153357	double	KankanaeyAlgonquin	algo1255	kank1243	algi1248	aust1307	Austronesian	Algic	AMERICAS	SOUTHEAST_ASIA	17.07	121.03	48.4	-71.1	12651	0.181135378	DIVERSE	NO	DIVERSE	6048.933882	4671.868309	7811.100914	5613.132812	4253.761284	7433.367141	6670.551514	NA	NA	NA	NA	NA	NA	NA
Algonquin	Dai	0.122655	double	DaiAlgonquin	algo1255	luuu1242	algi1248	taik1256	Tai-Kadai	Algic	AMERICAS	EURASIA	21	100	48.4	-71.1	12262	0.139802472	DIVERSE	NO	DIVERSE	38433.85104	22265.8923	78166.35827	6527.49869	4767.391208	9122.952448	41398.2135	NA	NA	NA	NA	NA	NA	NA
Algonquin	Russian_Archangelsk_Pinezhsky	0.113437	double	Russian_Archangelsk_PinezhskyAlgonquin	algo1255	russ1263	algi1248	indo1319	Indo-European	Algic	AMERICAS	EURASIA	64	44.26	48.4	-71.1	6324	0.127951426	DIVERSE	NO	DIVERSE	10043.67691	5889.803841	27903.64696	5279.034704	3717.512614	7944.612929	10744.9159	NA	NA	NA	NA	NA	NA	NA
Algonquin	Notsi	0.17447	double	NotsiAlgonquin	algo1255	nots1237	algi1248	aust1307	Austronesian	Algic	AMERICAS	OCEANIA	-3.05	151.65	48.4	-71.1	13557	0.211343016	DIVERSE	NO	DIVERSE	20836.10525	14137.26986	35057.57949	9047.135614	6608.228767	12777.35537	23403.94196	NA	NA	NA	NA	NA	NA	NA
Algonquin	Ossetian	0.107029	double	OssetianAlgonquin	algo1255	osse1243	algi1248	indo1319	Indo-European	Algic	AMERICAS	EURASIA	43.016667	44.65	48.4	-71.1	8081	0.119857196	DIVERSE	NO	DIVERSE	19506.03124	13607.74064	32116.93419	5416.876752	3988.185304	7557.81081	20775.84661	NA	NA	NA	NA	NA	NA	NA
Algonquin	Piapoco	0.11012	double	PiapocoAlgonquin	algo1255	piap1246	algi1248	araw1281	Arawakan	Algic	AMERICAS	AMERICAS	3	-68	48.4	-71.1	5063	0.123747022	DIVERSE	NO	AMERICAS	4948.987862	3614.406919	7392.647098	4199.659262	3089.403977	5981.570619	5281.148695	NA	NA	NA	NA	NA	NA	NA
Algonquin	Adygei	0.10389	single	AdygeiAlgonquin	algo1255	adyg1241	algi1248	abkh1242	Abkhaz-Adyge	Algic	AMERICAS	EURASIA	44	39	48.4	-71.1	7702	0.115934428	DIVERSE	NO	DIVERSE	33070.86236	24953.48762	47674.55536	5422.2025	4015.320581	7481.024599	35148.47378	NA	NA	NA	NA	NA	NA	NA
Algonquin	Vella_Lavella	0.165147	double	Vella_LavellaAlgonquin	algo1255	bilu1245	algi1248	bilu1245	Bilua	Algic	AMERICAS	OCEANIA	-7.9	156.7	48.4	-71.1	13692	0.197815663	DIVERSE	NO	DIVERSE	29356.21056	16208.66815	122649.6676	8870.049679	6362.687851	12947.98816	32707.07254	NA	NA	NA	NA	NA	NA	NA
Algonquin	Ju_hoan_North	0.270371	double	Ju_hoan_NorthAlgonquin	algo1255	juho1239	algi1248	kxaa1236	Kxa	Algic	AMERICAS	AFRICA	-18.93725689	21.45244764	48.4	-71.1	11767	0.370559558	DIVERSE	NO	DIVERSE	21310.66906	15719.17815	29874.51159	14260.34713	10542.3334	19729.76388	26615.78493	NA	NA	NA	NA	NA	NA	NA
Algonquin	Cocama	0.102875	double	CocamaAlgonquin	algo1255	coca1260	algi1248	tupi1275	Tupian	Algic	AMERICAS	AMERICAS	-4.133543763	-69.98190491	48.4	-71.1	5849	0.114671868	DIVERSE	NO	AMERICAS	7154.865023	5420.639985	10408.7655	4506.125545	3353.027736	6285.483847	7597.66185	NA	NA	NA	NA	NA	NA	NA
Algonquin	Tatar_Siberian_Zabolotniye	0.100671	double	Tatar_Siberian_ZabolotniyeAlgonquin	algo1255	sibe1250	algi1248	turk1311	Turkic	Algic	AMERICAS	EURASIA	58.41	67.46	48.4	-71.1	7559	0.111940124	DIVERSE	NO	DIVERSE	5169.457938	3613.882829	8310.434824	4022.815673	2913.956477	5825.014253	5480.655238	NA	NA	NA	NA	NA	NA	NA
Algonquin	Nivh	0.132994	double	NivhAlgonquin	algo1255	gily1242	algi1248	nivk1234	Nivkh	Algic	AMERICAS	EURASIA	52.85	141.25	48.4	-71.1	8359	0.153394556	DIVERSE	NO	DIVERSE	5949.379841	4425.597136	8852.399799	5134.518869	3808.337298	7312.434086	6456.053126	NA	NA	NA	NA	NA	NA	NA
Algonquin	Iran_Zoroastrian	0.116078	double	Iran_ZoroastrianAlgonquin	algo1255	zoro1242	algi1248	indo1319	Indo-European	Algic	AMERICAS	EURASIA	29.628576	52.502117	48.4	-71.1	9698	0.131321542	DIVERSE	NO	DIVERSE	5759.139433	4975.161135	6740.734748	4629.33478	3614.98936	5940.125919	6171.998993	NA	NA	NA	NA	NA	NA	NA
Algonquin	Mozabite	0.120751	double	MozabiteAlgonquin	algo1255	tumz1238	algi1248	afro1255	Afro-Asiatic	Algic	AMERICAS	AFRICA	32	3	48.4	-71.1	6301	0.137334248	DIVERSE	NO	DIVERSE	8238.421096	6822.411971	10235.52148	5343.966965	4061.667346	7154.590621	8859.778677	NA	NA	NA	NA	NA	NA	NA
Algonquin	Bajo	0.142642	double	BajoAlgonquin	algo1255	indo1317	algi1248	aust1307	Austronesian	Algic	AMERICAS	SOUTHEAST_ASIA	-3.967488889	122.5947	48.4	-71.1	14923	0.166373907	DIVERSE	NO	DIVERSE	5204.737467	3639.961658	7960.991441	4955.01652	3530.039243	7258.903638	5690.006529	NA	NA	NA	NA	NA	NA	NA
Algonquin	Gana	0.238281	double	GanaAlgonquin	algo1255	gana1274	algi1248	khoe1240	Khoe-Kwadi	Algic	AMERICAS	AFRICA	-21.6523	23.3889	48.4	-71.1	12125	0.312820082	DIVERSE	NO	DIVERSE	20036.37491	13757.64283	32839.8522	12369.91758	8985.090448	17674.43833	24023.80037	NA	NA	NA	NA	NA	NA	NA
Algonquin	Kuot_Kabil	0.186202	double	Kuot_KabilAlgonquin	algo1255	kuot1243	algi1248	kuot1243	Kuot	Algic	AMERICAS	OCEANIA	-3.067	151.7	48.4	-71.1	13555	0.228806166	DIVERSE	NO	DIVERSE	9719.035078	7217.593482	13337.1114	7964.823098	5901.853099	10952.00633	11032.45694	NA	NA	NA	NA	NA	NA	NA
Algonquin	Naxi	0.115865	double	NaxiAlgonquin	algo1255	naxi1245	algi1248	sino1245	Sino-Tibetan	Algic	AMERICAS	EURASIA	26	100	48.4	-71.1	11708	0.131048991	DIVERSE	NO	DIVERSE	22351.97132	11878.56773	65671.27056	5944.714051	4265.33791	8521.035969	23956.54968	NA	NA	NA	NA	NA	NA	NA
Algonquin	French_South	0.120955	double	French_SouthAlgonquin	algo1255	stan1290	algi1248	indo1319	Indo-European	Algic	AMERICAS	EURASIA	43.09	-0.05	48.4	-71.1	5351	0.137598189	DIVERSE	NO	DIVERSE	22729.93782	12166.54034	56583.12726	6226.145382	4466.037412	8878.945252	24451.68645	NA	NA	NA	NA	NA	NA	NA
Algonquin	Tikopia	0.167508	double	TikopiaAlgonquin	algo1255	tiko1237	algi1248	aust1307	Austronesian	Algic	AMERICAS	OCEANIA	-12.296678	168.824107	48.4	-71.1	13244	0.201212744	DIVERSE	NO	DIVERSE	5110.853487	3666.011814	7509.863259	5103.411413	3665.784938	7436.735481	5703.177434	NA	NA	NA	NA	NA	NA	NA
Algonquin	Ket	0.109598	double	KetAlgonquin	algo1255	kett1243	algi1248	yeni1252	Yeniseian	Algic	AMERICAS	EURASIA	64.443527	87.546972	48.4	-71.1	7339	0.123088223	DIVERSE	NO	DIVERSE	3786.47554	2636.836768	5629.193706	3626.083328	2572.505422	5235.593863	4038.68765	NA	NA	NA	NA	NA	NA	NA
Algonquin	Guarani	0.101653	double	GuaraniAlgonquin	algo1255	mbya1239	algi1248	tupi1275	Tupian	Algic	AMERICAS	AMERICAS	-27.5	-59	48.4	-71.1	8535	0.113155607	DIVERSE	NO	AMERICAS	8722.038333	5224.012188	21132.94115	4652.780985	3289.983371	6927.456538	9254.472096	NA	NA	NA	NA	NA	NA	NA
Algonquin	Xuun	0.241154	double	XuunAlgonquin	algo1255	kung1261	algi1248	kxaa1236	Kxa	Algic	AMERICAS	AFRICA	-18.69072023	19.68263063	48.4	-71.1	11619	0.317790434	DIVERSE	NO	DIVERSE	31231.33322	21132.79157	49213.02667	13597.79997	9927.42108	19058.666	37577.19723	NA	NA	NA	NA	NA	NA	NA
Algonquin	Oroqen	0.107554	double	OroqenAlgonquin	algo1255	oroq1238	algi1248	tung1282	Tungusic	Algic	AMERICAS	EURASIA	50.43389257	126.5	48.4	-71.1	8908	0.120515975	DIVERSE	NO	DIVERSE	20017.29559	11753.06698	45015.12706	5455.571735	3953.164783	7743.188834	21328.24511	NA	NA	NA	NA	NA	NA	NA
Algonquin	Aymara	0.101028	double	AymaraAlgonquin	algo1255	sout2996	algi1248	ayma1253	Aymaran	Algic	AMERICAS	AMERICAS	-16.5	-68.2	48.4	-71.1	7231	0.112381698	DIVERSE	NO	AMERICAS	10622.82345	6233.264557	26659.18645	4781.560365	3400.827195	7024.927748	11266.86444	NA	NA	NA	NA	NA	NA	NA
Algonquin	Cusco2	0.079199	double	Cusco2Algonquin	algo1255	cusc1236	algi1248	quec1387	Quechuan	Algic	AMERICAS	AMERICAS	-13.5237	-71.9724	48.4	-71.1	6894	0.086010984	DIVERSE	NO	AMERICAS	17209.83009	9012.120525	47841.02947	3946.092843	2841.28831	5611.826557	17994.02259	NA	NA	NA	NA	NA	NA	NA
Algonquin	Mbukushu	0.220368	double	MbukushuAlgonquin	algo1255	mbuk1240	algi1248	atla1278	Atlantic-Congo	Algic	AMERICAS	AFRICA	-16.85712	22.795715	48.4	-71.1	11697	0.282656433	DIVERSE	NO	DIVERSE	46584.45219	24693.24145	120332.4966	12787.4865	9161.539159	18265.76701	54744.94598	NA	NA	NA	NA	NA	NA	NA
Algonquin	Onge	0.211766	double	OngeAlgonquin	algo1255	onge1236	algi1248	jara1244	Jarawa-Onge	Algic	AMERICAS	SOUTHEAST_ASIA	10.75	92.5	48.4	-71.1	13258	0.268658799	DIVERSE	NO	DIVERSE	5511.06318	4068.387351	7658.656391	5310.042837	3915.777618	7410.347608	6413.546554	NA	NA	NA	NA	NA	NA	NA
Algonquin	Zapotec	0.0880222	double	ZapotecAlgonquin	algo1255	zapo1437	algi1248	otom1299	Otomanguean	Algic	AMERICAS	AMERICAS	17.01666667	-96.51666667	48.4	-71.1	4186	0.09651792	DIVERSE	NO	AMERICAS	11983.54899	7260.506994	22224.21617	4252.062737	3070.121415	6019.372878	12600.52249	NA	NA	NA	NA	NA	NA	NA
Algonquin	Kaitag	0.114118	double	KaitagAlgonquin	algo1255	darg1241	algi1248	nakh1245	Nakh-Daghestanian	Algic	AMERICAS	EURASIA	42.15	47.63	48.4	-71.1	8307	0.128818511	DIVERSE	NO	DIVERSE	17052.18386	9565.823694	66421.40055	5713.485034	4090.283982	8384.186829	18252.99048	NA	NA	NA	NA	NA	NA	NA
Algonquin	Ingushian	0.110918	double	IngushianAlgonquin	algo1255	ingu1240	algi1248	nakh1245	Nakh-Daghestanian	Algic	AMERICAS	EURASIA	43.52	44.58	48.4	-71.1	8033	0.124755647	DIVERSE	NO	DIVERSE	13561.143	9029.918388	21779.84082	5410.78356	3947.040859	7584.878066	14482.79682	NA	NA	NA	NA	NA	NA	NA
Algonquin	Assyrian	0.117602	double	AssyrianAlgonquin	algo1255	assy1241	algi1248	afro1255	Afro-Asiatic	Algic	AMERICAS	EURASIA	NA	NA	48.4	-71.1	NA	0.133275461	DIVERSE	NO	DIVERSE	25921.94357	16627.50382	43983.56755	6103.111228	4469.189421	8509.766993	27817.90921	NA	NA	NA	NA	NA	NA	NA
Algonquin	Altaian_Kizhi	0.0866316	double	Altaian_KizhiAlgonquin	algo1255	tuba1274	algi1248	turk1311	Turkic	Algic	AMERICAS	EURASIA	50.7	86.38	48.4	-71.1	8798	0.094848475	DIVERSE	NO	DIVERSE	7637.004686	4897.900564	12377.72601	3931.380216	2828.849105	5558.913156	8022.403558	0.49	NA	NA	NA	NA	NA	NA
Algonquin	Even	0.0880212	double	EvenAlgonquin	algo1255	even1260	algi1248	tung1282	Tungusic	Algic	AMERICAS	EURASIA	57.53	135.88	48.4	-71.1	7987	0.096516717	DIVERSE	NO	DIVERSE	10393.46214	5706.123494	26646.33531	4181.031226	2955.886875	6098.023525	10928.36753	0.496	NA	NA	NA	NA	NA	NA
Algonquin	Chukchi_Ayon	0.0995428	double	Chukchi_AyonAlgonquin	algo1255	chuk1273	algi1248	chuk1271	Chukotko-Kamchatkan	Algic	AMERICAS	EURASIA	69.9	168	48.4	-71.1	6033	0.110546953	DIVERSE	NO	DIVERSE	3964.466288	3045.597415	5321.73033	3561.656977	2685.443004	4838.919841	4199.516083	NA	NA	NA	NA	NA	NA	NA
Algonquin	Surui	0.179133	double	SuruiAlgonquin	algo1255	suru1262	algi1248	tupi1275	Tupian	Algic	AMERICAS	AMERICAS	-11	-62	48.4	-71.1	6673	0.218224146	DIVERSE	NO	AMERICAS	5371.35191	4365.576658	6657.582244	5371.055231	4324.995838	6587.415299	6056.062175	NA	NA	NA	NA	NA	NA	NA
Algonquin	Balkar	0.105872	double	BalkarAlgonquin	algo1255	kara1465	algi1248	turk1311	Turkic	Algic	AMERICAS	EURASIA	43.483333	43.616667	48.4	-71.1	7987	0.118408103	DIVERSE	NO	DIVERSE	23940.46842	14177.68859	48005.01297	5436.102324	3957.621506	7635.984389	25478.88006	NA	NA	NA	NA	NA	NA	NA
Algonquin	Saharawi	0.129852	double	SaharawiAlgonquin	algo1255	hass1238	algi1248	afro1255	Afro-Asiatic	Algic	AMERICAS	AFRICA	27.3	-8.9	48.4	-71.1	5769	0.149229786	DIVERSE	NO	DIVERSE	14673.69756	9156.066864	28519.30444	6385.818881	4600.301613	9156.52229	15889.01013	NA	NA	NA	NA	NA	NA	NA
Algonquin	Sardinian	0.121762	double	SardinianAlgonquin	algo1255	sard1257	algi1248	indo1319	Indo-European	Algic	AMERICAS	EURASIA	40	9	48.4	-71.1	6165	0.138643511	DIVERSE	NO	DIVERSE	33611.48605	26709.48287	45353.06539	6433.051995	4777.156914	8848.307549	36179.89272	NA	NA	NA	NA	NA	NA	NA
Algonquin	Makrani	0.0986872	double	MakraniAlgonquin	algo1255	makr1243	algi1248	indo1319	Indo-European	Algic	AMERICAS	EURASIA	26	64	48.4	-71.1	10625	0.109492731	DIVERSE	NO	DIVERSE	26265.23401	15921.05278	45660.6587	5077.591675	3712.390625	7069.545135	27815.89069	NA	NA	NA	NA	NA	NA	NA
Algonquin	Kove	0.18314	double	KoveAlgonquin	algo1255	kove1237	algi1248	aust1307	Austronesian	Algic	AMERICAS	OCEANIA	-5.4667	148.95	48.4	-71.1	13943	0.224199985	DIVERSE	NO	DIVERSE	7337.157285	4804.41442	13718.7971	6865.776789	4686.79722	10937.81411	8304.14442	NA	NA	NA	NA	NA	NA	NA
Algonquin	Selkup_Turukhansk	0.106937	double	Selkup_TurukhanskAlgonquin	algo1255	selk1253	algi1248	ural1272	Uralic	Algic	AMERICAS	EURASIA	65.796083	87.952268	48.4	-71.1	7199	0.119741832	DIVERSE	NO	DIVERSE	4058.825798	2632.80147	7222.827326	3742.32357	2549.497885	5809.781595	4321.308014	NA	NA	NA	NA	NA	NA	NA
Algonquin	Luya	0.08568	double	LuyaAlgonquin	algo1255	chac1250	algi1248	quec1387	Quechuan	Algic	AMERICAS	AMERICAS	-6.191162	-77.968099	48.4	-71.1	6114	0.093708986	DIVERSE	NO	AMERICAS	10910.01223	6522.039706	20816.51413	4098.388782	2947.871957	5827.358127	11454.1305	NA	NA	NA	NA	NA	NA	NA
Algonquin	Sulka_Ganai	0.190876	double	Sulka_GanaiAlgonquin	algo1255	sulk1246	algi1248	sulk1246	Sulka	Algic	AMERICAS	OCEANIA	-4.5	152.333	48.4	-71.1	13652	0.235904509	DIVERSE	NO	DIVERSE	14125.44353	9585.883973	24286.36921	9175.221139	6631.583176	13278.53985	16106.97	NA	NA	NA	NA	NA	NA	NA
Algonquin	Sandawe	0.163423	double	SandaweAlgonquin	algo1255	sand1273	algi1248	sand1273	Sandawe	Algic	AMERICAS	AFRICA	-5.5	35.5	48.4	-71.1	11700	0.19534723	DIVERSE	NO	DIVERSE	14971.79968	10874.28764	23453.38849	8023.725762	5915.642324	11301.67718	16654.55757	NA	NA	NA	NA	NA	NA	NA
Algonquin	Mamanwa	0.152167	double	MamanwaAlgonquin	algo1255	mama1275	algi1248	aust1307	Austronesian	Algic	AMERICAS	SOUTHEAST_ASIA	9.76	125.51	48.4	-71.1	13361	0.179477562	DIVERSE	NO	DIVERSE	4374.250604	3230.79726	6022.010645	4374.22509	3230.740982	6021.970158	4818.280334	NA	NA	NA	NA	NA	NA	NA
Algonquin	Kuot_Lamalaua	0.184581	double	Kuot_LamalauaAlgonquin	algo1255	kuot1243	algi1248	kuot1243	Kuot	Algic	AMERICAS	OCEANIA	-3	151.5	48.4	-71.1	13561	0.226363379	DIVERSE	NO	DIVERSE	14199.72586	10460.61557	19496.67782	8906.718138	6583.043018	12255.57247	16096.06533	NA	NA	NA	NA	NA	NA	NA
Algonquin	Shor_Mountain	0.0969407	double	Shor_MountainAlgonquin	algo1255	shor1247	algi1248	turk1311	Turkic	Algic	AMERICAS	EURASIA	52.75	88	48.4	-71.1	8606	0.107346993	DIVERSE	NO	DIVERSE	4076.280212	2788.24706	6724.215617	3557.865163	2530.453634	5282.982846	4310.458649	NA	NA	NA	NA	NA	NA	NA
Algonquin	Hadza	0.204972	double	HadzaAlgonquin	algo1255	hadz1240	algi1248	hadz1240	Hadza	Algic	AMERICAS	AFRICA	-3.8	35.3	48.4	-71.1	11543	0.257817335	DIVERSE	NO	DIVERSE	7858.286697	6249.912617	10168.31568	7548.77814	5845.644082	9948.412661	9083.605914	NA	NA	NA	NA	NA	NA	NA
Algonquin	Chukchi	0.101811	double	ChukchiAlgonquin	algo1255	chuk1273	algi1248	chuk1271	Chukotko-Kamchatkan	Algic	AMERICAS	EURASIA	69	169	48.4	-71.1	6076	0.113351422	DIVERSE	NO	DIVERSE	4157.483978	3411.219252	5259.505961	3693.961091	2867.212462	4861.755823	4410.838909	NA	NA	NA	NA	NA	NA	NA
Algonquin	Tigak	0.177323	double	TigakAlgonquin	algo1255	tiga1245	algi1248	aust1307	Austronesian	Algic	AMERICAS	OCEANIA	-2.567	150.8333	48.4	-71.1	13559	0.215543889	DIVERSE	NO	DIVERSE	7841.06689	6029.131005	10626.31373	6995.362881	5274.580118	9554.122351	8827.784734	NA	NA	NA	NA	NA	NA	NA
Algonquin	Chuvash_Tatarstan	0.100846	double	Chuvash_TatarstanAlgonquin	algo1255	chuv1255	algi1248	turk1311	Turkic	Algic	AMERICAS	EURASIA	54.75	47.78	48.4	-71.1	7215	0.112156538	DIVERSE	NO	DIVERSE	14000.93957	7365.212993	33110.85322	4943.932447	3496.679842	7115.96878	14848.49654	NA	NA	NA	NA	NA	NA	NA
Algonquin	Mamanwa1	0.125208	double	Mamanwa1Algonquin	algo1255	mama1275	algi1248	aust1307	Austronesian	Algic	AMERICAS	SOUTHEAST_ASIA	9.76	125.51	48.4	-71.1	13361	0.143128881	DIVERSE	NO	DIVERSE	29769.88746	13384.05862	96629.17009	6582.828123	4674.33653	9389.795626	32126.06115	NA	NA	NA	NA	NA	NA	NA
Algonquin	Koryak	0.123596	double	KoryakAlgonquin	algo1255	kory1246	algi1248	chuk1271	Chukotko-Kamchatkan	Algic	AMERICAS	EURASIA	58.3	159.38	48.4	-71.1	7295	0.141026285	DIVERSE	NO	DIVERSE	6272.478596	4455.768576	9324.657943	4998.292446	3639.994024	7074.5712	6759.110321	NA	NA	NA	NA	NA	NA	NA
Algonquin	Ojibwa	0.0507493	double	OjibwaAlgonquin	algo1255	ojib1241	algi1248	algi1248	Algic	Algic	AMERICAS	AMERICAS	46.5	-81	48.4	-71.1	774	0.053462484	Algic	YES	AMERICAS	3735.759325	2989.106476	4589.219594	2155.613974	1620.35753	2892.146972	3838.53239	NA	NA	NA	NA	NA	NA	NA
Algonquin	Romanian	0.111585	double	RomanianAlgonquin	algo1255	roma1327	algi1248	indo1319	Indo-European	Algic	AMERICAS	EURASIA	46.502222	22.950277	48.4	-71.1	6604	0.125600086	DIVERSE	NO	DIVERSE	23164.65772	14682.79722	49463.82569	5730.592174	4189.692132	8089.459412	24752.02624	NA	NA	NA	NA	NA	NA	NA
Algonquin	Mixtec	0.0894554	double	MixtecAlgonquin	algo1255	mixt1427	algi1248	otom1299	Otomanguean	Algic	AMERICAS	AMERICAS	15.95	-97.36666667	48.4	-71.1	4334	0.098243842	DIVERSE	NO	AMERICAS	6085.214557	4445.809856	8803.6307	3853.679001	2842.384655	5369.162691	6403.776341	NA	NA	NA	NA	NA	NA	NA
Algonquin	Nakanai_Loso	0.217353	double	Nakanai_LosoAlgonquin	algo1255	losa1236	algi1248	aust1307	Austronesian	Algic	AMERICAS	OCEANIA	-5.483	150.8	48.4	-71.1	13836	0.277715241	DIVERSE	NO	DIVERSE	7114.494457	5197.330977	10115.49993	7099.22146	5191.283949	10056.40495	8329.717553	NA	NA	NA	NA	NA	NA	NA
Algonquin	Tuvinian_2	0.0951894	double	Tuvinian_2Algonquin	algo1255	tuvi1240	algi1248	turk1311	Turkic	Algic	AMERICAS	EURASIA	51.16	94.47	48.4	-71.1	8870	0.105203675	DIVERSE	NO	DIVERSE	8152.043089	5190.095467	15742.67788	4330.10109	3106.583989	6282.502481	8611.910698	NA	NA	NA	NA	NA	NA	NA
Algonquin	Khomani	0.215261	double	KhomaniAlgonquin	algo1255	nuuu1241	algi1248	tuuu1241	Tuu	Algic	AMERICAS	AFRICA	-28.25	21.15	48.4	-71.1	12484	0.274309038	DIVERSE	NO	DIVERSE	38267.12163	26377.24469	56321.13164	12229.63912	8984.847255	16943.61983	44724.56047	NA	NA	NA	NA	NA	NA	NA
Algonquin	Jew_Yemenite	0.129634	double	Jew_YemeniteAlgonquin	algo1255	jude1267	algi1248	afro1255	Afro-Asiatic	Algic	AMERICAS	EURASIA	15.35	44.2	48.4	-71.1	10502	0.148941939	DIVERSE	NO	DIVERSE	12595.57407	8394.81356	23065.14873	6226.36745	4521.168818	8932.410697	13636.19926	NA	NA	NA	NA	NA	NA	NA
Algonquin	Russian_Archangelsk_Leshukonsky	0.112471	double	Russian_Archangelsk_LeshukonskyAlgonquin	algo1255	russ1263	algi1248	indo1319	Indo-European	Algic	AMERICAS	EURASIA	64.9	45.74	48.4	-71.1	6304	0.126723746	DIVERSE	NO	DIVERSE	7761.399258	4394.374659	18117.69404	4956.998616	3387.294371	7522.917939	8297.154087	NA	NA	NA	NA	NA	NA	NA
Algonquin	Haiom	0.221554	double	HaiomAlgonquin	algo1255	haio1238	algi1248	khoe1240	Khoe-Kwadi	Algic	AMERICAS	AFRICA	-19.34507677	16.96949437	48.4	-71.1	11477	0.284610622	DIVERSE	NO	DIVERSE	20810.78387	12796.3657	42589.13343	11583.3895	8220.996727	16996.24032	24485.16545	NA	NA	NA	NA	NA	NA	NA
Algonquin	Tubalar_2	0.10088	double	Tubalar_2Algonquin	algo1255	nort2686	algi1248	turk1311	Turkic	Algic	AMERICAS	EURASIA	52.2	87.42	48.4	-71.1	8655	0.112198594	DIVERSE	NO	DIVERSE	4483.680546	2940.908329	7906.634932	3806.445199	2657.606616	5746.96898	4754.040382	NA	NA	NA	NA	NA	NA	NA
Algonquin	Naro	0.261442	double	NaroAlgonquin	algo1255	naro1249	algi1248	khoe1240	Khoe-Kwadi	Algic	AMERICAS	AFRICA	-22.03208172	21.58405408	48.4	-71.1	12025	0.353989802	DIVERSE	NO	DIVERSE	36009.71605	21774.21059	87361.14317	15219.60811	10917.19292	22193.22215	44441.51212	NA	NA	NA	NA	NA	NA	NA
Algonquin	Balochi	0.0967556	double	BalochiAlgonquin	algo1255	east2304	algi1248	indo1319	Indo-European	Algic	AMERICAS	EURASIA	30.49871492	66.5	48.4	-71.1	10293	0.107120066	DIVERSE	NO	DIVERSE	27321.13231	20242.91819	36905.00524	4983.415797	3687.439523	6855.179299	28896.4966	NA	NA	NA	NA	NA	NA	NA
Algonquin	Ontong_Java	0.153862	double	Ontong_JavaAlgonquin	algo1255	onto1237	algi1248	aust1307	Austronesian	Algic	AMERICAS	OCEANIA	-5.3	159.4	48.4	-71.1	13282	0.181840314	DIVERSE	NO	DIVERSE	6492.710222	4161.771913	10810.40669	5845.337893	3977.897983	8772.828315	7163.11489	NA	NA	NA	NA	NA	NA	NA
Algonquin	Kove_Tamuniai	0.185806	double	Kove_TamuniaiAlgonquin	algo1255	kove1237	algi1248	aust1307	Austronesian	Algic	AMERICAS	OCEANIA	-5.4667	148.95	48.4	-71.1	13943	0.228208511	DIVERSE	NO	DIVERSE	6930.292871	5450.864245	8993.925607	6665.391759	5128.43706	8801.07699	7862.860549	NA	NA	NA	NA	NA	NA	NA
Algonquin	Tatar_Mishar	0.0986853	double	Tatar_MisharAlgonquin	algo1255	tata1255	algi1248	turk1311	Turkic	Algic	AMERICAS	EURASIA	55	48.5	48.4	-71.1	7223	0.109490392	DIVERSE	NO	DIVERSE	26567.52367	16321.84953	47882.33832	5080.588773	3718.358178	7083.186142	28136.0102	NA	NA	NA	NA	NA	NA	NA
Algonquin	Selkup	0.0922046	double	SelkupAlgonquin	algo1255	selk1253	algi1248	ural1272	Uralic	Algic	AMERICAS	EURASIA	65.53445627	82.29948491	48.4	-71.1	7150	0.101569803	DIVERSE	NO	DIVERSE	5650.265811	3868.29696	8924.938595	3873.11278	2800.585283	5525.531372	5956.702571	NA	NA	NA	NA	NA	NA	NA
Algonquin	Kalash	0.121571	double	KalashAlgonquin	algo1255	kala1372	algi1248	indo1319	Indo-European	Algic	AMERICAS	EURASIA	35.99366014	71.5	48.4	-71.1	9938	0.138395932	DIVERSE	NO	DIVERSE	3991.972569	2943.863378	5671.050099	3898.508918	2877.445047	5489.239079	4294.51201	NA	NA	NA	NA	NA	NA	NA
Algonquin	Mordovian_Moksha	0.104506	double	Mordovian_MokshaAlgonquin	algo1255	moks1248	algi1248	ural1272	Uralic	Algic	AMERICAS	EURASIA	54.08	43.13	48.4	-71.1	7072	0.116702066	DIVERSE	NO	DIVERSE	17144.63261	10528.97384	35806.52793	5228.149559	3796.414967	7421.280727	18228.59051	NA	NA	NA	NA	NA	NA	NA
Algonquin	Hoan	0.266325	double	HoanAlgonquin	algo1255	hoaa1235	algi1248	kxaa1236	Kxa	Algic	AMERICAS	AFRICA	-23.99891755	23.43511675	48.4	-71.1	12314	0.363001329	DIVERSE	NO	DIVERSE	15660.0899	11545.64742	21264.61785	12714.64511	9394.213227	17410.26255	19449.33384	NA	NA	NA	NA	NA	NA	NA
Algonquin	Pima	0.12103	double	PimaAlgonquin	algo1255	pima1248	algi1248	utoa1244	Uto-Aztecan	Algic	AMERICAS	AMERICAS	29	-108	48.4	-71.1	3809	0.137695257	DIVERSE	NO	AMERICAS	4504.566767	3700.994335	5694.249656	4215.788676	3304.102004	5496.114872	4844.32193	NA	NA	NA	NA	NA	NA	NA
Algonquin	Assyrian_WGA	0.130063	double	Assyrian_WGAAlgonquin	algo1255	assy1241	algi1248	afro1255	Afro-Asiatic	Algic	AMERICAS	EURASIA	40.3	44.6	48.4	-71.1	8315	0.149508528	DIVERSE	NO	DIVERSE	18394.84714	7255.032841	197623.362	6579.982831	4398.386009	9930.935021	19922.12052	NA	NA	NA	NA	NA	NA	NA
Algonquin	Saposa	0.166533	double	SaposaAlgonquin	algo1255	sapo1253	algi1248	aust1307	Austronesian	Algic	AMERICAS	OCEANIA	-5.5833	154.67	48.4	-71.1	13610	0.199807551	DIVERSE	NO	DIVERSE	12570.81234	7945.993937	22656.17819	7867.411019	5581.848584	11448.942	14020.62215	NA	NA	NA	NA	NA	NA	NA
Algonquin	Huancas	0.0988844	double	HuancasAlgonquin	algo1255	chac1250	algi1248	quec1387	Quechuan	Algic	AMERICAS	AMERICAS	-6.17391	-77.864453	48.4	-71.1	6111	0.109735532	DIVERSE	NO	AMERICAS	4620.289038	3321.902039	6587.424002	3806.261176	2782.74299	5314.338092	4892.327879	NA	NA	NA	NA	NA	NA	NA
Algonquin	Itelmen	0.123266	double	ItelmenAlgonquin	algo1255	itel1242	algi1248	chuk1271	Chukotko-Kamchatkan	Algic	AMERICAS	EURASIA	57.2	156.9	48.4	-71.1	7478	0.140596806	DIVERSE	NO	DIVERSE	6637.391178	4377.851405	12476.56055	5092.2321	3607.537043	7666.403819	7150.72632	NA	NA	NA	NA	NA	NA	NA
Algonquin	Tongan	0.147642	double	TonganAlgonquin	algo1255	tong1325	algi1248	aust1307	Austronesian	Algic	AMERICAS	OCEANIA	-21.19	-175.18	48.4	-71.1	12790	0.173215949	DIVERSE	NO	DIVERSE	8503.718879	5920.508134	12608.38894	6357.720046	4606.292259	8961.020034	9335.33775	NA	NA	NA	NA	NA	NA	NA
Algonquin	Tabasaran	0.110145	double	TabasaranAlgonquin	algo1255	taba1259	algi1248	nakh1245	Nakh-Daghestanian	Algic	AMERICAS	EURASIA	41.96	47.82	48.4	-71.1	8333	0.123778593	DIVERSE	NO	DIVERSE	29477.32682	20344.11888	50182.31723	5737.836639	4228.830025	7982.320329	31465.80295	NA	NA	NA	NA	NA	NA	NA
Algonquin	Tuvinian	0.0961502	double	TuvinianAlgonquin	algo1255	tuvi1240	algi1248	turk1311	Turkic	Algic	AMERICAS	EURASIA	50.259608	95.160313	48.4	-71.1	8977	0.106378516	DIVERSE	NO	DIVERSE	11469.62655	6819.961939	24278.7686	4608.966379	3303.670578	6629.682106	12125.09572	NA	NA	NA	NA	NA	NA	NA
Algonquin	Karitiana	0.168862	double	KaritianaAlgonquin	algo1255	kari1311	algi1248	tupi1275	Tupian	Algic	AMERICAS	AMERICAS	-10	-63	48.4	-71.1	6550	0.20316963	DIVERSE	NO	AMERICAS	5318.531829	4126.970697	6852.302113	5294.850232	4076.933389	6852.256518	5942.03458	NA	NA	NA	NA	NA	NA	NA
Algonquin	Ami	0.142142	double	AmiAlgonquin	algo1255	amis1246	algi1248	aust1307	Austronesian	Algic	AMERICAS	SOUTHEAST_ASIA	22.8	121.2	48.4	-71.1	12018	0.165694089	DIVERSE	NO	DIVERSE	10834.83026	8483.344965	14655.64219	6583.715976	4932.796665	9027.970118	11843.21046	NA	NA	NA	NA	NA	NA	NA
Algonquin	Gui	0.244275	double	GuiAlgonquin	algo1255	gwii1239	algi1248	khoe1240	Khoe-Kwadi	Algic	AMERICAS	AFRICA	-21.48658402	23.29466982	48.4	-71.1	12105	0.323232657	DIVERSE	NO	DIVERSE	18968.65738	13957.17099	28121.24119	12506.21085	9239.706802	17542.65517	22906.28602	NA	NA	NA	NA	NA	NA	NA
Algonquin	Hadza1	0.238545	double	Hadza1Algonquin	algo1255	hadz1240	algi1248	hadz1240	Hadza	Algic	AMERICAS	AFRICA	-3.6	35.1	48.4	-71.1	11511	0.313275243	DIVERSE	NO	DIVERSE	7593.638631	5365.414145	11755.96676	7593.164766	5348.926455	11629.90035	9104.283934	NA	NA	NA	NA	NA	NA	NA
Algonquin	Taa_East	0.265837	double	Taa_EastAlgonquin	algo1255	huaa1248	algi1248	tuuu1241	Tuu	Algic	AMERICAS	AFRICA	-24.23651618	22.82065451	48.4	-71.1	12289	0.362095339	DIVERSE	NO	DIVERSE	17119.50819	11680.6276	29192.12619	13121.42755	9422.930401	19279.10202	21248.53567	NA	NA	NA	NA	NA	NA	NA
Algonquin	Eskimo_Naukan	0.0967168	double	Eskimo_NaukanAlgonquin	algo1255	nauk1242	algi1248	eski1264	Eskimo-Aleut	Algic	AMERICAS	EURASIA	66.02	169.71	48.4	-71.1	6292	0.107072511	DIVERSE	NO	DIVERSE	3895.188764	3008.126099	5154.47066	3475.026497	2625.631491	4686.834695	4118.273561	NA	NA	NA	NA	NA	NA	NA
Algonquin	BedouinB	0.13305	double	BedouinBAlgonquin	algo1255	east2690	algi1248	afro1255	Afro-Asiatic	Algic	AMERICAS	EURASIA	31	35	48.4	-71.1	8556	0.153469058	DIVERSE	NO	DIVERSE	6600.233549	5369.749611	8411.63908	5368.876467	4115.098527	7156.757507	7162.905646	NA	NA	NA	NA	NA	NA	NA
Algonquin	Burusho	0.0911145	double	BurushoAlgonquin	algo1255	buru1296	algi1248	buru1296	Burushaski	Algic	AMERICAS	EURASIA	36.49838568	74	48.4	-71.1	9974	0.100248601	DIVERSE	NO	DIVERSE	11266.72707	7850.893784	17704.90545	4365.941838	3205.970113	6102.37104	11870.76093	NA	NA	NA	NA	NA	NA	NA
Algonquin	Mengen	0.188487	double	MengenAlgonquin	algo1255	meng1267	algi1248	aust1307	Austronesian	Algic	AMERICAS	OCEANIA	-5.1	151.4	48.4	-71.1	13765	0.23226615	DIVERSE	NO	DIVERSE	18855.18926	14399.70422	27481.73084	9641.239398	7172.851431	13405.40023	21452.82683	NA	NA	NA	NA	NA	NA	NA
Algonquin	Mamusi_Kisiluvi	0.223414	double	Mamusi_KisiluviAlgonquin	algo1255	mamu1254	algi1248	aust1307	Austronesian	Algic	AMERICAS	OCEANIA	-5.7333	151.0833	48.4	-71.1	13843	0.287687391	DIVERSE	NO	DIVERSE	7316.162728	5227.930437	10520.44019	7304.851258	5227.784506	10452.94909	8622.233961	NA	NA	NA	NA	NA	NA	NA
Algonquin	Khamnegan	0.0972631	double	KhamneganAlgonquin	algo1255	kham1281	algi1248	mong1349	Mongolic-Khitan	Algic	AMERICAS	EURASIA	50.68	114.6	48.4	-71.1	8995	0.107742466	DIVERSE	NO	DIVERSE	19520.87094	12374.79583	41181.32546	4909.569116	3588.644179	6929.916954	20653.04885	NA	NA	NA	NA	NA	NA	NA
Algonquin	Lak	0.11335	double	LakAlgonquin	algo1255	lakk1252	algi1248	nakh1245	Nakh-Daghestanian	Algic	AMERICAS	EURASIA	42.17	47.12	48.4	-71.1	8280	0.127840749	DIVERSE	NO	DIVERSE	11990.79248	7530.562762	21576.9616	5433.023834	3912.629587	7743.96874	12827.56824	NA	NA	NA	NA	NA	NA	NA
Algonquin	Iranian_Bandari	0.109715	double	Iranian_BandariAlgonquin	algo1255	fars1254	algi1248	indo1319	Indo-European	Algic	AMERICAS	EURASIA	27.183	56.267	48.4	-71.1	10126	0.123235818	DIVERSE	NO	DIVERSE	21543.94892	12694.72041	52106.56846	5600.790093	4064.381511	7961.47335	22989.78639	NA	NA	NA	NA	NA	NA	NA
Algonquin	Tubalar	0.0823891	double	TubalarAlgonquin	algo1255	kara1462	algi1248	turk1311	Turkic	Algic	AMERICAS	EURASIA	51.13333333	87	48.4	-71.1	8763	0.089786532	DIVERSE	NO	DIVERSE	4277.258717	3382.541632	5546.114052	3262.182906	2467.261515	4395.914861	4480.242566	0.47	NA	NA	NA	NA	NA	NA
Algonquin	Evenk_Transbaikal	0.108564	double	Evenk_TransbaikalAlgonquin	algo1255	even1259	algi1248	tung1282	Tungusic	Algic	AMERICAS	EURASIA	56.9	118.2	48.4	-71.1	8284	0.121785524	DIVERSE	NO	DIVERSE	6834.111911	4627.465894	11442.9678	4655.319412	3355.566501	6726.951195	7285.584708	NA	NA	NA	NA	NA	NA	NA
Altaian_Kizhi	Eskimo_Sireniki	0.0495825	double	Eskimo_SirenikiAltaian_Kizhi	tuba1274	sire1246	turk1311	eski1264	Eskimo-Aleut	Turkic	EURASIA	EURASIA	64.4	173.9	50.7	86.38	4986	0.052169178	DIVERSE	NO	EURASIA	5096.678457	3246.883183	8638.694232	4288.222081	2804.825406	7436.609468	5233.658836	NA	NA	NA	NA	NA	NA	NA
Altaian_Kizhi	Selkup_Turukhansk	0.0330802	double	Selkup_TurukhanskAltaian_Kizhi	tuba1274	selk1253	turk1311	ural1272	Uralic	Turkic	EURASIA	EURASIA	65.796083	87.952268	50.7	86.38	1683	0.034211938	DIVERSE	NO	EURASIA	3078.507508	1900.482625	5377.432374	2252.113491	1358.985192	4305.401936	3131.896351	NA	NA	NA	NA	NA	NA	NA
Altaian_Kizhi	Khomani	0.166896	double	KhomaniAltaian_Kizhi	tuba1274	nuuu1241	turk1311	tuuu1241	Tuu	Turkic	EURASIA	AFRICA	-28.25	21.15	50.7	86.38	10867	0.200330331	DIVERSE	NO	DIVERSE	39182.73805	25987.21567	60535.81939	35619.10775	22926.40037	56824.60196	43722.32755	NA	NA	NA	NA	NA	NA	NA
Altaian_Kizhi	Nganasan_Volochanka	0.0459781	double	Nganasan_VolochankaAltaian_Kizhi	tuba1274	ngan1291	turk1311	ural1272	Uralic	Turkic	EURASIA	EURASIA	70.976289	94.535318	50.7	86.38	2295	0.048193967	DIVERSE	NO	EURASIA	4403.680036	2800.918156	7183.792726	3324.637958	2192.602986	5201.557985	4512.61679	NA	NA	NA	NA	NA	NA	NA
Altaian_Kizhi	Tshwa	0.171506	double	TshwaAltaian_Kizhi	tuba1274	tsoa1238	turk1311	khoe1240	Khoe-Kwadi	Turkic	EURASIA	AFRICA	-21.02493467	25.93657567	50.7	86.38	9930	0.207009345	DIVERSE	NO	DIVERSE	25795.59982	15998.7166	46285.21937	25556.61511	15830.8225	46272.06045	28899.34406	NA	NA	NA	NA	NA	NA	NA
Altaian_Kizhi	Tubalar	0.0158564	double	TubalarAltaian_Kizhi	tuba1274	kara1462	turk1311	turk1311	Turkic	Turkic	EURASIA	EURASIA	51.13333333	87	50.7	86.38	65	0.016111876	Turkic	YES	EURASIA	1671.205105	1147.74745	2555.826946	1503.277372	1103.631691	2076.034414	1684.579075	0.33	NA	NA	NA	NA	NA	NA
Altaian_Kizhi	Santa_Cruz	0.121512	double	Santa_CruzAltaian_Kizhi	tuba1274	natu1250	turk1311	aust1307	Austronesian	Turkic	EURASIA	OCEANIA	-11.610733	166.85925	50.7	86.38	10358	0.138319476	DIVERSE	NO	DIVERSE	16886.92785	10694.49167	28319.52956	16648.11403	10583.26897	27973.85625	18172.93003	NA	NA	NA	NA	NA	NA	NA
Altaian_Kizhi	Balochi	0.0470509	double	BalochiAltaian_Kizhi	tuba1274	east2304	turk1311	indo1319	Indo-European	Turkic	EURASIA	EURASIA	30.49871492	66.5	50.7	86.38	2788	0.049373991	DIVERSE	NO	EURASIA	15362.14669	10987.54284	21792.69201	10528.19458	6802.90732	16668.86688	15753.62226	NA	NA	NA	NA	NA	NA	NA
Altaian_Kizhi	Mengen	0.119433	double	MengenAltaian_Kizhi	tuba1274	meng1267	turk1311	aust1307	Austronesian	Turkic	EURASIA	OCEANIA	-5.1	151.4	50.7	86.38	8750	0.135631928	DIVERSE	NO	DIVERSE	18617.67881	12960.92327	29185.27828	18617.24671	12808.66331	29091.76902	20005.33933	NA	NA	NA	NA	NA	NA	NA
Altaian_Kizhi	Chipewyan	0.0726643	double	ChipewyanAltaian_Kizhi	tuba1274	chip1261	turk1311	atha1245	Athabaskan-Eyak-Tlingit	Turkic	EURASIA	AMERICAS	59.6	-107.3	50.7	86.38	7697	0.078358139	DIVERSE	NO	DIVERSE	6998.920601	4751.841215	10846.09857	5037.418029	3972.463457	6367.746531	7287.171303	0.428	NA	NA	NA	NA	NA	NA
Altaian_Kizhi	Teop	0.108236	double	TeopAltaian_Kizhi	tuba1274	teop1238	turk1311	aust1307	Austronesian	Turkic	EURASIA	OCEANIA	-5.85	155.18	50.7	86.38	9065	0.121372919	DIVERSE	NO	DIVERSE	16903.68182	10988.84377	26856.18585	16897.48898	10950.67824	26835.84197	18019.00744	NA	NA	NA	NA	NA	NA	NA
Altaian_Kizhi	Chuvash_Tatarstan	0.0393207	double	Chuvash_TatarstanAltaian_Kizhi	tuba1274	chuv1255	turk1311	turk1311	Turkic	Turkic	EURASIA	EURASIA	54.75	47.78	50.7	86.38	2607	0.0409301	Turkic	YES	EURASIA	7405.109348	4061.576054	16047.87368	6960.811155	3980.387253	13215.43325	7560.315729	NA	NA	NA	NA	2194.672016	2065.6325	NA
Altaian_Kizhi	Haiom	0.17026	double	HaiomAltaian_Kizhi	tuba1274	haio1238	turk1311	khoe1240	Khoe-Kwadi	Turkic	EURASIA	AFRICA	-19.34507677	16.96949437	50.7	86.38	10314	0.205196809	DIVERSE	NO	DIVERSE	26512.89504	16112.85731	50581.01333	26425.9822	15996.312	50276.05707	29670.48139	NA	NA	NA	NA	NA	NA	NA
Altaian_Kizhi	Melamela	0.11265	double	MelamelaAltaian_Kizhi	tuba1274	mera1242	turk1311	aust1307	Austronesian	Turkic	EURASIA	OCEANIA	-5	151.25	50.7	86.38	8731	0.126951034	DIVERSE	NO	DIVERSE	11867.67764	7771.604395	18996.95272	9342.35853	6578.618537	13872.4217	12689.53142	NA	NA	NA	NA	NA	NA	NA
Altaian_Kizhi	Ulchi	0.022455	double	UlchiAltaian_Kizhi	tuba1274	ulch1241	turk1311	tung1282	Tungusic	Turkic	EURASIA	EURASIA	51.93	140.41	50.7	86.38	3674	0.02297081	DIVERSE	NO	EURASIA	4123.747953	2846.212272	6181.90426	3888.077306	2568.506784	6033.053414	4171.511936	0.45	NA	NA	NA	NA	NA	NA
Altaian_Kizhi	Tabasaran	0.0576556	double	TabasaranAltaian_Kizhi	tuba1274	taba1259	turk1311	nakh1245	Nakh-Daghestanian	Turkic	EURASIA	EURASIA	41.96	47.82	50.7	86.38	3080	0.061183151	DIVERSE	NO	EURASIA	18002.0748	12109.4859	30731.07323	12835.46211	8181.789862	21524.48697	18575.41795	NA	NA	NA	NA	NA	NA	NA
Altaian_Kizhi	Kove	0.108388	double	KoveAltaian_Kizhi	tuba1274	kove1237	turk1311	aust1307	Austronesian	Turkic	EURASIA	OCEANIA	-5.4667	148.95	50.7	86.38	8626	0.121564088	DIVERSE	NO	DIVERSE	10796.45996	6685.065528	19213.20417	7670.095335	4667.590055	15518.30497	11509.36785	NA	NA	NA	NA	NA	NA	NA
Altaian_Kizhi	Saharawi	0.0769447	double	SaharawiAltaian_Kizhi	tuba1274	hass1238	turk1311	afro1255	Afro-Asiatic	Turkic	EURASIA	AFRICA	27.3	-8.9	50.7	86.38	8055	0.083358711	DIVERSE	NO	DIVERSE	12871.96089	7912.279885	24004.80801	12700.69805	7829.371151	22941.41865	13439.00574	0.444	NA	NA	NA	NA	NA	NA
Altaian_Kizhi	Jew_Libyan	0.0703856	double	Jew_LibyanAltaian_Kizhi	tuba1274	jude1264	turk1311	afro1255	Afro-Asiatic	Turkic	EURASIA	AFRICA	32.91666667	13.18333333	50.7	86.38	6118	0.075714834	DIVERSE	NO	DIVERSE	8824.472745	6047.733467	13723.31367	8563.156391	6020.834279	12835.14959	9175.285069	0.418	NA	NA	NA	NA	NA	NA
Altaian_Kizhi	Khakass_Kachins	0.00922303	double	Khakass_KachinsAltaian_Kizhi	tuba1274	kach1278	turk1311	turk1311	Turkic	Turkic	EURASIA	EURASIA	55	89	50.7	86.38	510	0.009308886	Turkic	YES	EURASIA	1398.002881	791.6184193	3258.389414	1386.581087	791.6155049	2858.196697	1404.414856	0.164	NA	NA	NA	987.9606103	635.5005	NA
Altaian_Kizhi	Kuot_Lamalaua	0.113525	double	Kuot_LamalauaAltaian_Kizhi	tuba1274	kuot1243	turk1311	kuot1243	Kuot	Turkic	EURASIA	OCEANIA	-3	151.5	50.7	86.38	8568	0.128063397	DIVERSE	NO	DIVERSE	15216.07549	10216.20229	23434.32105	14875.03207	10168.91145	22056.5517	16280.48806	NA	NA	NA	NA	NA	NA	NA
Altaian_Kizhi	Mansi	0.0251989	double	MansiAltaian_Kizhi	tuba1274	sout3253	turk1311	ural1272	Uralic	Turkic	EURASIA	EURASIA	60.2	66.47	50.7	86.38	1631	0.025850299	DIVERSE	NO	EURASIA	3303.349881	2071.299569	5262.603891	3287.623094	2062.988848	5190.798978	3346.416774	0.486	NA	NA	NA	NA	NA	NA
Altaian_Kizhi	Scottish_Shetlandic	0.0639105	double	Scottish_ShetlandicAltaian_Kizhi	tuba1274	scot1245	turk1311	indo1319	Indo-European	Turkic	EURASIA	EURASIA	60.15	-1.15	50.7	86.38	5208	0.06827392	DIVERSE	NO	EURASIA	23260.82773	12722.34064	57457.96592	14913.57418	8974.403302	26851.91174	24091.95626	NA	NA	NA	NA	NA	NA	NA
Altaian_Kizhi	Murut	0.0575443	double	MurutAltaian_Kizhi	tuba1274	muru1275	turk1311	aust1307	Austronesian	Turkic	EURASIA	SOUTHEAST_ASIA	4.62	115.14	50.7	86.38	5788	0.06105783	DIVERSE	NO	DIVERSE	5889.841925	3975.411371	9242.934319	4869.917901	3596.794649	6914.460048	6076.410491	0.372	NA	NA	NA	NA	NA	NA
Altaian_Kizhi	Dusun	0.0510853	double	DusunAltaian_Kizhi	tuba1274	dusu1277	turk1311	aust1307	Austronesian	Turkic	EURASIA	SOUTHEAST_ASIA	4.71	114.67	50.7	86.38	5759	0.053835503	DIVERSE	NO	DIVERSE	5591.859115	3744.041957	8977.070094	5036.440338	3554.297062	7791.051496	5747.20712	0.35	NA	NA	NA	NA	NA	NA
Altaian_Kizhi	Yukagir_Forest	0.0184184	double	Yukagir_ForestAltaian_Kizhi	tuba1274	nort2745	turk1311	yuka1259	Yukaghir	Turkic	EURASIA	EURASIA	65.48	151	50.7	86.38	3923	0.018764003	DIVERSE	NO	EURASIA	2762.94588	1605.61377	5827.911664	2748.513275	1605.58429	5409.4094	2788.92207	0.384	NA	NA	NA	NA	NA	NA
Altaian_Kizhi	Ontong_Java	0.0762341	double	Ontong_JavaAltaian_Kizhi	tuba1274	onto1237	turk1311	aust1307	Austronesian	Turkic	EURASIA	OCEANIA	-5.3	159.4	50.7	86.38	9299	0.082525345	DIVERSE	NO	DIVERSE	7575.209157	4658.54923	12899.53675	5769.797378	3449.990458	10234.3432	7904.870247	0.442	NA	NA	NA	NA	NA	NA
Altaian_Kizhi	Darginian	0.0627024	double	DarginianAltaian_Kizhi	tuba1274	darg1241	turk1311	nakh1245	Nakh-Daghestanian	Turkic	EURASIA	EURASIA	42.18	47.22	50.7	86.38	3109	0.066897003	DIVERSE	NO	EURASIA	8860.223437	5102.992353	18662.92579	8851.486085	5033.201218	18023.9718	9169.498465	NA	NA	NA	NA	NA	NA	NA
Altaian_Kizhi	Ojibwa	0.0509317	double	OjibwaAltaian_Kizhi	tuba1274	ojib1241	turk1311	algi1248	Algic	Turkic	EURASIA	AMERICAS	46.5	-81	50.7	86.38	9150	0.053664947	DIVERSE	NO	DIVERSE	6759.810285	4801.580824	9804.585813	6711.563695	4790.639108	9218.73155	6947.15506	0.35	NA	NA	NA	NA	NA	NA
Altaian_Kizhi	Besermyan	0.0394894	double	BesermyanAltaian_Kizhi	tuba1274	bese1243	turk1311	ural1272	Uralic	Turkic	EURASIA	EURASIA	58.01	52.09	50.7	86.38	2338	0.041112925	DIVERSE	NO	EURASIA	4688.284616	2943.75335	8524.764943	4504.618832	2837.543095	8445.374448	4786.776115	NA	NA	NA	NA	NA	NA	NA
Altaian_Kizhi	Ata_Uassilau	0.141802	double	Ata_UassilauAltaian_Kizhi	tuba1274	pele1245	turk1311	pele1245	Pele-Ata	Turkic	EURASIA	OCEANIA	-5.577338	150.885841	50.7	86.38	8760	0.165232266	DIVERSE	NO	DIVERSE	13412.87613	8186.345033	24198.26532	7159.102604	3945.948974	16812.25543	14657.88924	NA	NA	NA	NA	NA	NA	NA
Altaian_Kizhi	Pima	0.120212	double	PimaAltaian_Kizhi	tuba1274	pima1248	turk1311	utoa1244	Uto-Aztecan	Turkic	EURASIA	AMERICAS	29	-108	50.7	86.38	11053	0.136637463	DIVERSE	NO	DIVERSE	12133.54155	8258.520676	18885.21026	8617.297583	6872.480798	11028.84847	13044.56263	NA	NA	NA	NA	NA	NA	NA
Altaian_Kizhi	Tuvinian_2	0.00877514	double	Tuvinian_2Altaian_Kizhi	tuba1274	tuvi1240	turk1311	turk1311	Turkic	Turkic	EURASIA	EURASIA	51.16	94.47	50.7	86.38	570	0.008852825	Turkic	YES	EURASIA	1182.517435	733.8703713	2182.221307	1181.909061	733.3027649	2169.064552	1187.653901	0.154	NA	NA	NA	1537.773645	635.5005	NA
Altaian_Kizhi	Nganasan	0.0441335	double	NganasanAltaian_Kizhi	tuba1274	ngan1291	turk1311	ural1272	Uralic	Turkic	EURASIA	EURASIA	71	95	50.7	86.38	2302	0.046171197	DIVERSE	NO	EURASIA	4194.905569	2748.648558	6668.044199	3131.272978	2237.565196	4468.808125	4294.150066	NA	NA	NA	NA	NA	NA	NA
Altaian_Kizhi	Mamusi_Paleabu	0.133043	double	Mamusi_PaleabuAltaian_Kizhi	tuba1274	mamu1254	turk1311	aust1307	Austronesian	Turkic	EURASIA	OCEANIA	-5.95	150.9	50.7	86.38	8795	0.153459745	DIVERSE	NO	DIVERSE	13619.97368	8914.420288	21891.18606	9660.697684	6972.478199	14171.8711	14783.57183	NA	NA	NA	NA	NA	NA	NA
Altaian_Kizhi	Ami	0.0575302	double	AmiAltaian_Kizhi	tuba1274	amis1246	turk1311	aust1307	Austronesian	Turkic	EURASIA	SOUTHEAST_ASIA	22.8	121.2	50.7	86.38	4321	0.061041956	DIVERSE	NO	DIVERSE	7415.2256	5174.026079	11311.68485	7300.235586	5173.886419	10729.23092	7650.285577	0.372	NA	NA	NA	NA	NA	NA
Altaian_Kizhi	Ket	0.0346097	double	KetAltaian_Kizhi	tuba1274	kett1243	turk1311	yeni1252	Yeniseian	Turkic	EURASIA	EURASIA	64.443527	87.546972	50.7	86.38	1532	0.035850474	DIVERSE	NO	EURASIA	3113.586663	1971.24884	5112.026661	2091.673895	1375.932759	3305.475254	3170.23988	NA	NA	NA	NA	NA	NA	NA
Altaian_Kizhi	Hadza1	0.177016	double	Hadza1Altaian_Kizhi	tuba1274	hadz1240	turk1311	hadz1240	Hadza	Turkic	EURASIA	AFRICA	-3.6	35.1	50.7	86.38	7760	0.215090451	DIVERSE	NO	DIVERSE	17277.45621	10902.89172	28905.14539	8796.466545	5848.716918	15069.79587	19450.49767	NA	NA	NA	NA	NA	NA	NA
Altaian_Kizhi	Mixe	0.107865	double	MixeAltaian_Kizhi	tuba1274	mixe1286	turk1311	mixe1284	Mixe-Zoque	Turkic	EURASIA	AMERICAS	16.95	-96.58333333	50.7	86.38	12502	0.120906589	DIVERSE	NO	DIVERSE	10264.23764	6518.336086	16735.52736	6455.873938	4322.628285	9825.431292	10937.915	NA	NA	NA	NA	NA	NA	NA
Altaian_Kizhi	Chukchi_Ayon	0.0401326	double	Chukchi_AyonAltaian_Kizhi	tuba1274	chuk1273	turk1311	chuk1271	Chukotko-Kamchatkan	Turkic	EURASIA	EURASIA	69.9	168	50.7	86.38	4528	0.041810567	DIVERSE	NO	EURASIA	3844.449899	2555.178469	6062.532179	2937.692692	2158.181981	4106.613797	3926.512763	NA	NA	NA	NA	NA	NA	NA
Altaian_Kizhi	Damara	0.163287	double	DamaraAltaian_Kizhi	tuba1274	nama1264	turk1311	khoe1240	Khoe-Kwadi	Turkic	EURASIA	AFRICA	-19.83018382	16.22573915	50.7	86.38	10404	0.195152938	DIVERSE	NO	DIVERSE	19706.64459	13289.25935	30277.97829	17254.01283	12450.72147	23719.27471	21920.02552	NA	NA	NA	NA	NA	NA	NA
Altaian_Kizhi	Khamnegan	0.012109	double	KhamneganAltaian_Kizhi	tuba1274	kham1281	turk1311	mong1349	Mongolic-Khitan	Turkic	EURASIA	EURASIA	50.68	114.6	50.7	86.38	1978	0.012257425	DIVERSE	NO	EURASIA	2908.29231	1819.226022	5872.287246	2384.813296	1489.185404	4251.124349	2926.084567	0.238	NA	NA	NA	NA	NA	NA
Altaian_Kizhi	BedouinB	0.0843302	double	BedouinBAltaian_Kizhi	tuba1274	east2690	turk1311	afro1255	Afro-Asiatic	Turkic	EURASIA	EURASIA	31	35	50.7	86.38	4730	0.092096736	DIVERSE	NO	EURASIA	9126.223872	6313.424355	13968.31198	7818.503141	5940.984618	10489.57524	9572.797346	NA	NA	NA	NA	NA	NA	NA
Altaian_Kizhi	Luya	0.0803562	double	LuyaAltaian_Kizhi	tuba1274	chac1250	turk1311	quec1387	Quechuan	Turkic	EURASIA	AMERICAS	-6.191162	-77.968099	50.7	86.38	14874	0.087377526	DIVERSE	NO	DIVERSE	15073.61536	9014.025775	27873.43078	14420.59464	8740.828172	25573.15863	15771.90218	0.46	NA	NA	NA	NA	NA	NA
Altaian_Kizhi	Gui	0.19584	double	GuiAltaian_Kizhi	tuba1274	gwii1239	turk1311	khoe1240	Khoe-Kwadi	Turkic	EURASIA	AFRICA	-21.48658402	23.29466982	50.7	86.38	10125	0.243533625	DIVERSE	NO	DIVERSE	27950.64155	18689.4802	44776.09232	26939.1045	18462.39683	42269.69342	32028.26736	NA	NA	NA	NA	NA	NA	NA
Altaian_Kizhi	Surui	0.169942	double	SuruiAltaian_Kizhi	tuba1274	suru1262	turk1311	tupi1275	Tupian	Turkic	EURASIA	AMERICAS	-11	-62	50.7	86.38	14763	0.204735091	DIVERSE	NO	DIVERSE	16522.30161	10967.24392	26076.69905	8593.633744	7142.513815	10004.97503	18483.63535	NA	NA	NA	NA	NA	NA	NA
Altaian_Kizhi	Vella_Lavella	0.0890083	double	Vella_LavellaAltaian_Kizhi	tuba1274	bilu1245	turk1311	bilu1245	Bilua	Turkic	EURASIA	OCEANIA	-7.9	156.7	50.7	86.38	9349	0.097704842	DIVERSE	NO	DIVERSE	19979.54663	11285.02705	70042.64704	17777.73513	10508.4455	37383.07405	21022.73682	0.5	NA	NA	NA	NA	NA	NA
Altaian_Kizhi	Mbukushu	0.159906	double	MbukushuAltaian_Kizhi	tuba1274	mbuk1240	turk1311	atla1278	Atlantic-Congo	Turkic	EURASIA	AFRICA	-16.85712	22.795715	50.7	86.38	9730	0.190342985	DIVERSE	NO	DIVERSE	42046.08223	23017.09035	99469.43732	35923.76501	21008.47082	67724.41448	46638.01367	NA	NA	NA	NA	NA	NA	NA
Altaian_Kizhi	Adygei	0.0535604	single	AdygeiAltaian_Kizhi	tuba1274	adyg1241	turk1311	abkh1242	Abkhaz-Adyge	Turkic	EURASIA	EURASIA	44	39	50.7	86.38	3586	0.056591461	DIVERSE	NO	EURASIA	19317.0339	14080.0067	28752.98966	12367.53016	7992.228679	19975.59716	19884.31714	NA	NA	NA	NA	NA	NA	NA
Altaian_Kizhi	Burusho	0.0374912	double	BurushoAltaian_Kizhi	tuba1274	buru1296	turk1311	buru1296	Burushaski	Turkic	EURASIA	EURASIA	36.49838568	74	50.7	86.38	1864	0.03895154	DIVERSE	NO	EURASIA	6562.35408	4357.789587	10652.07764	6327.525115	4110.051368	10349.24325	6693.003799	NA	NA	NA	NA	NA	NA	NA
Altaian_Kizhi	Naxi	0.0272518	double	NaxiAltaian_Kizhi	tuba1274	naxi1245	turk1311	sino1245	Sino-Tibetan	Turkic	EURASIA	EURASIA	26	100	50.7	86.38	2985	0.028015266	DIVERSE	NO	EURASIA	6349.629475	3479.640446	16752.56902	5347.438045	3136.516762	10317.31342	6439.857612	NA	NA	NA	NA	NA	NA	NA
Altaian_Kizhi	Mixtec	0.0871645	double	MixtecAltaian_Kizhi	tuba1274	mixt1427	turk1311	otom1299	Otomanguean	Turkic	EURASIA	AMERICAS	15.95	-97.36666667	50.7	86.38	12610	0.095487632	DIVERSE	NO	DIVERSE	11270.10582	7525.931292	17805.57868	10990.87325	7476.517673	16949.3843	11843.6383	0.492	NA	NA	NA	NA	NA	NA
Altaian_Kizhi	Tubalar_2	0.0184684	double	Tubalar_2Altaian_Kizhi	tuba1274	nort2686	turk1311	turk1311	Turkic	Turkic	EURASIA	EURASIA	52.2	87.42	50.7	86.38	182	0.0188159	Turkic	YES	EURASIA	1807.247582	1124.712759	3148.464473	1485.035817	921.1874578	2743.247282	1824.190967	0.384	NA	NA	NA	NA	NA	NA
Altaian_Kizhi	Ket_Southeast	0.0279878	double	Ket_SoutheastAltaian_Kizhi	tuba1274	kett1243	turk1311	yeni1252	Yeniseian	Turkic	EURASIA	EURASIA	62.462346	89.00493	50.7	86.38	1319	0.028793672	DIVERSE	NO	EURASIA	2685.87917	1745.029368	4333.7355	2106.478417	1457.570717	3203.889029	2724.882346	NA	NA	NA	NA	NA	NA	NA
Altaian_Kizhi	Huancas	0.0835128	double	HuancasAltaian_Kizhi	tuba1274	chac1250	turk1311	quec1387	Quechuan	Turkic	EURASIA	AMERICAS	-6.17391	-77.864453	50.7	86.38	14870	0.091122713	DIVERSE	NO	DIVERSE	8947.413253	5816.80491	14296.24243	7577.992344	5165.07303	11411.94581	9380.274559	0.476	NA	NA	NA	NA	NA	NA
Altaian_Kizhi	Kankanaey	0.0690789	double	KankanaeyAltaian_Kizhi	tuba1274	kank1243	turk1311	aust1307	Austronesian	Turkic	EURASIA	SOUTHEAST_ASIA	17.07	121.03	50.7	86.38	4844	0.074204892	DIVERSE	NO	DIVERSE	6639.965363	4404.43862	10387.42344	4798.461905	3569.225374	6340.252936	6898.114832	0.414	NA	NA	NA	NA	NA	NA
Altaian_Kizhi	Kalash	0.0694622	double	KalashAltaian_Kizhi	tuba1274	kala1372	turk1311	indo1319	Indo-European	Turkic	EURASIA	EURASIA	35.99366014	71.5	50.7	86.38	2024	0.074647371	DIVERSE	NO	EURASIA	6339.915939	4093.234514	10289.16962	3993.099728	2837.806346	5948.887526	6587.897073	NA	NA	NA	NA	NA	NA	NA
Altaian_Kizhi	Shor_Mountain	0.0213912	double	Shor_MountainAltaian_Kizhi	tuba1274	shor1247	turk1311	turk1311	Turkic	Turkic	EURASIA	EURASIA	52.75	88	50.7	86.38	254	0.021858786	Turkic	YES	EURASIA	2056.034985	1301.408994	3486.476312	1635.386882	1059.571932	2855.38376	2078.518641	0.434	NA	NA	NA	NA	NA	NA
Altaian_Kizhi	Piapoco	0.0986718	double	PiapocoAltaian_Kizhi	tuba1274	piap1246	turk1311	araw1281	Arawakan	Turkic	EURASIA	AMERICAS	3	-68	50.7	86.38	13581	0.109473774	DIVERSE	NO	DIVERSE	10518.21183	6871.777525	17143.59307	8646.978847	5994.260861	13643.38402	11138.0658	NA	NA	NA	NA	NA	NA	NA
Altaian_Kizhi	Makrani	0.0494062	double	MakraniAltaian_Kizhi	tuba1274	makr1243	turk1311	indo1319	Indo-European	Turkic	EURASIA	EURASIA	26	64	50.7	86.38	3345	0.05197404	DIVERSE	NO	EURASIA	15382.65427	9301.812428	26708.41958	10922.83407	6748.427049	18405.4271	15796.04413	NA	NA	NA	NA	NA	NA	NA
Altaian_Kizhi	Notsi	0.10397	double	NotsiAltaian_Kizhi	tuba1274	nots1237	turk1311	aust1307	Austronesian	Turkic	EURASIA	OCEANIA	-3.05	151.65	50.7	86.38	8582	0.116034061	DIVERSE	NO	DIVERSE	17947.68423	11656.25912	30486.78928	17702.70382	11387.51397	29933.98047	19075.44614	NA	NA	NA	NA	NA	NA	NA
Altaian_Kizhi	Mamusi_Lingite	0.15545	double	Mamusi_LingiteAltaian_Kizhi	tuba1274	mamu1254	turk1311	aust1307	Austronesian	Turkic	EURASIA	OCEANIA	-5.867	151.1	50.7	86.38	8800	0.184062519	DIVERSE	NO	DIVERSE	14694.31818	9309.875615	24110.90149	7263.38003	4947.767688	11062.00007	16236.5439	NA	NA	NA	NA	NA	NA	NA
Altaian_Kizhi	Dai	0.0382078	double	DaiAltaian_Kizhi	tuba1274	luuu1242	turk1311	taik1256	Tai-Kadai	Turkic	EURASIA	EURASIA	21	100	50.7	86.38	3514	0.039725629	DIVERSE	NO	EURASIA	13149.27636	7660.283519	26059.21803	8613.82209	5273.879759	14933.57692	13417.00014	NA	NA	NA	NA	NA	NA	NA
Altaian_Kizhi	Yaquis	0.0634475	double	YaquisAltaian_Kizhi	tuba1274	yaqu1251	turk1311	utoa1244	Uto-Aztecan	Turkic	EURASIA	AMERICAS	27.5767	-109.9598	50.7	86.38	11177	0.067745802	DIVERSE	NO	DIVERSE	11109.87669	6943.225904	23143.3208	10799.99379	6745.686563	20554.3477	11503.09265	0.394	NA	NA	NA	NA	NA	NA
Altaian_Kizhi	Shua	0.158812	double	ShuaAltaian_Kizhi	tuba1274	shua1254	turk1311	khoe1240	Khoe-Kwadi	Turkic	EURASIA	AFRICA	-20.55023685	25.33213069	50.7	86.38	9921	0.188794895	DIVERSE	NO	DIVERSE	23131.69426	15088.85992	38051.61105	22826.12946	15022.99935	37427.61269	25632.96151	NA	NA	NA	NA	NA	NA	NA
Altaian_Kizhi	Sandawe	0.117861	double	SandaweAltaian_Kizhi	tuba1274	sand1273	turk1311	sand1273	Sandawe	Turkic	EURASIA	AFRICA	-5.5	35.5	50.7	86.38	7917	0.133608196	DIVERSE	NO	DIVERSE	17733.67456	11921.78121	28982.28978	17718.55195	11897.49608	28915.15702	19033.64555	NA	NA	NA	NA	NA	NA	NA
Altaian_Kizhi	Kuot_Kabil	0.117319	double	Kuot_KabilAltaian_Kizhi	tuba1274	kuot1243	turk1311	kuot1243	Kuot	Turkic	EURASIA	OCEANIA	-3.067	151.7	50.7	86.38	8587	0.132912117	DIVERSE	NO	DIVERSE	13100.36481	8653.580616	20621.31489	11148.97114	7829.264837	16154.40199	14054.64721	NA	NA	NA	NA	NA	NA	NA
Altaian_Kizhi	Saposa	0.0953496	double	SaposaAltaian_Kizhi	tuba1274	sapo1253	turk1311	aust1307	Austronesian	Turkic	EURASIA	OCEANIA	-5.5833	154.67	50.7	86.38	9008	0.10539939	DIVERSE	NO	DIVERSE	12542.69158	7729.063511	22160.22167	12268.23351	7526.518211	22013.46356	13252.52926	NA	NA	NA	NA	NA	NA	NA
Altaian_Kizhi	Russian_Archangelsk_Pinezhsky	0.0533442	double	Russian_Archangelsk_PinezhskyAltaian_Kizhi	tuba1274	russ1263	turk1311	indo1319	Indo-European	Turkic	EURASIA	EURASIA	64	44.26	50.7	86.38	2855	0.056350154	DIVERSE	NO	EURASIA	7583.77112	4485.163579	17746.91746	7582.059373	4462.901077	16374.52866	7804.98573	NA	NA	NA	NA	NA	NA	NA
Altaian_Kizhi	LaJalca	0.0899215	double	LaJalcaAltaian_Kizhi	tuba1274	chac1250	turk1311	quec1387	Quechuan	Turkic	EURASIA	AMERICAS	-6.485608	-77.816172	50.7	86.38	14902	0.098806312	DIVERSE	NO	DIVERSE	10199.12549	6620.764943	16304.0295	9132.485761	6132.619458	13976.22052	10737.34765	NA	NA	NA	NA	NA	NA	NA
Altaian_Kizhi	Mussau	0.0998869	double	MussauAltaian_Kizhi	tuba1274	muss1246	turk1311	aust1307	Austronesian	Turkic	EURASIA	OCEANIA	-1.583	149.733	50.7	86.38	8324	0.110971499	DIVERSE	NO	DIVERSE	10647.51841	6516.940949	18375.77052	8735.736541	5192.352118	15818.7598	11284.29881	NA	NA	NA	NA	NA	NA	NA
Altaian_Kizhi	Kove_Tamuniai	0.113846	double	Kove_TamuniaiAltaian_Kizhi	tuba1274	kove1237	turk1311	aust1307	Austronesian	Turkic	EURASIA	OCEANIA	-5.4667	148.95	50.7	86.38	8626	0.128472026	DIVERSE	NO	DIVERSE	11107.0755	7380.514553	17507.0115	7369.8087	5657.955708	9684.665896	11886.22938	NA	NA	NA	NA	NA	NA	NA
Altaian_Kizhi	Veps	0.0549228	double	VepsAltaian_Kizhi	tuba1274	veps1250	turk1311	ural1272	Uralic	Turkic	EURASIA	EURASIA	61.27	35.02	50.7	86.38	3306	0.058114618	DIVERSE	NO	EURASIA	7443.182648	5003.900608	12168.03862	7410.188841	5003.351699	12078.31029	7667.355706	NA	NA	NA	NA	NA	NA	NA
Altaian_Kizhi	Ossetian	0.0515722	double	OssetianAltaian_Kizhi	tuba1274	osse1243	turk1311	indo1319	Indo-European	Turkic	EURASIA	EURASIA	43.016667	44.65	50.7	86.38	3243	0.054376517	DIVERSE	NO	EURASIA	11899.26143	7998.563098	19837.64078	10219.21648	6582.429707	17021.29858	12234.19892	NA	NA	NA	NA	NA	NA	NA
Altaian_Kizhi	Eskimo_ChaplinSireniki	0.0406318	double	Eskimo_ChaplinSirenikiAltaian_Kizhi	tuba1274	cent2128	turk1311	eski1264	Eskimo-Aleut	Turkic	EURASIA	EURASIA	64.48	172.86	50.7	86.38	4937	0.042352665	DIVERSE	NO	EURASIA	4006.377796	2460.031292	7958.912809	3216.245878	1923.830688	7608.337318	4093.064896	NA	NA	NA	NA	NA	NA	NA
Altaian_Kizhi	Inga	0.0808298	double	IngaAltaian_Kizhi	tuba1274	inga1252	turk1311	quec1387	Quechuan	Turkic	EURASIA	AMERICAS	1.368313842	-76.58011914	50.7	86.38	14020	0.087937794	DIVERSE	NO	DIVERSE	11251.04311	7131.996052	18157.39577	11199.47694	7113.774394	17971.71858	11775.46396	0.462	NA	NA	NA	NA	NA	NA
Altaian_Kizhi	Aymara	0.0928662	double	AymaraAltaian_Kizhi	tuba1274	sout2996	turk1311	ayma1253	Aymaran	Turkic	EURASIA	AMERICAS	-16.5	-68.2	50.7	86.38	15608	0.102373211	DIVERSE	NO	DIVERSE	15418.57813	9114.090745	34200.84236	15285.2289	9097.259021	30710.82585	16264.60642	NA	NA	NA	NA	NA	NA	NA
Altaian_Kizhi	Brahui	0.0503383	double	BrahuiAltaian_Kizhi	tuba1274	brah1256	turk1311	drav1251	Dravidian	Turkic	EURASIA	EURASIA	30.49871492	66.5	50.7	86.38	2788	0.05300656	DIVERSE	NO	EURASIA	8866.387276	6530.438548	12850.91044	8568.404995	5909.215616	12801.19079	9109.234602	NA	NA	NA	NA	NA	NA	NA
Altaian_Kizhi	Koryak	0.0540745	double	KoryakAltaian_Kizhi	tuba1274	kory1246	turk1311	chuk1271	Chukotko-Kamchatkan	Turkic	EURASIA	EURASIA	58.3	159.38	50.7	86.38	4555	0.057165707	DIVERSE	NO	EURASIA	5748.830997	3724.818413	9316.866931	5010.459242	3372.341398	7863.071798	5918.839031	NA	NA	NA	NA	NA	NA	NA
Altaian_Kizhi	Assyrian_WGA	0.0684351	double	Assyrian_WGAAltaian_Kizhi	tuba1274	assy1241	turk1311	afro1255	Afro-Asiatic	Turkic	EURASIA	EURASIA	40.3	44.6	50.7	86.38	3407	0.073462515	DIVERSE	NO	EURASIA	13158.78152	6030.452697	104219.8001	12417.38403	6021.778431	30728.11442	13666.07112	NA	NA	NA	NA	NA	NA	NA
Altaian_Kizhi	Kubachinian	0.0710061	double	KubachinianAltaian_Kizhi	tuba1274	kuba1248	turk1311	nakh1245	Nakh-Daghestanian	Turkic	EURASIA	EURASIA	42.08	47.58	50.7	86.38	3089	0.076433333	DIVERSE	NO	EURASIA	7630.209524	4612.24763	14429.84891	6594.656182	3829.517261	13827.56247	7936.42382	NA	NA	NA	NA	NA	NA	NA
Altaian_Kizhi	Cameroon_Mbo	0.154572	double	Cameroon_MboAltaian_Kizhi	tuba1274	mboc1235	turk1311	atla1278	Atlantic-Congo	Turkic	EURASIA	AFRICA	5.3495	9.8345	50.7	86.38	8612	0.182832837	DIVERSE	NO	DIVERSE	42339.25435	26876.88775	73805.95977	35218.5013	22126.69505	59725.39353	46754.46382	NA	NA	NA	NA	NA	NA	NA
Altaian_Kizhi	Iranian_Bandari	0.0532532	double	Iranian_BandariAltaian_Kizhi	tuba1274	fars1254	turk1311	indo1319	Indo-European	Turkic	EURASIA	EURASIA	27.183	56.267	50.7	86.38	3647	0.056248619	DIVERSE	NO	EURASIA	12988.13502	7682.131222	29231.2823	10821.88296	6595.20083	19982.32188	13366.88079	NA	NA	NA	NA	NA	NA	NA
Altaian_Kizhi	Baining_Marabu	0.186585	double	Baining_MarabuAltaian_Kizhi	tuba1274	bain1263	turk1311	bain1263	Baining	Turkic	EURASIA	OCEANIA	-4.633	152.3	50.7	86.38	8767	0.229384754	DIVERSE	NO	DIVERSE	17938.63068	11418.85873	29362.62487	7934.247794	5637.263701	11673.55749	20373.33155	NA	NA	NA	NA	NA	NA	NA
Altaian_Kizhi	Balkar	0.0509942	double	BalkarAltaian_Kizhi	tuba1274	kara1465	turk1311	turk1311	Turkic	Turkic	EURASIA	EURASIA	43.483333	43.616667	50.7	86.38	3290	0.05373434	Turkic	YES	EURASIA	13878.13033	8237.407581	26989.68413	10798.30248	6611.993784	18903.96407	14264.11521	NA	NA	NA	NA	2049.840429	907.334	NA
Altaian_Kizhi	Sulka_Watwat	0.125079	double	Sulka_WatwatAltaian_Kizhi	tuba1274	sulk1246	turk1311	sulk1246	Sulka	Turkic	EURASIA	OCEANIA	-4.483	152.3	50.7	86.38	8753	0.142960336	DIVERSE	NO	DIVERSE	16068.07523	10725.81824	25082.39092	15322.58603	10528.5195	22886.7352	17337.11298	NA	NA	NA	NA	NA	NA	NA
Altaian_Kizhi	Ranongga	0.0891429	double	RanonggaAltaian_Kizhi	tuba1274	ghan1242	turk1311	aust1307	Austronesian	Turkic	EURASIA	OCEANIA	-8	156.6	50.7	86.38	9351	0.097867053	DIVERSE	NO	DIVERSE	13809.50196	8414.464503	30538.43519	13795.45825	8413.778448	28289.44304	14531.35716	0.5	NA	NA	NA	NA	NA	NA
Altaian_Kizhi	Xuun	0.195873	double	XuunAltaian_Kizhi	tuba1274	kung1261	turk1311	kxaa1236	Kxa	Turkic	EURASIA	AFRICA	-18.69072023	19.68263063	50.7	86.38	10087	0.243584658	DIVERSE	NO	DIVERSE	37600.57104	24373.59349	61315.13002	37102.92481	23836.04969	60740.89884	43088.77522	NA	NA	NA	NA	NA	NA	NA
Altaian_Kizhi	Eskimo_Naukan	0.0506831	double	Eskimo_NaukanAltaian_Kizhi	tuba1274	nauk1242	turk1311	eski1264	Eskimo-Aleut	Turkic	EURASIA	EURASIA	66.02	169.71	50.7	86.38	4734	0.053389021	DIVERSE	NO	EURASIA	4936.665882	3291.820269	7741.408059	3811.764261	2811.79693	5243.844025	5072.538829	NA	NA	NA	NA	NA	NA	NA
Altaian_Kizhi	Sulka_Ganai	0.122196	double	Sulka_GanaiAltaian_Kizhi	tuba1274	sulk1246	turk1311	sulk1246	Sulka	Turkic	EURASIA	OCEANIA	-4.5	152.333	50.7	86.38	8757	0.139206474	DIVERSE	NO	DIVERSE	16143.04528	10328.78012	27814.84564	15631.64734	10101.57411	27286.05297	17381.0146	NA	NA	NA	NA	NA	NA	NA
Altaian_Kizhi	Karelian_Northern	0.0555813	double	Karelian_NorthernAltaian_Kizhi	tuba1274	nort2673	turk1311	ural1272	Uralic	Turkic	EURASIA	EURASIA	60.12	31.1	50.7	86.38	3530	0.058852392	DIVERSE	NO	EURASIA	8306.870675	5034.940111	18074.15826	8298.266542	5034.855924	16855.36077	8560.465602	NA	NA	NA	NA	NA	NA	NA
Altaian_Kizhi	Mamanwa	0.0769697	double	MamanwaAltaian_Kizhi	tuba1274	mama1275	turk1311	aust1307	Austronesian	Turkic	EURASIA	SOUTHEAST_ASIA	9.76	125.51	50.7	86.38	5791	0.083388053	DIVERSE	NO	DIVERSE	6709.326706	4299.828443	10874.88622	3442.218158	2469.962615	4865.201343	7004.396529	0.444	NA	NA	NA	NA	NA	NA
Altaian_Kizhi	Russian_Archangelsk_Leshukonsky	0.0520113	double	Russian_Archangelsk_LeshukonskyAltaian_Kizhi	tuba1274	russ1263	turk1311	indo1319	Indo-European	Turkic	EURASIA	EURASIA	64.9	45.74	50.7	86.38	2808	0.054864894	DIVERSE	NO	EURASIA	6437.493504	3743.967594	13158.24764	6263.834904	3512.637574	13122.67436	6620.008779	NA	NA	NA	NA	NA	NA	NA
Altaian_Kizhi	Bajo	0.0616898	double	BajoAltaian_Kizhi	tuba1274	indo1317	turk1311	aust1307	Austronesian	Turkic	EURASIA	SOUTHEAST_ASIA	-3.967488889	122.5947	50.7	86.38	6997	0.065745635	DIVERSE	NO	DIVERSE	5744.218024	3645.014392	9514.050852	3920.140518	2594.674167	6410.534077	5940.76776	0.388	NA	NA	NA	NA	NA	NA
Altaian_Kizhi	Selkup	0.0198961	double	SelkupAltaian_Kizhi	tuba1274	selk1253	turk1311	ural1272	Uralic	Turkic	EURASIA	EURASIA	65.53445627	82.29948491	50.7	86.38	1668	0.020299991	DIVERSE	NO	EURASIA	2267.840724	1454.455149	3750.017272	2155.282104	1402.403681	3550.31221	2290.878244	0.41	NA	NA	NA	NA	NA	NA
Altaian_Kizhi	Karitiana	0.1613	double	KaritianaAltaian_Kizhi	tuba1274	kari1311	turk1311	tupi1275	Tupian	Turkic	EURASIA	AMERICAS	-10	-63	50.7	86.38	14712	0.19232145	DIVERSE	NO	DIVERSE	15821.27534	10361.48978	25114.68117	8917.990773	6858.402679	11322.39726	17567.92323	NA	NA	NA	NA	NA	NA	NA
Altaian_Kizhi	Lahu	0.0521027	double	LahuAltaian_Kizhi	tuba1274	lahu1253	turk1311	sino1245	Sino-Tibetan	Turkic	EURASIA	EURASIA	22	100	50.7	86.38	3408	0.054966609	DIVERSE	NO	EURASIA	5191.427941	3172.517831	9229.443271	4157.071138	2453.093696	8072.462611	5338.739543	NA	NA	NA	NA	NA	NA	NA
Altaian_Kizhi	Bashkir_Tamyan_Kypcak	0.0195642	double	Bashkir_Tamyan_KypcakAltaian_Kizhi	tuba1274	bash1264	turk1311	turk1311	Turkic	Turkic	EURASIA	EURASIA	52.67	56.55	50.7	86.38	2056	0.019954596	Turkic	YES	EURASIA	3258.199391	1852.117546	7360.851262	3171.235023	1839.652593	6277.439706	3290.854174	0.404	NA	NA	NA	2049.840429	907.335	NA
Altaian_Kizhi	Evenk_Transbaikal	0.0231906	double	Evenk_TransbaikalAltaian_Kizhi	tuba1274	even1259	turk1311	tung1282	Tungusic	Turkic	EURASIA	EURASIA	56.9	118.2	50.7	86.38	2180	0.023741172	DIVERSE	NO	EURASIA	2663.828821	1698.913721	4530.290446	2537.83526	1637.16722	4364.17296	2695.611183	0.462	NA	NA	NA	NA	NA	NA
Altaian_Kizhi	Tongan	0.071504	double	TonganAltaian_Kizhi	tuba1274	tong1325	turk1311	aust1307	Austronesian	Turkic	EURASIA	OCEANIA	-21.19	-175.18	50.7	86.38	12412	0.077010563	DIVERSE	NO	DIVERSE	8099.980314	5216.917843	13064.84207	7376.942042	4870.388798	11553.02729	8427.708697	0.422	NA	NA	NA	NA	NA	NA
Altaian_Kizhi	Tuvinian	0.00944352	double	TuvinianAltaian_Kizhi	tuba1274	tuvi1240	turk1311	turk1311	Turkic	Turkic	EURASIA	EURASIA	50.259608	95.160313	50.7	86.38	624	0.00953355	Turkic	YES	EURASIA	1562.605805	931.1732529	3099.261858	1519.252817	915.9926261	2819.165896	1569.963174	0.17	NA	NA	NA	1537.773645	635.5005	NA
Altaian_Kizhi	Tswana	0.164952	double	TswanaAltaian_Kizhi	tuba1274	tswa1253	turk1311	atla1278	Atlantic-Congo	Turkic	EURASIA	AFRICA	-24.066528	25.3656	50.7	86.38	10244	0.19753595	DIVERSE	NO	DIVERSE	40660.62389	19041.24752	348982.8122	36060.6047	18784.57115	84043.69977	45295.45571	NA	NA	NA	NA	NA	NA	NA
Altaian_Kizhi	Zapotec	0.0871248	double	ZapotecAltaian_Kizhi	tuba1274	zapo1437	turk1311	otom1299	Otomanguean	Turkic	EURASIA	AMERICAS	17.01666667	-96.51666667	50.7	86.38	12494	0.09543999	DIVERSE	NO	DIVERSE	17202.65317	10382.66905	31220.32954	16194.20927	9894.655248	28316.73368	18078.38994	0.492	NA	NA	NA	NA	NA	NA
Altaian_Kizhi	Nasioi	0.12968	double	NasioiAltaian_Kizhi	tuba1274	nasi1247	turk1311	sout2948	South Bougainville	Turkic	EURASIA	OCEANIA	-6.48	155.83	50.7	86.38	9165	0.149002666	DIVERSE	NO	DIVERSE	17159.77318	11712.99993	26963.52238	16564.9956	11630.61166	25190.77272	18578.97639	NA	NA	NA	NA	NA	NA	NA
Altaian_Kizhi	Ingushian	0.0569228	double	IngushianAltaian_Kizhi	tuba1274	ingu1240	turk1311	nakh1245	Nakh-Daghestanian	Turkic	EURASIA	EURASIA	43.52	44.58	50.7	86.38	3220	0.060358579	DIVERSE	NO	EURASIA	9946.405407	6394.617288	16383.73278	9655.462685	6149.514032	15951.66853	10258.33148	NA	NA	NA	NA	NA	NA	NA
Altaian_Kizhi	Tatar_Mishar	0.0424304	double	Tatar_MisharAltaian_Kizhi	tuba1274	tata1255	turk1311	turk1311	Turkic	Turkic	EURASIA	EURASIA	55	48.5	50.7	86.38	2558	0.044310513	Turkic	YES	EURASIA	13237.05825	8092.607428	23669.78972	9338.139654	5789.432039	15860.95046	13538.6333	NA	NA	NA	NA	2049.840429	NA	NA
Altaian_Kizhi	Ju_hoan_South	0.216886	double	Ju_hoan_SouthAltaian_Kizhi	tuba1274	juho1239	turk1311	kxaa1236	Kxa	Turkic	EURASIA	AFRICA	-21.15191802	20.68153923	50.7	86.38	10250	0.276953292	DIVERSE	NO	DIVERSE	33280.11887	21292.60532	58550.69538	32657.21392	21043.20705	58217.42065	38962.60994	NA	NA	NA	NA	NA	NA	NA
Altaian_Kizhi	Selkup_Farkovo	0.0348189	double	Selkup_FarkovoAltaian_Kizhi	tuba1274	selk1253	turk1311	ural1272	Uralic	Turkic	EURASIA	EURASIA	65.718073	86.979478	50.7	86.38	1672	0.036074992	DIVERSE	NO	EURASIA	3137.688473	2010.347193	5082.316956	2116.143486	1447.931648	3167.346829	3195.150788	NA	NA	NA	NA	NA	NA	NA
Altaian_Kizhi	Mamanwa1	0.0385837	double	Mamanwa1Altaian_Kizhi	tuba1274	mama1275	turk1311	aust1307	Austronesian	Turkic	EURASIA	SOUTHEAST_ASIA	9.76	125.51	50.7	86.38	5791	0.040132147	DIVERSE	NO	DIVERSE	10598.11861	5099.732313	30981.21462	8128.611355	4546.037041	15561.6002	10816.05399	0.302	NA	NA	NA	NA	NA	NA
Altaian_Kizhi	Jew_Yemenite	0.074183	double	Jew_YemeniteAltaian_Kizhi	tuba1274	jude1267	turk1311	afro1255	Afro-Asiatic	Turkic	EURASIA	EURASIA	15.35	44.2	50.7	86.38	5443	0.080127066	DIVERSE	NO	EURASIA	11270.1895	7205.502945	20169.58509	11260.84975	7185.620321	19980.69199	11746.17059	NA	NA	NA	NA	NA	NA	NA
Altaian_Kizhi	Kaitag	0.0608465	double	KaitagAltaian_Kizhi	tuba1274	darg1241	turk1311	nakh1245	Nakh-Daghestanian	Turkic	EURASIA	EURASIA	42.15	47.63	50.7	86.38	3082	0.064788663	DIVERSE	NO	EURASIA	12210.11455	6985.585397	39681.76056	11285.68827	6678.160203	23992.61636	12622.64169	NA	NA	NA	NA	NA	NA	NA
Altaian_Kizhi	Mordovian_Erzya	0.0524301	double	Mordovian_ErzyaAltaian_Kizhi	tuba1274	erzy1239	turk1311	ural1272	Uralic	Turkic	EURASIA	EURASIA	55.08	44.16	50.7	86.38	2832	0.055331116	DIVERSE	NO	EURASIA	14542.81977	9772.145843	26989.41173	11188.53931	7154.34954	19296.44049	14959.8152	NA	NA	NA	NA	NA	NA	NA
Altaian_Kizhi	Cocama	0.0944661	double	CocamaAltaian_Kizhi	tuba1274	coca1260	turk1311	tupi1275	Tupian	Turkic	EURASIA	AMERICAS	-4.133543763	-69.98190491	50.7	86.38	14403	0.104320887	DIVERSE	NO	DIVERSE	12360.06446	8432.65794	19573.7281	12070.85295	8408.031043	18696.10888	13051.83976	NA	NA	NA	NA	NA	NA	NA
Altaian_Kizhi	Naro	0.210998	double	NaroAltaian_Kizhi	tuba1274	naro1249	turk1311	khoe1240	Khoe-Kwadi	Turkic	EURASIA	AFRICA	-22.03208172	21.58405408	50.7	86.38	10276	0.26742391	DIVERSE	NO	DIVERSE	42202.76879	25425.00816	91900.22674	41440.63352	25150.90312	81376.52266	49104.77639	NA	NA	NA	NA	NA	NA	NA
Altaian_Kizhi	Nganasan_UstAvam	0.0426599	double	Nganasan_UstAvamAltaian_Kizhi	tuba1274	ngan1291	turk1311	ural1272	Uralic	Turkic	EURASIA	EURASIA	71.113181	92.822343	50.7	86.38	2296	0.044560862	DIVERSE	NO	EURASIA	3971.260462	2529.415793	6836.081826	2843.825713	1894.500637	5247.621877	4061.800488	NA	NA	NA	NA	NA	NA	NA
Altaian_Kizhi	Onge	0.141985	double	OngeAltaian_Kizhi	tuba1274	onge1236	turk1311	jara1244	Jarawa-Onge	Turkic	EURASIA	SOUTHEAST_ASIA	10.75	92.5	50.7	86.38	4483	0.16548079	DIVERSE	NO	DIVERSE	12675.86157	8059.954667	20745.8302	4897.496722	3534.62269	7014.73796	13854.31589	NA	NA	NA	NA	NA	NA	NA
Altaian_Kizhi	Cusco2	0.0654201	double	Cusco2Altaian_Kizhi	tuba1274	cusc1236	turk1311	quec1387	Quechuan	Turkic	EURASIA	AMERICAS	-13.5237	-71.9724	50.7	86.38	15461	0.069999472	DIVERSE	NO	DIVERSE	17932.16421	9683.844504	45715.25549	14025.49096	8255.027122	26289.56387	18589.65081	0.402	NA	NA	NA	NA	NA	NA
Altaian_Kizhi	Tofalar	0.0277738	double	TofalarAltaian_Kizhi	tuba1274	kara1462	turk1311	turk1311	Turkic	Turkic	EURASIA	EURASIA	54.217657	96.976046	50.7	86.38	817	0.02856722	Turkic	YES	EURASIA	2491.422188	1566.303941	4109.108963	1692.311657	1085.632334	2723.727793	2527.281011	NA	NA	NA	NA	1537.773645	635.5005	NA
Altaian_Kizhi	Romanian	0.0612411	double	RomanianAltaian_Kizhi	tuba1274	roma1327	turk1311	indo1319	Indo-European	Turkic	EURASIA	EURASIA	46.502222	22.950277	50.7	86.38	4548	0.065236239	DIVERSE	NO	EURASIA	15690.54321	9815.714186	32010.11777	12761.75981	7969.100088	22791.6604	16224.76859	NA	NA	NA	NA	NA	NA	NA
Altaian_Kizhi	Nanai	0.0245124	double	NanaiAltaian_Kizhi	tuba1274	nana1257	turk1311	tung1282	Tungusic	Turkic	EURASIA	EURASIA	49.44	136.51	50.7	86.38	3515	0.025128356	DIVERSE	NO	EURASIA	3500.183808	2380.707807	5290.52414	3498.881047	2356.570303	5256.757998	3544.542593	0.478	NA	NA	NA	NA	NA	NA
Altaian_Kizhi	Jew_Tunisian	0.0705296	double	Jew_TunisianAltaian_Kizhi	tuba1274	jude1263	turk1311	afro1255	Afro-Asiatic	Turkic	EURASIA	AFRICA	36.8	10.18333333	50.7	86.38	6037	0.075881491	DIVERSE	NO	DIVERSE	9689.717033	6117.184025	17054.36515	9642.546769	6097.377122	17052.06521	10075.93263	0.42	NA	NA	NA	NA	NA	NA
Altaian_Kizhi	Iran_Zoroastrian	0.0681893	double	Iran_ZoroastrianAltaian_Kizhi	tuba1274	zoro1242	turk1311	indo1319	Indo-European	Turkic	EURASIA	EURASIA	29.628576	52.502117	50.7	86.38	3662	0.073179349	DIVERSE	NO	EURASIA	7313.705813	5228.540086	10844.44766	6329.494419	5034.787866	7749.231882	7594.02666	NA	NA	NA	NA	NA	NA	NA
Altaian_Kizhi	Algonquin	0.0866316	single	AlgonquinAltaian_Kizhi	tuba1274	algo1255	turk1311	algi1248	Algic	Turkic	EURASIA	AMERICAS	48.4	-71.1	50.7	86.38	8798	0.094848475	DIVERSE	NO	DIVERSE	7637.004686	4897.900564	12377.72601	3931.380216	2828.849105	5558.913156	8022.403558	0.49	NA	NA	NA	NA	NA	NA
Altaian_Kizhi	Guarani	0.0931049	double	GuaraniAltaian_Kizhi	tuba1274	mbya1239	turk1311	tupi1275	Tupian	Turkic	EURASIA	AMERICAS	-27.5	-59	50.7	86.38	16148	0.102663362	DIVERSE	NO	DIVERSE	13671.37129	8185.307149	29117.38275	13662.2594	8146.743172	27971.66383	14423.63653	NA	NA	NA	NA	NA	NA	NA
Altaian_Kizhi	Nakanai_Bileki	0.113527	double	Nakanai_BilekiAltaian_Kizhi	tuba1274	bile1245	turk1311	aust1307	Austronesian	Turkic	EURASIA	OCEANIA	-5.75	150.8	50.7	86.38	8770	0.128065942	DIVERSE	NO	DIVERSE	12803.92257	8761.220563	19460.90058	11085.62757	8233.475896	14669.67018	13699.30189	NA	NA	NA	NA	NA	NA	NA
Altaian_Kizhi	Yukagir_Tundra	0.0189781	double	Yukagir_TundraAltaian_Kizhi	tuba1274	sout2750	turk1311	yuka1259	Yukaghir	Turkic	EURASIA	EURASIA	70.6	147.9	50.7	86.38	3771	0.019345236	DIVERSE	NO	EURASIA	2740.295033	1953.567879	3949.523345	2736.815938	1905.85249	3898.522269	2766.864475	0.394	NA	NA	NA	NA	NA	NA
Altaian_Kizhi	Kgalagadi	0.178183	double	KgalagadiAltaian_Kizhi	tuba1274	kgal1244	turk1311	atla1278	Atlantic-Congo	Turkic	EURASIA	AFRICA	-24.796708	21.751098	50.7	86.38	10518	0.216815909	DIVERSE	NO	DIVERSE	23203.19514	14245.88833	41624.31824	21429.67987	12991.48762	40210.63921	26150.30673	NA	NA	NA	NA	NA	NA	NA
Altaian_Kizhi	Aleut	0.0357628	single	AleutAltaian_Kizhi	tuba1274	aleu1260	turk1311	eski1264	Eskimo-Aleut	Turkic	EURASIA	EURASIA	55.18	166	50.7	86.38	5069	0.037089214	DIVERSE	NO	EURASIA	4319.179307	2855.610366	6873.002274	4189.851318	2823.14698	6519.1021	4400.766027	NA	NA	NA	NA	NA	NA	NA
Altaian_Kizhi	Assyrian	0.064209	double	AssyrianAltaian_Kizhi	tuba1274	assy1241	turk1311	afro1255	Afro-Asiatic	Turkic	EURASIA	EURASIA	NA	NA	50.7	86.38	NA	0.06861468	DIVERSE	NO	EURASIA	17193.87511	10863.30886	29290.23459	13636.53315	8546.134106	22891.64719	17811.17271	NA	NA	NA	NA	NA	NA	NA
Altaian_Kizhi	Nama	0.153359	double	NamaAltaian_Kizhi	tuba1274	nama1264	turk1311	khoe1240	Khoe-Kwadi	Turkic	EURASIA	AFRICA	-24.26609349	17.26088893	50.7	86.38	10736	0.181138168	DIVERSE	NO	DIVERSE	32478.20848	22636.01194	47382.12208	30636.59292	20344.17218	46571.22554	35828.54748	NA	NA	NA	NA	NA	NA	NA
Altaian_Kizhi	San	0.228373	double	SanAltaian_Kizhi	tuba1274	juho1239	turk1311	kxaa1236	Kxa	Turkic	EURASIA	AFRICA	-18.93725689	21.45244764	50.7	86.38	10002	0.295962946	DIVERSE	NO	DIVERSE	33914.22307	19397.76852	72182.40286	32662.38181	17652.21694	71850.8223	40207.1232	NA	NA	NA	NA	NA	NA	NA
Altaian_Kizhi	Ju_hoan_North	0.225822	double	Ju_hoan_NorthAltaian_Kizhi	tuba1274	juho1239	turk1311	kxaa1236	Kxa	Turkic	EURASIA	AFRICA	-18.93725689	21.45244764	50.7	86.38	10002	0.291692608	DIVERSE	NO	DIVERSE	33135.22646	22163.70103	51769.6041	31775.85475	21837.42467	47680.49316	39171.79282	NA	NA	NA	NA	NA	NA	NA
Altaian_Kizhi	Oroqen	0.017583	double	OroqenAltaian_Kizhi	tuba1274	oroq1238	turk1311	tung1282	Tungusic	Turkic	EURASIA	EURASIA	50.43389257	126.5	50.7	86.38	2802	0.017897695	DIVERSE	NO	EURASIA	3976.573853	2346.134728	8418.717856	3386.622514	2058.687698	6171.56667	4012.328118	0.366	NA	NA	NA	NA	NA	NA
Altaian_Kizhi	Xavante	0.133294	double	XavanteAltaian_Kizhi	tuba1274	xava1240	turk1311	nucl1710	Nuclear-Macro-Je	Turkic	EURASIA	AMERICAS	-14.33333333	-52.5	50.7	86.38	14565	0.153793789	DIVERSE	NO	DIVERSE	12242.48343	7768.314128	20359.9908	5965.03408	4104.082283	9881.020191	13290.69821	NA	NA	NA	NA	NA	NA	NA
Altaian_Kizhi	Maya	0.0788602	double	MayaAltaian_Kizhi	tuba1274	yuca1254	turk1311	maya1287	Mayan	Turkic	EURASIA	AMERICAS	19	-91	50.7	86.38	12275	0.085611543	DIVERSE	NO	DIVERSE	24349.09195	16785.11278	40269.9578	17772.78366	11418.70712	29520.97144	25453.66477	0.452	NA	NA	NA	NA	NA	NA
Altaian_Kizhi	Puno	0.105907	double	PunoAltaian_Kizhi	tuba1274	puno1238	turk1311	quec1387	Quechuan	Turkic	EURASIA	AMERICAS	-15.7662	-69.683	50.7	86.38	15599	0.118451884	DIVERSE	NO	DIVERSE	14578.73277	8757.308023	28889.2299	14402.61268	8553.779902	28756.52295	15515.22226	NA	NA	NA	NA	NA	NA	NA
Altaian_Kizhi	Mamusi_Kisiluvi	0.152502	double	Mamusi_KisiluviAltaian_Kizhi	tuba1274	mamu1254	turk1311	aust1307	Austronesian	Turkic	EURASIA	OCEANIA	-5.7333	151.0833	50.7	86.38	8787	0.179943787	DIVERSE	NO	DIVERSE	14668.64036	9309.431937	24009.71962	7970.069867	5413.755895	12110.88254	16168.8398	NA	NA	NA	NA	NA	NA	NA
Altaian_Kizhi	Even	0.010082	double	EvenAltaian_Kizhi	tuba1274	even1260	turk1311	tung1282	Tungusic	Turkic	EURASIA	EURASIA	57.53	135.88	50.7	86.38	3240	0.010184682	DIVERSE	NO	EURASIA	1667.971569	943.9523079	3798.275291	1622.071749	937.801872	3219.497397	1676.375126	0.186	NA	NA	NA	NA	NA	NA
Altaian_Kizhi	Hoan	0.21006	double	HoanAltaian_Kizhi	tuba1274	hoaa1235	turk1311	kxaa1236	Kxa	Turkic	EURASIA	AFRICA	-23.99891755	23.43511675	50.7	86.38	10348	0.265918931	DIVERSE	NO	DIVERSE	26386.48201	17382.86422	41334.43856	22642.49489	15782.71669	32485.6091	30670.30383	NA	NA	NA	NA	NA	NA	NA
Altaian_Kizhi	Chukchi	0.0441139	double	ChukchiAltaian_Kizhi	tuba1274	chuk1273	turk1311	chuk1271	Chukotko-Kamchatkan	Turkic	EURASIA	EURASIA	69	169	50.7	86.38	4594	0.046149745	DIVERSE	NO	EURASIA	4281.071209	2937.761339	6611.412504	3324.913246	2601.237374	4332.979029	4382.319751	NA	NA	NA	NA	NA	NA	NA
Altaian_Kizhi	Tikopia	0.0855955	double	TikopiaAltaian_Kizhi	tuba1274	tiko1237	turk1311	aust1307	Austronesian	Turkic	EURASIA	OCEANIA	-12.296678	168.824107	50.7	86.38	10552	0.093607916	DIVERSE	NO	DIVERSE	7627.847418	4847.255872	12560.59105	4138.008685	2828.27346	6503.940343	8007.406425	0.486	NA	NA	NA	NA	NA	NA
Altaian_Kizhi	Taa_East	0.213458	double	Taa_EastAltaian_Kizhi	tuba1274	huaa1248	turk1311	tuuu1241	Tuu	Turkic	EURASIA	AFRICA	-24.23651618	22.82065451	50.7	86.38	10405	0.271387923	DIVERSE	NO	DIVERSE	28052.27442	17863.1311	48165.92863	25151.54427	16314.43571	44361.46018	32722.50167	NA	NA	NA	NA	NA	NA	NA
Altaian_Kizhi	Hadza	0.158335	double	HadzaAltaian_Kizhi	tuba1274	hadz1240	turk1311	hadz1240	Hadza	Turkic	EURASIA	AFRICA	-3.8	35.3	50.7	86.38	7767	0.188121165	DIVERSE	NO	DIVERSE	16285.08723	10874.2672	25640.91473	10844.03038	8431.400436	14196.40759	18037.90416	NA	NA	NA	NA	NA	NA	NA
Altaian_Kizhi	Tatar_Siberian_Zabolotniye	0.0275968	double	Tatar_Siberian_ZabolotniyeAltaian_Kizhi	tuba1274	sibe1250	turk1311	turk1311	Turkic	Turkic	EURASIA	EURASIA	58.41	67.46	50.7	86.38	1485	0.028379997	Turkic	YES	EURASIA	2902.351916	1868.738569	4855.817505	2575.155084	1707.277107	4330.814495	2943.914983	NA	NA	NA	NA	NA	907.335	NA
Altaian_Kizhi	Nivh	0.0452634	double	NivhAltaian_Kizhi	tuba1274	gily1242	turk1311	nivk1234	Nivkh	Turkic	EURASIA	EURASIA	52.85	141.25	50.7	86.38	3694	0.047409306	DIVERSE	NO	EURASIA	4497.805026	2959.005967	7328.05649	3627.465864	2564.549395	5702.949967	4607.214005	NA	NA	NA	NA	NA	NA	NA
Altaian_Kizhi	Itelmen	0.0496963	double	ItelmenAltaian_Kizhi	tuba1274	itel1242	turk1311	chuk1271	Chukotko-Kamchatkan	Turkic	EURASIA	EURASIA	57.2	156.9	50.7	86.38	4464	0.052295177	DIVERSE	NO	EURASIA	5401.864179	3383.528903	9705.984813	4840.157582	3043.803419	9214.619332	5547.456938	NA	NA	NA	NA	NA	NA	NA
Altaian_Kizhi	French_South	0.0672342	double	French_SouthAltaian_Kizhi	tuba1274	stan1290	turk1311	indo1319	Indo-European	Turkic	EURASIA	EURASIA	43.09	-0.05	50.7	86.38	6248	0.072080473	DIVERSE	NO	EURASIA	15949.79642	8792.646376	36622.64669	13614.36455	7993.22398	25442.89293	16552.7539	NA	NA	NA	NA	NA	NA	NA
Altaian_Kizhi	Tigak	0.104657	double	TigakAltaian_Kizhi	tuba1274	tiga1245	turk1311	aust1307	Austronesian	Turkic	EURASIA	OCEANIA	-2.567	150.8333	50.7	86.38	8485	0.116890398	DIVERSE	NO	DIVERSE	10808.27179	7192.812187	17084.70063	8345.273877	6128.757751	11811.64488	11492.14941	NA	NA	NA	NA	NA	NA	NA
Altaian_Kizhi	Sardinian	0.0758891	double	SardinianAltaian_Kizhi	tuba1274	sard1257	turk1311	indo1319	Indo-European	Turkic	EURASIA	EURASIA	40	9	50.7	86.38	5887	0.082121204	DIVERSE	NO	EURASIA	24514.65471	18576.76854	34817.74819	17302.77309	11358.43904	27329.75704	25578.74029	NA	NA	NA	NA	NA	NA	NA
Altaian_Kizhi	Mordovian_Moksha	0.0529751	double	Mordovian_MokshaAltaian_Kizhi	tuba1274	moks1248	turk1311	ural1272	Uralic	Turkic	EURASIA	EURASIA	54.08	43.13	50.7	86.38	2916	0.055938445	DIVERSE	NO	EURASIA	11355.3015	6924.280719	22581.23136	10140.66407	6251.598161	18273.22527	11684.42997	NA	NA	NA	NA	NA	NA	NA
Altaian_Kizhi	Wayku	0.107812	double	WaykuAltaian_Kizhi	tuba1274	sanm1289	turk1311	quec1387	Quechuan	Turkic	EURASIA	AMERICAS	-6.422091	-76.51988	50.7	86.38	14860	0.120840002	DIVERSE	NO	DIVERSE	11019.21668	7359.519194	17381.62594	8285.858467	6187.985261	11521.43155	11742.14925	NA	NA	NA	NA	NA	NA	NA
Altaian_Kizhi	Savo	0.0843155	double	SavoAltaian_Kizhi	tuba1274	savo1255	turk1311	savo1255	Savosavo	Turkic	EURASIA	OCEANIA	-9.125138	159.800176	50.7	86.38	9664	0.092079204	DIVERSE	NO	DIVERSE	17474.18192	10593.02622	37437.56282	16102.55919	9880.318315	30163.30832	18330.3537	0.48	NA	NA	NA	NA	NA	NA
Altaian_Kizhi	Mozabite	0.0747895	double	MozabiteAltaian_Kizhi	tuba1274	tumz1238	turk1311	afro1255	Afro-Asiatic	Turkic	EURASIA	AFRICA	32	3	50.7	86.38	6884	0.080835118	DIVERSE	NO	DIVERSE	9382.941236	6728.746575	13854.33088	9089.424742	6725.009178	12376.83863	9782.716548	0.436	NA	NA	NA	NA	NA	NA
Altaian_Kizhi	BiakaPygmy	0.179529	double	BiakaPygmyAltaian_Kizhi	tuba1274	yaka1272	turk1311	atla1278	Atlantic-Congo	Turkic	EURASIA	AFRICA	4	17	50.7	86.38	8232	0.218812121	DIVERSE	NO	DIVERSE	23736.25123	15363.28078	38580.95323	22140.43965	14663.01895	35348.06172	26783.87625	NA	NA	NA	NA	NA	NA	NA
Altaian_Kizhi	Buka	0.089572	double	BukaAltaian_Kizhi	tuba1274	buka1262	turk1311	aust1307	Austronesian	Turkic	EURASIA	OCEANIA	-5.422	154.673	50.7	86.38	8994	0.098384496	DIVERSE	NO	DIVERSE	13824.82864	8081.043747	28189.12582	13814.10566	8069.792742	26987.33729	14551.58077	NA	NA	NA	NA	NA	NA	NA
Altaian_Kizhi	Cree	0.0501526	double	CreeAltaian_Kizhi	tuba1274	cree1272	turk1311	algi1248	Algic	Turkic	EURASIA	AMERICAS	50.3	-102.5	50.7	86.38	8763	0.052800692	DIVERSE	NO	DIVERSE	6624.261358	4401.926338	10596.04287	6571.966133	4399.797344	10408.75607	6804.768062	0.346	NA	NA	NA	NA	NA	NA
Altaian_Kizhi	She	0.0365187	double	SheAltaian_Kizhi	tuba1274	shee1238	turk1311	hmon1336	Hmong-Mien	Turkic	EURASIA	EURASIA	27	119	50.7	86.38	3812	0.037902863	DIVERSE	NO	EURASIA	4674.396219	2990.195436	8188.913615	4620.200581	2971.05894	8166.472576	4764.7265	NA	NA	NA	NA	NA	NA	NA
Altaian_Kizhi	Nakanai_Loso	0.143811	double	Nakanai_LosoAltaian_Kizhi	tuba1274	losa1236	turk1311	aust1307	Austronesian	Turkic	EURASIA	OCEANIA	-5.483	150.8	50.7	86.38	8746	0.167966419	DIVERSE	NO	DIVERSE	13723.68019	8780.875586	22387.23614	7527.571206	5297.916933	11233.96831	15021.43375	NA	NA	NA	NA	NA	NA	NA
Altaian_Kizhi	Madak	0.110641	double	MadakAltaian_Kizhi	tuba1274	mada1285	turk1311	aust1307	Austronesian	Turkic	EURASIA	OCEANIA	-3.1	151.7	50.7	86.38	8590	0.12440533	DIVERSE	NO	DIVERSE	14843.48927	10019.07899	23955.49037	14531.81564	9985.442171	23173.08576	15849.38191	NA	NA	NA	NA	NA	NA	NA
Altaian_Kizhi	Gana	0.185996	double	GanaAltaian_Kizhi	tuba1274	gana1274	turk1311	khoe1240	Khoe-Kwadi	Turkic	EURASIA	AFRICA	-21.6523	23.3889	50.7	86.38	10135	0.228495192	DIVERSE	NO	DIVERSE	27450.89865	17718.05918	46119.46949	26935.15408	17545.16791	45382.19167	31161.45789	NA	NA	NA	NA	NA	NA	NA
Altaian_Kizhi	Rennell_and_Bellona	0.111325	double	Rennell_and_BellonaAltaian_Kizhi	tuba1274	renn1242	turk1311	aust1307	Austronesian	Turkic	EURASIA	OCEANIA	-11.4	159.9	50.7	86.38	9871	0.125270768	DIVERSE	NO	DIVERSE	9529.446344	6011.281031	15675.75759	3495.072424	2395.610684	5214.469034	10179.44146	NA	NA	NA	NA	NA	NA	NA
Altaian_Kizhi	KichwaOrellana	0.115883	double	KichwaOrellanaAltaian_Kizhi	tuba1274	tena1240	turk1311	quec1387	Quechuan	Turkic	EURASIA	AMERICAS	-0.183278	-77.174667	50.7	86.38	14203	0.131072019	DIVERSE	NO	DIVERSE	12622.01359	8489.322645	19499.58423	10410.73415	7644.345714	14057.9518	13527.3966	NA	NA	NA	NA	NA	NA	NA
Altaian_Kizhi	Lak	0.0606295	double	LakAltaian_Kizhi	tuba1274	lakk1252	turk1311	nakh1245	Nakh-Daghestanian	Turkic	EURASIA	EURASIA	42.17	47.12	50.7	86.38	3117	0.064542691	DIVERSE	NO	EURASIA	9673.769418	5968.183303	17145.12046	9597.861687	5931.326802	16789.08156	9999.106102	NA	NA	NA	NA	NA	NA	NA
Ami	Mamanwa	0.0698987	double	MamanwaAmi	amis1246	mama1275	aust1307	aust1307	Austronesian	Austronesian	SOUTHEAST_ASIA	SOUTHEAST_ASIA	9.76	125.51	22.8	121.2	1523	0.075151707	Austronesian	YES	SOUTHEAST_ASIA	4909.789095	3842.033941	6640.63025	2974.378854	2221.966989	4077.529847	5102.943237	NA	NA	NA	4347.834	NA	NA	NA
Ami	Hadza1	0.226176	double	Hadza1Ami	amis1246	hadz1240	aust1307	hadz1240	Hadza	Austronesian	SOUTHEAST_ASIA	AFRICA	-3.6	35.1	22.8	121.2	9775	0.292283517	DIVERSE	NO	DIVERSE	19056.61776	14687.07871	26988.29079	11465.16708	7934.517716	18779.51704	22535.07405	NA	NA	NA	NA	NA	NA	NA
Ami	Jew_Libyan	0.137155	double	Jew_LibyanAmi	amis1246	jude1264	aust1307	afro1255	Afro-Asiatic	Austronesian	SOUTHEAST_ASIA	AFRICA	32.91666667	13.18333333	22.8	121.2	10203	0.158956707	DIVERSE	NO	DIVERSE	16121.61383	12626.68994	22126.77364	16083.54069	12578.90496	22107.95051	17554.76784	NA	NA	NA	NA	NA	NA	NA
Ami	Assyrian_WGA	0.139433	double	Assyrian_WGAAmi	amis1246	assy1241	aust1307	afro1255	Afro-Asiatic	Austronesian	SOUTHEAST_ASIA	EURASIA	40.3	44.6	22.8	121.2	7300	0.162024572	DIVERSE	NO	DIVERSE	26571.22159	13229.05803	223047.8868	23288.21616	13214.87995	44007.74424	28986.26125	NA	NA	NA	NA	NA	NA	NA
Ami	Gana	0.22741	double	GanaAmi	amis1246	gana1274	aust1307	khoe1240	Khoe-Kwadi	Austronesian	SOUTHEAST_ASIA	AFRICA	-21.6523	23.3889	22.8	121.2	11693	0.294347584	DIVERSE	NO	DIVERSE	30909.54836	22694.78696	47033.80046	30904.51695	22495.81107	46530.46609	36604.9711	NA	NA	NA	NA	NA	NA	NA
Ami	Savo	0.0955118	double	SavoAmi	amis1246	savo1255	aust1307	savo1255	Savosavo	Austronesian	SOUTHEAST_ASIA	OCEANIA	-9.125138	159.800176	22.8	121.2	5507	0.105597619	DIVERSE	NO	DIVERSE	18442.20151	12101.71665	38493.49992	15621.9735	11256.83779	24310.57119	19488.79029	NA	NA	NA	NA	NA	NA	NA
Ami	Yaquis	0.115068	double	YaquisAmi	amis1246	yaqu1251	aust1307	utoa1244	Uto-Aztecan	Austronesian	SOUTHEAST_ASIA	AMERICAS	27.5767	-109.9598	22.8	121.2	12185	0.13003033	DIVERSE	NO	DIVERSE	19357.12096	13269.46728	38953.18596	17778.22116	12869.02933	28347.96134	20734.58461	NA	NA	NA	NA	NA	NA	NA
Ami	Notsi	0.124745	double	NotsiAmi	amis1246	nots1237	aust1307	aust1307	Austronesian	Austronesian	SOUTHEAST_ASIA	OCEANIA	-3.05	151.65	22.8	121.2	4384	0.142524179	Austronesian	YES	DIVERSE	19889.05171	14254.57307	31453.66099	18763.41231	13903.6004	27581.75851	21455.08593	NA	NA	NA	4347.8335	NA	NA	NA
Ami	Sulka_Watwat	0.150323	double	Sulka_WatwatAmi	amis1246	sulk1246	aust1307	sulk1246	Sulka	Austronesian	SOUTHEAST_ASIA	OCEANIA	-4.483	152.3	22.8	121.2	4545	0.176917817	DIVERSE	NO	DIVERSE	17208.43419	13195.62034	23600.83679	17058.40268	12970.81369	23471.90216	18935.17214	NA	NA	NA	NA	NA	NA	NA
Ami	BiakaPygmy	0.215934	double	BiakaPygmyAmi	amis1246	yaka1272	aust1307	atla1278	Atlantic-Congo	Austronesian	SOUTHEAST_ASIA	AFRICA	4	17	22.8	121.2	11294	0.275402836	DIVERSE	NO	DIVERSE	25708.96162	19215.35928	36978.33879	25210.39593	18379.77485	36812.56769	30067.16809	NA	NA	NA	NA	NA	NA	NA
Ami	Romanian	0.130506	double	RomanianAmi	amis1246	roma1327	aust1307	indo1319	Indo-European	Austronesian	SOUTHEAST_ASIA	EURASIA	46.502222	22.950277	22.8	121.2	8799	0.150094193	DIVERSE	NO	DIVERSE	33829.94571	22517.69513	67336.75768	24393.21035	18198.87189	36138.64546	36652.99492	NA	NA	NA	NA	NA	NA	NA
Ami	Veps	0.125095	double	VepsAmi	amis1246	veps1250	aust1307	ural1272	Uralic	Austronesian	SOUTHEAST_ASIA	EURASIA	61.27	35.02	22.8	121.2	7606	0.142981238	DIVERSE	NO	DIVERSE	16149.76654	12248.29031	23925.05055	16094.62306	12245.28345	23429.99102	17425.47427	NA	NA	NA	NA	NA	NA	NA
Ami	Kove_Tamuniai	0.130765	double	Kove_TamuniaiAmi	amis1246	kove1237	aust1307	aust1307	Austronesian	Austronesian	SOUTHEAST_ASIA	OCEANIA	-5.4667	148.95	22.8	121.2	4361	0.150436878	Austronesian	YES	DIVERSE	10730.33502	8576.112093	14174.31312	8143.402553	6607.459092	10334.67924	11626.4274	NA	NA	NA	4347.834	NA	NA	NA
Ami	Selkup_Farkovo	0.0968616	double	Selkup_FarkovoAmi	amis1246	selk1253	aust1307	ural1272	Uralic	Austronesian	SOUTHEAST_ASIA	EURASIA	65.718073	86.979478	22.8	121.2	5364	0.107250007	DIVERSE	NO	DIVERSE	7705.853909	5929.479599	10599.73272	5929.091012	4294.098518	8457.76327	8149.581495	NA	NA	NA	NA	NA	NA	NA
Ami	Tikopia	0.0798352	double	TikopiaAmi	amis1246	tiko1237	aust1307	aust1307	Austronesian	Austronesian	SOUTHEAST_ASIA	OCEANIA	-12.296678	168.824107	22.8	121.2	6497	0.08676185	Austronesian	YES	DIVERSE	5757.500836	4454.541494	7993.629491	3666.600559	2616.580202	5532.048046	6021.407626	0.458	NA	NA	4347.8345	NA	NA	NA
Ami	Cusco2	0.118882	double	Cusco2Ami	amis1246	cusc1236	aust1307	quec1387	Quechuan	Austronesian	SOUTHEAST_ASIA	AMERICAS	-13.5237	-71.9724	22.8	121.2	18306	0.13492177	DIVERSE	NO	DIVERSE	32522.66621	18605.88808	82441.24903	22367.16444	15797.11215	34125.99954	34934.31808	NA	NA	NA	NA	NA	NA	NA
Ami	Kalash	0.128737	double	KalashAmi	amis1246	kala1372	aust1307	indo1319	Indo-European	Austronesian	SOUTHEAST_ASIA	EURASIA	35.99366014	71.5	22.8	121.2	4982	0.147759058	DIVERSE	NO	DIVERSE	10314.19606	8037.191741	14153.39687	7487.024249	5604.172831	10676.90758	11158.38822	NA	NA	NA	NA	NA	NA	NA
Ami	Dai	0.0265227	double	DaiAmi	amis1246	luuu1242	aust1307	taik1256	Tai-Kadai	Austronesian	SOUTHEAST_ASIA	EURASIA	21	100	22.8	121.2	2197	0.027245319	DIVERSE	NO	DIVERSE	8606.114265	5241.71031	16726.71896	4819.529655	3587.82761	6895.529092	8725.125831	0.238	NA	NA	NA	NA	NA	NA
Ami	Makrani	0.106455	double	MakraniAmi	amis1246	makr1243	aust1307	indo1319	Indo-European	Austronesian	SOUTHEAST_ASIA	EURASIA	26	64	22.8	121.2	5764	0.119137816	DIVERSE	NO	DIVERSE	33458.74159	21269.67227	56212.79583	20542.58546	15346.98001	28953.16939	35623.94744	NA	NA	NA	NA	NA	NA	NA
Ami	Burusho	0.0913622	double	BurushoAmi	amis1246	buru1296	aust1307	buru1296	Burushaski	Austronesian	SOUTHEAST_ASIA	EURASIA	36.49838568	74	22.8	121.2	4762	0.100548535	DIVERSE	NO	DIVERSE	15418.8612	11204.8106	23268.94206	13970.60583	10541.40475	19892.04344	16248.72075	NA	NA	NA	NA	NA	NA	NA
Ami	Nakanai_Bileki	0.131547	double	Nakanai_BilekiAmi	amis1246	bile1245	aust1307	aust1307	Austronesian	Austronesian	SOUTHEAST_ASIA	OCEANIA	-5.75	150.8	22.8	121.2	4525	0.151472791	Austronesian	YES	DIVERSE	12852.73223	10295.82041	16648.37449	12027.6724	9700.097547	15115.56176	13934.78443	NA	NA	NA	4347.8345	NA	NA	NA
Ami	Tigak	0.121965	double	TigakAmi	amis1246	tiga1245	aust1307	aust1307	Austronesian	Austronesian	SOUTHEAST_ASIA	OCEANIA	-2.567	150.8333	22.8	121.2	4281	0.138906763	Austronesian	YES	DIVERSE	10742.71936	8486.411072	14461.58314	9230.888293	7259.780451	12416.57765	11563.86607	NA	NA	NA	4347.8335	NA	NA	NA
Ami	Nganasan_UstAvam	0.0973008	double	Nganasan_UstAvamAmi	amis1246	ngan1291	aust1307	ural1272	Uralic	Austronesian	SOUTHEAST_ASIA	EURASIA	71.113181	92.822343	22.8	121.2	5679	0.10778873	DIVERSE	NO	DIVERSE	7975.561586	6070.962694	12003.35293	6450.321862	4570.715907	11018.37727	8437.366978	NA	NA	NA	NA	NA	NA	NA
Ami	Piapoco	0.147417	double	PiapocoAmi	amis1246	piap1246	aust1307	araw1281	Arawakan	Austronesian	SOUTHEAST_ASIA	AMERICAS	3	-68	22.8	121.2	16997	0.172906333	DIVERSE	NO	DIVERSE	13997.17526	10777.35881	19806.42043	12619.41708	9435.855328	18562.24337	15365.0265	NA	NA	NA	NA	NA	NA	NA
Ami	Puno	0.155412	double	PunoAmi	amis1246	puno1238	aust1307	quec1387	Quechuan	Austronesian	SOUTHEAST_ASIA	AMERICAS	-15.7662	-69.683	22.8	121.2	18653	0.184009245	DIVERSE	NO	DIVERSE	19863.77453	13523.0196	37140.42596	19859.41226	13229.32335	34011.96212	21948.90111	NA	NA	NA	NA	NA	NA	NA
Ami	Khomani	0.207185	double	KhomaniAmi	amis1246	nuuu1241	aust1307	tuuu1241	Tuu	Austronesian	SOUTHEAST_ASIA	AFRICA	-28.25	21.15	22.8	121.2	12131	0.261328305	DIVERSE	NO	DIVERSE	47160.15756	33784.90191	67979.33194	39206.11631	29698.85566	54257.81587	54658.23796	NA	NA	NA	NA	NA	NA	NA
Ami	Khakass_Kachins	0.0586764	double	Khakass_KachinsAmi	amis1246	kach1278	aust1307	turk1311	Turkic	Austronesian	SOUTHEAST_ASIA	EURASIA	55	89	22.8	121.2	4465	0.062333931	DIVERSE	NO	DIVERSE	8418.322694	5273.365248	19197.60396	8038.094879	5273.308628	13706.05745	8691.202718	0.376	NA	NA	NA	NA	NA	NA
Ami	Eskimo_Sireniki	0.0995166	double	Eskimo_SirenikiAmi	amis1246	sire1246	aust1307	eski1264	Eskimo-Aleut	Austronesian	SOUTHEAST_ASIA	EURASIA	64.4	173.9	22.8	121.2	5987	0.110514641	DIVERSE	NO	DIVERSE	9124.952993	6829.495616	13652.97879	8367.915414	5922.196046	13305.10153	9668.00346	NA	NA	NA	NA	NA	NA	NA
Ami	Vella_Lavella	0.101891	double	Vella_LavellaAmi	amis1246	bilu1245	aust1307	bilu1245	Bilua	Austronesian	SOUTHEAST_ASIA	OCEANIA	-7.9	156.7	22.8	121.2	5161	0.113450595	DIVERSE	NO	DIVERSE	21483.16621	13053.71981	76559.8647	17354.69238	12122.03247	29055.5212	22800.85823	NA	NA	NA	NA	NA	NA	NA
Ami	Iranian_Bandari	0.116941	double	Iranian_BandariAmi	amis1246	fars1254	aust1307	indo1319	Indo-European	Austronesian	SOUTHEAST_ASIA	EURASIA	27.183	56.267	22.8	121.2	6498	0.132427165	DIVERSE	NO	DIVERSE	28574.93032	18027.86634	63251.18687	21225.92632	15416.4054	32252.72853	30650.52492	NA	NA	NA	NA	NA	NA	NA
Ami	Mengen	0.142709	double	MengenAmi	amis1246	meng1267	aust1307	aust1307	Austronesian	Austronesian	SOUTHEAST_ASIA	OCEANIA	-5.1	151.4	22.8	121.2	4521	0.166465063	Austronesian	YES	DIVERSE	20331.84512	15834.01628	28820.09629	19992.09418	15629.97408	27962.22682	22236.35339	NA	NA	NA	NA	NA	NA	NA
Ami	Ket	0.0952086	double	KetAmi	amis1246	kett1243	aust1307	yeni1252	Yeniseian	Austronesian	SOUTHEAST_ASIA	EURASIA	64.443527	87.546972	22.8	121.2	5244	0.105227127	DIVERSE	NO	DIVERSE	7547.085653	5739.605219	10579.85108	5787.793748	4029.113774	8670.097358	7972.809371	NA	NA	NA	NA	NA	NA	NA
Ami	Chuvash_Tatarstan	0.109253	double	Chuvash_TatarstanAmi	amis1246	chuv1255	aust1307	turk1311	Turkic	Austronesian	SOUTHEAST_ASIA	EURASIA	54.75	47.78	22.8	121.2	6911	0.122653234	DIVERSE	NO	DIVERSE	20335.10734	12117.11349	42932.31141	17721.03229	11857.15237	27951.03592	21692.67183	NA	NA	NA	NA	NA	NA	NA
Ami	Teop	0.12591	double	TeopAmi	amis1246	teop1238	aust1307	aust1307	Austronesian	Austronesian	SOUTHEAST_ASIA	OCEANIA	-5.85	155.18	22.8	121.2	4883	0.144046952	Austronesian	YES	DIVERSE	17882.45496	12978.26754	25816.09468	17515.1015	12924.92741	24776.7563	19306.95329	NA	NA	NA	4347.8335	NA	NA	NA
Ami	Selkup	0.0794223	double	SelkupAmi	amis1246	selk1253	aust1307	ural1272	Uralic	Austronesian	SOUTHEAST_ASIA	EURASIA	65.53445627	82.29948491	22.8	121.2	5507	0.086274412	DIVERSE	NO	DIVERSE	8333.155771	6143.402137	12309.63314	8248.049978	5935.045387	12309.42973	8713.429141	0.456	NA	NA	NA	NA	NA	NA
Ami	Naro	0.251083	double	NaroAmi	amis1246	naro1249	aust1307	khoe1240	Khoe-Kwadi	Austronesian	SOUTHEAST_ASIA	AFRICA	-22.03208172	21.58405408	22.8	121.2	11883	0.335261451	DIVERSE	NO	DIVERSE	47836.73526	31726.94081	101114.8536	44734.68024	31350.21526	73245.07206	58261.08096	NA	NA	NA	NA	NA	NA	NA
Ami	Ulchi	0.0547129	double	UlchiAmi	amis1246	ulch1241	aust1307	tung1282	Tungusic	Austronesian	SOUTHEAST_ASIA	EURASIA	51.93	140.41	22.8	121.2	3636	0.057879664	DIVERSE	NO	DIVERSE	9515.060599	7146.126694	13142.73537	8328.88028	6427.82386	11352.30298	9800.669319	0.362	NA	NA	NA	NA	NA	NA
Ami	Santa_Cruz	0.148225	double	Santa_CruzAmi	amis1246	natu1250	aust1307	aust1307	Austronesian	Austronesian	SOUTHEAST_ASIA	OCEANIA	-11.610733	166.85925	22.8	121.2	6281	0.17401896	Austronesian	YES	DIVERSE	18612.89813	13378.04687	28311.14467	18612.29495	13252.5974	27907.33072	20446.02399	NA	NA	NA	4347.834	NA	NA	NA
Ami	Mamusi_Lingite	0.182308	double	Mamusi_LingiteAmi	amis1246	mamu1254	aust1307	aust1307	Austronesian	Austronesian	SOUTHEAST_ASIA	OCEANIA	-5.867	151.1	22.8	121.2	4558	0.222954364	Austronesian	YES	DIVERSE	14426.46648	11178.84055	19830.23002	8450.866484	5983.357084	12434.59016	16318.81043	NA	NA	NA	NA	NA	NA	NA
Ami	Pima	0.165894	double	PimaAmi	amis1246	pima1248	aust1307	utoa1244	Uto-Aztecan	Austronesian	SOUTHEAST_ASIA	AMERICAS	29	-108	22.8	121.2	12225	0.198888391	DIVERSE	NO	DIVERSE	14652.82452	11933.451	19125.9032	11770.32304	9972.781428	14538.52064	16334.27468	NA	NA	NA	NA	NA	NA	NA
Ami	Ket_Southeast	0.0881015	double	Ket_SoutheastAmi	amis1246	kett1243	aust1307	yeni1252	Yeniseian	Austronesian	SOUTHEAST_ASIA	EURASIA	62.462346	89.00493	22.8	121.2	5035	0.096613274	DIVERSE	NO	DIVERSE	7550.598645	5812.664324	10478.67574	6567.701081	4875.553334	9399.913618	7939.207466	0.496	NA	NA	NA	NA	NA	NA
Ami	Russian_Archangelsk_Pinezhsky	0.126425	double	Russian_Archangelsk_PinezhskyAmi	amis1246	russ1263	aust1307	indo1319	Indo-European	Austronesian	SOUTHEAST_ASIA	EURASIA	64	44.26	22.8	121.2	7116	0.144721403	DIVERSE	NO	DIVERSE	17287.78031	11455.29947	39493.02378	17079.70046	11406.48116	30581.41349	18671.98857	NA	NA	NA	NA	NA	NA	NA
Ami	Nasioi	0.153547	double	NasioiAmi	amis1246	nasi1247	aust1307	sout2948	South Bougainville	Austronesian	SOUTHEAST_ASIA	OCEANIA	-6.48	155.83	22.8	121.2	4984	0.181400503	DIVERSE	NO	DIVERSE	18146.72938	14179.88825	25198.34388	18074.45336	14092.04609	25173.63327	20020.50028	NA	NA	NA	NA	NA	NA	NA
Ami	Ranongga	0.100803	double	RanonggaAmi	amis1246	ghan1242	aust1307	aust1307	Austronesian	Austronesian	SOUTHEAST_ASIA	OCEANIA	-8	156.6	22.8	121.2	5160	0.112103354	Austronesian	YES	DIVERSE	14122.48075	9589.11329	30266.78466	13779.67959	9587.173115	23598.25943	14976.97141	NA	NA	NA	4347.8335	NA	NA	NA
Ami	Jew_Tunisian	0.138749	double	Jew_TunisianAmi	amis1246	jude1263	aust1307	afro1255	Afro-Asiatic	Austronesian	SOUTHEAST_ASIA	AFRICA	36.8	10.18333333	22.8	121.2	10227	0.1611017	DIVERSE	NO	DIVERSE	18134.89813	12916.2635	29433.28054	18079.5671	12881.70967	28061.65556	19771.80216	NA	NA	NA	NA	NA	NA	NA
Ami	Ju_hoan_North	0.261562	double	Ju_hoan_NorthAmi	amis1246	juho1239	aust1307	kxaa1236	Kxa	Austronesian	SOUTHEAST_ASIA	AFRICA	-18.93725689	21.45244764	22.8	121.2	11785	0.354209832	DIVERSE	NO	DIVERSE	34878.68941	26757.96719	47970.63756	34655.26085	26396.61464	47810.28745	43052.24879	NA	NA	NA	NA	NA	NA	NA
Ami	Mozabite	0.131399	double	MozabiteAmi	amis1246	tumz1238	aust1307	afro1255	Afro-Asiatic	Austronesian	SOUTHEAST_ASIA	AFRICA	32	3	22.8	121.2	11070	0.151276593	DIVERSE	NO	DIVERSE	15271.02074	12525.70404	19566.11455	15227.28275	12521.47506	19339.48457	16555.25474	NA	NA	NA	NA	NA	NA	NA
Ami	Hadza	0.197686	double	HadzaAmi	amis1246	hadz1240	aust1307	hadz1240	Hadza	Austronesian	SOUTHEAST_ASIA	AFRICA	-3.8	35.3	22.8	121.2	9763	0.246394803	DIVERSE	NO	DIVERSE	17602.35344	14134.24532	23222.71019	13398.91449	11012.91102	16943.28935	20205.21601	NA	NA	NA	NA	NA	NA	NA
Ami	Chukchi	0.0919964	double	ChukchiAmi	amis1246	chuk1273	aust1307	chuk1271	Chukotko-Kamchatkan	Austronesian	SOUTHEAST_ASIA	EURASIA	69	169	22.8	121.2	6044	0.101317219	DIVERSE	NO	DIVERSE	7866.005716	6404.948179	10254.31578	6790.13157	5691.097871	8484.240089	8292.079231	NA	NA	NA	NA	NA	NA	NA
Ami	Mansi	0.0884889	double	MansiAmi	amis1246	sout3253	aust1307	ural1272	Uralic	Austronesian	SOUTHEAST_ASIA	EURASIA	60.2	66.47	22.8	121.2	5908	0.097079344	DIVERSE	NO	DIVERSE	10936.98826	7735.897849	15681.2265	10902.67697	7709.724562	15480.61735	11503.45648	0.498	NA	NA	NA	NA	NA	NA
Ami	French_South	0.139284	double	French_SouthAmi	amis1246	stan1290	aust1307	indo1319	Indo-European	Austronesian	SOUTHEAST_ASIA	EURASIA	43.09	-0.05	22.8	121.2	10559	0.161823412	DIVERSE	NO	DIVERSE	33359.93682	19668.56384	75414.56476	25541.50725	17823.938	39239.12626	36388.41727	NA	NA	NA	NA	NA	NA	NA
Ami	Iran_Zoroastrian	0.130278	double	Iran_ZoroastrianAmi	amis1246	zoro1242	aust1307	indo1319	Indo-European	Austronesian	SOUTHEAST_ASIA	EURASIA	29.628576	52.502117	22.8	121.2	6806	0.149792692	DIVERSE	NO	DIVERSE	12704.64126	10636.46854	15898.99637	11885.57087	10262.55751	13954.40892	13760.97866	NA	NA	NA	NA	NA	NA	NA
Ami	Xavante	0.180978	double	XavanteAmi	amis1246	xava1240	aust1307	nucl1710	Nuclear-Macro-Je	Austronesian	SOUTHEAST_ASIA	AMERICAS	-14.33333333	-52.5	22.8	121.2	18885	0.220968423	DIVERSE	NO	DIVERSE	14247.12773	11064.07912	19961.18252	8237.771529	5887.049303	13109.52098	16096.23819	NA	NA	NA	NA	NA	NA	NA
Ami	Kuot_Kabil	0.139526	double	Kuot_KabilAmi	amis1246	kuot1243	aust1307	kuot1243	Kuot	Austronesian	SOUTHEAST_ASIA	OCEANIA	-3.067	151.7	22.8	121.2	4389	0.162150164	DIVERSE	NO	DIVERSE	13529.27933	10485.7912	18339.18352	12508.95185	9517.185332	17035.0638	14758.75932	NA	NA	NA	NA	NA	NA	NA
Ami	Itelmen	0.0974097	double	ItelmenAmi	amis1246	itel1242	aust1307	chuk1271	Chukotko-Kamchatkan	Austronesian	SOUTHEAST_ASIA	EURASIA	57.2	156.9	22.8	121.2	4788	0.107922387	DIVERSE	NO	DIVERSE	9515.32965	6935.116183	15492.25871	9110.682417	6259.214517	15492.19548	10067.34857	NA	NA	NA	NA	NA	NA	NA
Ami	Even	0.0640544	double	EvenAmi	amis1246	even1260	aust1307	tung1282	Tungusic	Austronesian	SOUTHEAST_ASIA	EURASIA	57.53	135.88	22.8	121.2	4044	0.068438166	DIVERSE	NO	DIVERSE	10173.00412	6312.952622	22645.50463	9349.384686	6266.393523	15364.03109	10536.8323	0.396	NA	NA	NA	NA	NA	NA
Ami	Koryak	0.101438	double	KoryakAmi	amis1246	kory1246	aust1307	chuk1271	Chukotko-Kamchatkan	Austronesian	SOUTHEAST_ASIA	EURASIA	58.3	159.38	22.8	121.2	4979	0.112889261	DIVERSE	NO	DIVERSE	9644.913728	7305.95516	13651.69831	9067.020481	6635.612348	13186.22368	10232.36673	NA	NA	NA	NA	NA	NA	NA
Ami	Eskimo_ChaplinSireniki	0.093839	double	Eskimo_ChaplinSirenikiAmi	amis1246	cent2128	aust1307	eski1264	Eskimo-Aleut	Austronesian	SOUTHEAST_ASIA	EURASIA	64.48	172.86	22.8	121.2	5946	0.103556653	DIVERSE	NO	DIVERSE	8229.467522	5969.427685	15105.80893	7287.787448	4690.904326	15100.97286	8685.899888	NA	NA	NA	NA	NA	NA	NA
Ami	Nama	0.19183	double	NamaAmi	amis1246	nama1264	aust1307	khoe1240	Khoe-Kwadi	Austronesian	SOUTHEAST_ASIA	AFRICA	-24.26609349	17.26088893	22.8	121.2	12380	0.237363426	DIVERSE	NO	DIVERSE	38968.75157	29557.69771	52108.39291	34134.65098	26476.72489	45818.72932	44482.72959	NA	NA	NA	NA	NA	NA	NA
Ami	Aleut	0.0997947	single	AleutAmi	amis1246	aleu1260	aust1307	eski1264	Eskimo-Aleut	Austronesian	SOUTHEAST_ASIA	EURASIA	55.18	166	22.8	121.2	5148	0.110857712	DIVERSE	NO	DIVERSE	11232.8129	8486.450505	15881.47584	11205.20092	8399.050362	15881.47584	11903.94581	NA	NA	NA	NA	NA	NA	NA
Ami	Kgalagadi	0.223436	double	KgalagadiAmi	amis1246	kgal1244	aust1307	atla1278	Atlantic-Congo	Austronesian	SOUTHEAST_ASIA	AFRICA	-24.796708	21.751098	22.8	121.2	11962	0.287723871	DIVERSE	NO	DIVERSE	26439.11095	18778.18961	43138.43995	25784.45128	17177.16415	43053.06332	31172.59724	NA	NA	NA	NA	NA	NA	NA
Ami	Karitiana	0.208086	double	KaritianaAmi	amis1246	kari1311	aust1307	tupi1275	Tupian	Austronesian	SOUTHEAST_ASIA	AMERICAS	-10	-63	22.8	121.2	18545	0.262763381	DIVERSE	NO	DIVERSE	17641.24062	14040.8976	23264.28145	11623.1913	9350.004369	14376.77692	20462.16171	NA	NA	NA	NA	NA	NA	NA
Ami	BedouinB	0.144183	double	BedouinBAmi	amis1246	east2690	aust1307	afro1255	Afro-Asiatic	Austronesian	SOUTHEAST_ASIA	EURASIA	31	35	22.8	121.2	8395	0.168474101	DIVERSE	NO	DIVERSE	14146.18184	11475.06131	18468.13099	13140.89917	10825.13901	16728.90777	15488.54357	NA	NA	NA	NA	NA	NA	NA
Ami	Kove	0.127265	double	KoveAmi	amis1246	kove1237	aust1307	aust1307	Austronesian	Austronesian	SOUTHEAST_ASIA	OCEANIA	-5.4667	148.95	22.8	121.2	4361	0.145823188	Austronesian	YES	DIVERSE	10745.05786	7954.907866	16915.48981	8633.516674	5585.898907	15981.33189	11611.81039	NA	NA	NA	4347.834	NA	NA	NA
Ami	Shua	0.19985	double	ShuaAmi	amis1246	shua1254	aust1307	khoe1240	Khoe-Kwadi	Austronesian	SOUTHEAST_ASIA	AFRICA	-20.55023685	25.33213069	22.8	121.2	11462	0.249765669	DIVERSE	NO	DIVERSE	26823.70815	19851.77407	39837.6242	26821.16673	19778.16583	39424.62985	30858.04254	NA	NA	NA	NA	NA	NA	NA
Ami	Jew_Yemenite	0.139309	double	Jew_YemeniteAmi	amis1246	jude1267	aust1307	afro1255	Afro-Asiatic	Austronesian	SOUTHEAST_ASIA	EURASIA	15.35	44.2	22.8	121.2	8059	0.161857159	DIVERSE	NO	DIVERSE	20317.37581	14483.88196	33936.59052	19843.2078	14435.64528	30532.01809	22161.2587	NA	NA	NA	NA	NA	NA	NA
Ami	Cameroon_Mbo	0.192224	double	Cameroon_MboAmi	amis1246	mboc1235	aust1307	atla1278	Atlantic-Congo	Austronesian	SOUTHEAST_ASIA	AFRICA	5.3495	9.8345	22.8	121.2	11951	0.237966961	DIVERSE	NO	DIVERSE	51507.0433	34876.94848	86055.99216	38180.72365	28587.04392	54677.05991	58818.63878	NA	NA	NA	NA	NA	NA	NA
Ami	Mamusi_Paleabu	0.162089	double	Mamusi_PaleabuAmi	amis1246	mamu1254	aust1307	aust1307	Austronesian	Austronesian	SOUTHEAST_ASIA	OCEANIA	-5.95	150.9	22.8	121.2	4549	0.193444172	Austronesian	YES	DIVERSE	14242.3973	11151.9133	19460.67719	11428.67257	8764.76981	15961.42942	15825.02213	NA	NA	NA	NA	NA	NA	NA
Ami	Yukagir_Tundra	0.0670986	double	Yukagir_TundraAmi	amis1246	sout2750	aust1307	yuka1259	Yukaghir	Austronesian	SOUTHEAST_ASIA	EURASIA	70.6	147.9	22.8	121.2	5597	0.071924643	DIVERSE	NO	DIVERSE	9100.251597	7231.596332	11659.70385	8868.877459	7043.333537	11502.05507	9443.026068	0.408	NA	NA	NA	NA	NA	NA
Ami	Ossetian	0.11821	double	OssetianAmi	amis1246	osse1243	aust1307	indo1319	Indo-European	Austronesian	SOUTHEAST_ASIA	EURASIA	43.016667	44.65	22.8	121.2	7246	0.134056862	DIVERSE	NO	DIVERSE	27307.85261	19660.18071	43269.53322	21070.61219	16108.43316	29885.92609	29318.18725	NA	NA	NA	NA	NA	NA	NA
Ami	Kankanaey	0.0352447	double	KankanaeyAmi	amis1246	kank1243	aust1307	aust1307	Austronesian	Austronesian	SOUTHEAST_ASIA	SOUTHEAST_ASIA	17.07	121.03	22.8	121.2	638	0.036532269	Austronesian	YES	SOUTHEAST_ASIA	2716.324732	2152.288529	3577.714686	2213.329933	1752.021873	2811.304023	2766.644329	NA	NA	NA	4347.835	NA	NA	NA
Ami	Assyrian	0.129973	double	AssyrianAmi	amis1246	assy1241	aust1307	afro1255	Afro-Asiatic	Austronesian	SOUTHEAST_ASIA	EURASIA	NA	NA	22.8	121.2	NA	0.149389617	DIVERSE	NO	DIVERSE	35175.06579	23586.08353	57489.60617	24599.21972	18465.88	34835.99246	38095.10722	NA	NA	NA	NA	NA	NA	NA
Ami	Sandawe	0.15833	double	SandaweAmi	amis1246	sand1273	aust1307	sand1273	Sandawe	Austronesian	SOUTHEAST_ASIA	AFRICA	-5.5	35.5	22.8	121.2	9817	0.188114106	DIVERSE	NO	DIVERSE	22122.51234	16702.47128	32895.5138	21920.01331	16660.18363	31820.64602	24504.61093	NA	NA	NA	NA	NA	NA	NA
Ami	Chipewyan	0.121689	double	ChipewyanAmi	amis1246	chip1261	aust1307	atha1245	Athabaskan-Eyak-Tlingit	Austronesian	SOUTHEAST_ASIA	AMERICAS	59.6	-107.3	22.8	121.2	9859	0.138548874	DIVERSE	NO	DIVERSE	10279.2533	8340.950509	13351.53933	8348.088224	7002.148657	10190.05745	11062.64434	NA	NA	NA	NA	NA	NA	NA
Ami	Tabasaran	0.126313	double	TabasaranAmi	amis1246	taba1259	aust1307	nakh1245	Nakh-Daghestanian	Austronesian	SOUTHEAST_ASIA	EURASIA	41.96	47.82	22.8	121.2	7005	0.144574659	DIVERSE	NO	DIVERSE	40351.53472	28550.82513	66537.59526	24892.38163	19176.23313	34976.39061	43581.81063	NA	NA	NA	NA	NA	NA	NA
Ami	Tongan	0.0608276	double	TonganAmi	amis1246	tong1325	aust1307	aust1307	Austronesian	Austronesian	SOUTHEAST_ASIA	OCEANIA	-21.19	-175.18	22.8	121.2	8461	0.064767235	Austronesian	YES	DIVERSE	5832.466837	4358.997689	8264.299249	5641.439628	4080.265091	8139.82251	6028.945426	0.384	NA	NA	4347.8345	NA	NA	NA
Ami	Haiom	0.211684	double	HaiomAmi	amis1246	haio1238	aust1307	khoe1240	Khoe-Kwadi	Austronesian	SOUTHEAST_ASIA	AFRICA	-19.34507677	16.96949437	22.8	121.2	12247	0.268526834	DIVERSE	NO	DIVERSE	30633.47895	20967.52689	54900.3113	30492.84302	20833.71258	49982.6175	35667.60947	NA	NA	NA	NA	NA	NA	NA
Ami	Naxi	0.0395131	double	NaxiAmi	amis1246	naxi1245	aust1307	sino1245	Sino-Tibetan	Austronesian	SOUTHEAST_ASIA	EURASIA	26	100	22.8	121.2	2176	0.041138614	DIVERSE	NO	DIVERSE	8701.7023	5091.511492	22870.18978	6550.455385	4574.380904	10268.30969	8885.146644	0.306	NA	NA	NA	NA	NA	NA
Ami	Chukchi_Ayon	0.0902152	double	Chukchi_AyonAmi	amis1246	chuk1273	aust1307	chuk1271	Chukotko-Kamchatkan	Austronesian	SOUTHEAST_ASIA	EURASIA	69.9	168	22.8	121.2	6067	0.099161032	DIVERSE	NO	DIVERSE	7617.734787	6016.382324	10208.62828	6492.268287	5102.360199	8643.534792	8020.897379	NA	NA	NA	NA	NA	NA	NA
Ami	Mussau	0.114468	double	MussauAmi	amis1246	muss1246	aust1307	aust1307	Austronesian	Austronesian	SOUTHEAST_ASIA	OCEANIA	-1.583	149.733	22.8	121.2	4116	0.129264668	Austronesian	YES	DIVERSE	10447.27936	7534.305562	15969.35709	9404.879878	6030.991648	15562.45861	11184.98876	NA	NA	NA	4347.834	NA	NA	NA
Ami	She	0.0325961	double	SheAmi	amis1246	shee1238	aust1307	hmon1336	Hmong-Mien	Austronesian	SOUTHEAST_ASIA	EURASIA	27	119	22.8	121.2	518	0.033694406	DIVERSE	NO	DIVERSE	3645.677218	2643.347848	5862.826685	3644.613533	2628.544724	5679.84135	3708.015165	0.272	NA	NA	NA	NA	NA	NA
Ami	Saharawi	0.136666	double	SaharawiAmi	amis1246	hass1238	aust1307	afro1255	Afro-Asiatic	Austronesian	SOUTHEAST_ASIA	AFRICA	27.3	-8.9	22.8	121.2	12299	0.158300264	DIVERSE	NO	DIVERSE	22049.50489	14955.90487	38929.20089	20816.44319	14783.06187	32145.13108	24001.46533	NA	NA	NA	NA	NA	NA	NA
Ami	Cree	0.103684	double	CreeAmi	amis1246	cree1272	aust1307	algi1248	Algic	Austronesian	SOUTHEAST_ASIA	AMERICAS	50.3	-102.5	22.8	121.2	10835	0.115677953	DIVERSE	NO	DIVERSE	12762.80269	9592.981843	18349.99366	12746.1918	9590.274788	18177.72233	13561.58049	NA	NA	NA	NA	NA	NA	NA
Ami	Damara	0.203063	double	DamaraAmi	amis1246	nama1264	aust1307	khoe1240	Khoe-Kwadi	Austronesian	SOUTHEAST_ASIA	AFRICA	-19.83018382	16.22573915	22.8	121.2	12338	0.254804332	DIVERSE	NO	DIVERSE	21875.75049	17239.10975	28818.36996	20628.85086	16193.14326	26769.06365	25245.86769	NA	NA	NA	NA	NA	NA	NA
Ami	Nakanai_Loso	0.171472	double	Nakanai_LosoAmi	amis1246	losa1236	aust1307	aust1307	Austronesian	Austronesian	SOUTHEAST_ASIA	OCEANIA	-5.483	150.8	22.8	121.2	4504	0.206959813	Austronesian	YES	DIVERSE	13778.87138	10728.21569	18881.77159	8861.570678	6515.231678	12741.74601	15434.72512	NA	NA	NA	4347.8345	NA	NA	NA
Ami	Kaitag	0.131192	double	KaitagAmi	amis1246	darg1241	aust1307	nakh1245	Nakh-Daghestanian	Austronesian	SOUTHEAST_ASIA	EURASIA	42.15	47.63	22.8	121.2	7018	0.151002293	DIVERSE	NO	DIVERSE	26173.72289	16214.7369	86136.23788	22265.02048	15466.99854	37832.28486	28372.07528	NA	NA	NA	NA	NA	NA	NA
Ami	Ontong_Java	0.0689119	double	Ontong_JavaAmi	amis1246	onto1237	aust1307	aust1307	Austronesian	Austronesian	SOUTHEAST_ASIA	OCEANIA	-5.3	159.4	22.8	121.2	5201	0.074012223	Austronesian	YES	DIVERSE	5674.156964	4145.391099	8456.636589	4823.450299	3086.189124	7911.876573	5893.992468	0.414	NA	NA	4347.8345	NA	NA	NA
Ami	Guarani	0.142638	double	GuaraniAmi	amis1246	mbya1239	aust1307	tupi1275	Tupian	Austronesian	SOUTHEAST_ASIA	AMERICAS	-27.5	-59	22.8	121.2	19515	0.166368465	DIVERSE	NO	DIVERSE	19638.06884	13191.22422	40189.63012	19445.47919	13138.08985	33533.47549	21476.29503	NA	NA	NA	NA	NA	NA	NA
Ami	Saposa	0.108661	double	SaposaAmi	amis1246	sapo1253	aust1307	aust1307	Austronesian	Austronesian	SOUTHEAST_ASIA	OCEANIA	-5.5833	154.67	22.8	121.2	4822	0.121907602	Austronesian	YES	DIVERSE	12663.05156	8885.945593	20504.85865	12655.85687	8667.423095	20054.04433	13502.11637	NA	NA	NA	4347.8335	NA	NA	NA
Ami	Zapotec	0.13394	double	ZapotecAmi	amis1246	zapo1437	aust1307	otom1299	Otomanguean	Austronesian	SOUTHEAST_ASIA	AMERICAS	17.01666667	-96.51666667	22.8	121.2	13996	0.154654412	DIVERSE	NO	DIVERSE	25536.28488	16756.34674	44087.33321	22301.44951	15932.40971	33177.3392	27739.06123	NA	NA	NA	NA	NA	NA	NA
Ami	Wayku	0.155554	double	WaykuAmi	amis1246	sanm1289	aust1307	quec1387	Quechuan	Austronesian	SOUTHEAST_ASIA	AMERICAS	-6.422091	-76.51988	22.8	121.2	17405	0.184208345	DIVERSE	NO	DIVERSE	14011.0896	11137.72113	18750.56743	11789.22463	9403.440771	15638.33333	15482.80506	NA	NA	NA	NA	NA	NA	NA
Ami	Brahui	0.10784	double	BrahuiAmi	amis1246	brah1256	aust1307	drav1251	Dravidian	Austronesian	SOUTHEAST_ASIA	EURASIA	30.49871492	66.5	22.8	121.2	5458	0.120875179	DIVERSE	NO	DIVERSE	18390.22041	14838.66103	24222.17719	16724.24559	13383.80989	22253.43189	19598.37137	NA	NA	NA	NA	NA	NA	NA
Ami	Tofalar	0.0820073	double	TofalarAmi	amis1246	kara1462	aust1307	turk1311	Turkic	Austronesian	SOUTHEAST_ASIA	EURASIA	54.217657	96.976046	22.8	121.2	4041	0.089333281	DIVERSE	NO	DIVERSE	6439.610934	4858.688871	9093.234692	4984.601204	3387.018703	7583.932363	6744.256412	0.468	NA	NA	NA	NA	NA	NA
Ami	Taa_East	0.254178	double	Taa_EastAmi	amis1246	huaa1248	aust1307	tuuu1241	Tuu	Austronesian	SOUTHEAST_ASIA	AFRICA	-24.23651618	22.82065451	22.8	121.2	11840	0.340802497	DIVERSE	NO	DIVERSE	30071.92885	22282.01457	46154.88218	28804.98929	20412.06576	46000.60155	36765.80532	NA	NA	NA	NA	NA	NA	NA
Ami	Luya	0.129201	double	LuyaAmi	amis1246	chac1250	aust1307	quec1387	Quechuan	Austronesian	SOUTHEAST_ASIA	AMERICAS	-6.191162	-77.968099	22.8	121.2	17273	0.148370634	DIVERSE	NO	DIVERSE	23351.15968	15240.84813	41091.24718	20895.86396	14751.83111	31516.12266	25274.14507	NA	NA	NA	NA	NA	NA	NA
Ami	Gui	0.234829	double	GuiAmi	amis1246	gwii1239	aust1307	khoe1240	Khoe-Kwadi	Austronesian	SOUTHEAST_ASIA	AFRICA	-21.48658402	23.29466982	22.8	121.2	11696	0.306897412	DIVERSE	NO	DIVERSE	30580.42347	23417.05237	43521.12206	30441.90284	23158.42036	43516.57195	36521.83413	NA	NA	NA	NA	NA	NA	NA
Ami	Mbukushu	0.206933	double	MbukushuAmi	amis1246	mbuk1240	aust1307	atla1278	Atlantic-Congo	Austronesian	SOUTHEAST_ASIA	AFRICA	-16.85712	22.795715	22.8	121.2	11574	0.260927513	DIVERSE	NO	DIVERSE	53690.80056	31437.56862	125383.4979	41157.14751	28605.47606	63616.74168	62211.78959	NA	NA	NA	NA	NA	NA	NA
Ami	Mixtec	0.134652	double	MixtecAmi	amis1246	mixt1427	aust1307	otom1299	Otomanguean	Austronesian	SOUTHEAST_ASIA	AMERICAS	15.95	-97.36666667	22.8	121.2	14017	0.15560445	DIVERSE	NO	DIVERSE	16011.61735	12195.5606	22472.39474	15993.61154	12125.36718	22470.94493	17401.37246	NA	NA	NA	NA	NA	NA	NA
Ami	Evenk_Transbaikal	0.0721535	double	Evenk_TransbaikalAmi	amis1246	even1259	aust1307	tung1282	Tungusic	Austronesian	SOUTHEAST_ASIA	EURASIA	56.9	118.2	22.8	121.2	3804	0.077764479	DIVERSE	NO	DIVERSE	7549.02857	5530.565812	11569.02159	7480.121762	5339.988193	11553.15188	7857.541485	0.426	NA	NA	NA	NA	NA	NA
Ami	Ata_Uassilau	0.172289	double	Ata_UassilauAmi	amis1246	pele1245	aust1307	pele1245	Pele-Ata	Austronesian	SOUTHEAST_ASIA	OCEANIA	-5.577338	150.885841	22.8	121.2	4518	0.208151154	DIVERSE	NO	DIVERSE	13748.07282	10221.07432	21730.9805	8629.355793	4963.638719	18720.16657	15411.33024	NA	NA	NA	NA	NA	NA	NA
Ami	Tubalar	0.0715401	double	TubalarAmi	amis1246	kara1462	aust1307	turk1311	Turkic	Austronesian	SOUTHEAST_ASIA	EURASIA	51.13333333	87	22.8	121.2	4311	0.077052439	DIVERSE	NO	DIVERSE	6826.66598	5454.984422	8982.773363	6552.582995	5255.872192	8512.301136	7102.851227	0.422	NA	NA	NA	NA	NA	NA
Ami	Nganasan_Volochanka	0.0985709	double	Nganasan_VolochankaAmi	amis1246	ngan1291	aust1307	ural1272	Uralic	Austronesian	SOUTHEAST_ASIA	EURASIA	70.976289	94.535318	22.8	121.2	5632	0.109349587	DIVERSE	NO	DIVERSE	8337.546277	6306.981927	11701.49933	7037.891539	4961.066474	10358.70714	8827.94004	NA	NA	NA	NA	NA	NA	NA
Ami	Hoan	0.253615	double	HoanAmi	amis1246	hoaa1235	aust1307	kxaa1236	Kxa	Austronesian	SOUTHEAST_ASIA	AFRICA	-23.99891755	23.43511675	22.8	121.2	11772	0.339791127	DIVERSE	NO	DIVERSE	28576.48794	22062.18341	38528.91584	26576.28309	20094.04789	35855.24633	34912.283	NA	NA	NA	NA	NA	NA	NA
Ami	Mamanwa1	0.018083	double	Mamanwa1Ami	amis1246	mama1275	aust1307	aust1307	Austronesian	Austronesian	SOUTHEAST_ASIA	SOUTHEAST_ASIA	9.76	125.51	22.8	121.2	1523	0.018416017	Austronesian	YES	SOUTHEAST_ASIA	4584.725359	2332.077771	13442.40317	3080.421901	2071.720743	4758.754356	4627.19759	0.306	NA	NA	4347.834	NA	NA	NA
Ami	Ojibwa	0.102688	double	OjibwaAmi	amis1246	ojib1241	aust1307	algi1248	Algic	Austronesian	SOUTHEAST_ASIA	AMERICAS	46.5	-81	22.8	121.2	12006	0.114439571	DIVERSE	NO	DIVERSE	12684.00721	10188.89183	16095.92561	12663.23137	10160.35885	16090.38296	13468.62638	NA	NA	NA	NA	NA	NA	NA
Ami	Tubalar_2	0.0807019	double	Tubalar_2Ami	amis1246	nort2686	aust1307	turk1311	Turkic	Austronesian	SOUTHEAST_ASIA	EURASIA	52.2	87.42	22.8	121.2	4355	0.087786432	DIVERSE	NO	DIVERSE	7103.816486	5208.739495	10997.88418	6402.350371	4284.982887	10771.35455	7433.834429	0.462	NA	NA	NA	NA	NA	NA
Ami	Yukagir_Forest	0.0829143	double	Yukagir_ForestAmi	amis1246	nort2745	aust1307	yuka1259	Yukaghir	Austronesian	SOUTHEAST_ASIA	EURASIA	65.48	151	22.8	121.2	5210	0.090410634	DIVERSE	NO	DIVERSE	11945.03161	7696.517718	24278.87178	11490.60069	7695.826009	18994.73535	12518.56259	0.474	NA	NA	NA	NA	NA	NA
Ami	Selkup_Turukhansk	0.0969599	double	Selkup_TurukhanskAmi	amis1246	selk1253	aust1307	ural1272	Uralic	Austronesian	SOUTHEAST_ASIA	EURASIA	65.796083	87.952268	22.8	121.2	5340	0.107370536	DIVERSE	NO	DIVERSE	8037.333925	5917.179904	12361.56986	6614.623743	4254.671397	11623.60432	8500.781114	NA	NA	NA	NA	NA	NA	NA
Ami	Inga	0.129754	double	IngaAmi	amis1246	inga1252	aust1307	quec1387	Quechuan	Austronesian	SOUTHEAST_ASIA	AMERICAS	1.368313842	-76.58011914	22.8	121.2	16728	0.149100369	DIVERSE	NO	DIVERSE	16820.88047	12026.78858	24516.57373	16765.62985	12002.04019	24110.18713	18213.02518	NA	NA	NA	NA	NA	NA	NA
Ami	Dusun	0.0264118	double	DusunAmi	amis1246	dusu1277	aust1307	aust1307	Austronesian	Austronesian	SOUTHEAST_ASIA	SOUTHEAST_ASIA	4.71	114.67	22.8	121.2	2133	0.027128307	Austronesian	YES	SOUTHEAST_ASIA	2407.419577	1874.717707	3382.899937	2312.638464	1783.830836	3307.960195	2440.278229	NA	NA	NA	NA	NA	NA	NA
Ami	Besermyan	0.109414	double	BesermyanAmi	amis1246	bese1243	aust1307	ural1272	Uralic	Austronesian	SOUTHEAST_ASIA	EURASIA	58.01	52.09	22.8	121.2	6659	0.122856187	DIVERSE	NO	DIVERSE	12151.32972	8742.603363	20308.12768	12082.51372	8443.600862	19947.0943	12963.24809	NA	NA	NA	NA	NA	NA	NA
Ami	Balochi	0.10451	double	BalochiAmi	amis1246	east2304	aust1307	indo1319	Indo-European	Austronesian	SOUTHEAST_ASIA	EURASIA	30.49871492	66.5	22.8	121.2	5458	0.116707054	DIVERSE	NO	DIVERSE	34546.57907	25920.25027	46604.62797	20364.33738	15945.60374	27440.78639	36732.69128	NA	NA	NA	NA	NA	NA	NA
Ami	Sulka_Ganai	0.146673	double	Sulka_GanaiAmi	amis1246	sulk1246	aust1307	sulk1246	Sulka	Austronesian	SOUTHEAST_ASIA	OCEANIA	-4.5	152.333	22.8	121.2	4549	0.171883698	DIVERSE	NO	DIVERSE	17332.30106	12677.65715	27116.37213	17280.49842	12417.57696	26887.29919	19015.36294	NA	NA	NA	NA	NA	NA	NA
Ami	Nanai	0.0564338	double	NanaiAmi	amis1246	nana1257	aust1307	tung1282	Tungusic	Austronesian	SOUTHEAST_ASIA	EURASIA	49.44	136.51	22.8	121.2	3255	0.059809052	DIVERSE	NO	DIVERSE	7426.179463	5640.083911	10077.22719	7273.308898	5576.913079	9851.26941	7656.633542	0.368	NA	NA	NA	NA	NA	NA
Ami	Lak	0.12979	double	LakAmi	amis1246	lakk1252	aust1307	nakh1245	Nakh-Daghestanian	Austronesian	SOUTHEAST_ASIA	EURASIA	42.17	47.12	22.8	121.2	7059	0.149147907	DIVERSE	NO	DIVERSE	20098.32697	13725.84278	33347.98049	19205.35179	13629.57905	29043.50419	21762.76965	NA	NA	NA	NA	NA	NA	NA
Ami	Tuvinian	0.0556256	double	TuvinianAmi	amis1246	tuvi1240	aust1307	turk1311	Turkic	Austronesian	SOUTHEAST_ASIA	EURASIA	50.259608	95.160313	22.8	121.2	3802	0.058902063	DIVERSE	NO	DIVERSE	8763.365635	5727.21952	16671.63979	8050.669593	5626.231441	12605.58937	9031.180093	0.366	NA	NA	NA	NA	NA	NA
Ami	Mamusi_Kisiluvi	0.179048	double	Mamusi_KisiluviAmi	amis1246	mamu1254	aust1307	aust1307	Austronesian	Austronesian	SOUTHEAST_ASIA	OCEANIA	-5.7333	151.0833	22.8	121.2	4546	0.218098013	Austronesian	YES	DIVERSE	14479.64065	11187.30467	19929.57833	9234.123469	6549.578592	13505.33497	16330.21882	NA	NA	NA	NA	NA	NA	NA
Ami	Aymara	0.144605	double	AymaraAmi	amis1246	sout2996	aust1307	ayma1253	Aymaran	Austronesian	SOUTHEAST_ASIA	AMERICAS	-16.5	-68.2	22.8	121.2	18829	0.169050556	DIVERSE	NO	DIVERSE	22903.65739	14975.80149	49367.83375	21844.58284	14941.06848	36555.74731	25087.11155	NA	NA	NA	NA	NA	NA	NA
Ami	Karelian_Northern	0.129074	double	Karelian_NorthernAmi	amis1246	nort2673	aust1307	ural1272	Uralic	Austronesian	SOUTHEAST_ASIA	EURASIA	60.12	31.1	22.8	121.2	7839	0.148203177	DIVERSE	NO	DIVERSE	18676.58824	12613.81398	39282.73406	18221.57174	12612.72669	30987.89629	20212.22164	NA	NA	NA	NA	NA	NA	NA
Ami	Kuot_Lamalaua	0.137212	double	Kuot_LamalauaAmi	amis1246	kuot1243	aust1307	kuot1243	Kuot	Austronesian	SOUTHEAST_ASIA	OCEANIA	-3	151.5	22.8	121.2	4368	0.159033274	DIVERSE	NO	DIVERSE	16490.05802	12616.77675	22414.14957	16479.19945	12566.9174	22408.0762	17956.81538	NA	NA	NA	NA	NA	NA	NA
Ami	Huancas	0.136801	double	HuancasAmi	amis1246	chac1250	aust1307	quec1387	Quechuan	Austronesian	SOUTHEAST_ASIA	AMERICAS	-6.17391	-77.864453	22.8	121.2	17280	0.158481416	DIVERSE	NO	DIVERSE	13164.00999	10046.84673	18200.00584	12129.38074	8952.036862	17085.36922	14329.85862	NA	NA	NA	NA	NA	NA	NA
Ami	Mixe	0.155561	double	MixeAmi	amis1246	mixe1286	aust1307	mixe1284	Mixe-Zoque	Austronesian	SOUTHEAST_ASIA	AMERICAS	16.95	-96.58333333	22.8	121.2	13997	0.184218161	DIVERSE	NO	DIVERSE	12852.26822	9850.475228	17752.55156	9318.34262	6571.729409	13548.9636	14202.10006	NA	NA	NA	NA	NA	NA	NA
Ami	Madak	0.131996	double	MadakAmi	amis1246	mada1285	aust1307	aust1307	Austronesian	Austronesian	SOUTHEAST_ASIA	OCEANIA	-3.1	151.7	22.8	121.2	4392	0.152068424	Austronesian	YES	DIVERSE	15843.72893	12179.98058	22887.81844	15836.90673	12146.073	22834.7117	17184.0005	NA	NA	NA	NA	NA	NA	NA
Ami	Onge	0.174783	double	OngeAmi	amis1246	onge1236	aust1307	jara1244	Jarawa-Onge	Austronesian	SOUTHEAST_ASIA	SOUTHEAST_ASIA	10.75	92.5	22.8	121.2	3331	0.211802471	DIVERSE	NO	SOUTHEAST_ASIA	13020.0945	10222.83949	17646.74651	6081.016047	4518.12522	8512.465913	14627.48163	NA	NA	NA	NA	NA	NA	NA
Ami	Nganasan	0.0963646	double	NganasanAmi	amis1246	ngan1291	aust1307	ural1272	Uralic	Austronesian	SOUTHEAST_ASIA	EURASIA	71	95	22.8	121.2	5625	0.106641019	DIVERSE	NO	DIVERSE	8075.719928	6301.556349	10916.84113	6755.227103	5152.769001	9175.091189	8537.977183	NA	NA	NA	NA	NA	NA	NA
Ami	Xuun	0.232202	double	XuunAmi	amis1246	kung1261	aust1307	kxaa1236	Kxa	Austronesian	SOUTHEAST_ASIA	AFRICA	-18.69072023	19.68263063	22.8	121.2	11953	0.302425898	DIVERSE	NO	DIVERSE	42108.59626	30128.19148	63409.63813	39759.57098	29417.5263	57048.28295	50140.16867	NA	NA	NA	NA	NA	NA	NA
Ami	Nivh	0.0767603	double	NivhAmi	amis1246	gily1242	aust1307	nivk1234	Nivkh	Austronesian	SOUTHEAST_ASIA	EURASIA	52.85	141.25	22.8	121.2	3753	0.08314233	DIVERSE	NO	DIVERSE	6630.134522	5152.634363	9355.174995	5892.106242	4482.621132	8656.942278	6920.79621	0.444	NA	NA	NA	NA	NA	NA
Ami	Surui	0.217977	double	SuruiAmi	amis1246	suru1262	aust1307	tupi1275	Tupian	Austronesian	SOUTHEAST_ASIA	AMERICAS	-11	-62	22.8	121.2	18681	0.278734769	DIVERSE	NO	DIVERSE	18277.61296	14808.50924	23781.09299	11209.78793	9703.362121	12812.84043	21421.29266	NA	NA	NA	NA	NA	NA	NA
Ami	KichwaOrellana	0.160874	double	KichwaOrellanaAmi	amis1246	tena1240	aust1307	quec1387	Quechuan	Austronesian	SOUTHEAST_ASIA	AMERICAS	-0.183278	-77.174667	22.8	121.2	16829	0.191716143	DIVERSE	NO	DIVERSE	15561.77657	12332.71772	20459.94675	14064.36022	11141.38613	18061.39026	17273.4934	NA	NA	NA	NA	NA	NA	NA
Ami	Lahu	0.0484687	double	LahuAmi	amis1246	lahu1253	aust1307	sino1245	Sino-Tibetan	Austronesian	SOUTHEAST_ASIA	EURASIA	22	100	22.8	121.2	2182	0.050937578	DIVERSE	NO	DIVERSE	4040.346081	2917.541968	6411.003592	3571.134338	2267.081145	6288.471722	4146.124276	0.34	NA	NA	NA	NA	NA	NA
Ami	Kubachinian	0.143189	double	KubachinianAmi	amis1246	kuba1248	aust1307	nakh1245	Nakh-Daghestanian	Austronesian	SOUTHEAST_ASIA	EURASIA	42.08	47.58	22.8	121.2	7023	0.167118536	DIVERSE	NO	DIVERSE	14155.09288	10010.90705	24522.97398	13230.34951	8347.456001	24509.18175	15486.09193	NA	NA	NA	NA	NA	NA	NA
Ami	Shor_Mountain	0.0791933	double	Shor_MountainAmi	amis1246	shor1247	aust1307	turk1311	Turkic	Austronesian	SOUTHEAST_ASIA	EURASIA	52.75	88	22.8	121.2	4360	0.086004261	DIVERSE	NO	DIVERSE	6788.531989	5082.571415	10101.20049	5969.456425	4156.577722	9613.39918	7097.046588	0.454	NA	NA	NA	NA	NA	NA
Ami	Sardinian	0.139771	double	SardinianAmi	amis1246	sard1257	aust1307	indo1319	Indo-European	Austronesian	SOUTHEAST_ASIA	EURASIA	40	9	22.8	121.2	10132	0.162481153	DIVERSE	NO	DIVERSE	46045.62843	36683.56828	62056.42687	28075.02966	22284.34553	37822.99699	50245.84134	NA	NA	NA	NA	NA	NA	NA
Ami	Tuvinian_2	0.057767	double	Tuvinian_2Ami	amis1246	tuvi1240	aust1307	turk1311	Turkic	Austronesian	SOUTHEAST_ASIA	EURASIA	51.16	94.47	22.8	121.2	3907	0.061308615	DIVERSE	NO	DIVERSE	7261.868766	5055.285994	12534.54629	7186.116558	5052.699687	11411.76466	7493.097388	0.374	NA	NA	NA	NA	NA	NA
Ami	Buka	0.106147	double	BukaAmi	amis1246	buka1262	aust1307	aust1307	Austronesian	Austronesian	SOUTHEAST_ASIA	OCEANIA	-5.422	154.673	22.8	121.2	4810	0.118752189	Austronesian	YES	DIVERSE	14890.45366	9701.697097	29031.34754	14547.09526	9691.685448	24055.54772	15849.6446	NA	NA	NA	NA	NA	NA	NA
Ami	Tatar_Siberian_Zabolotniye	0.0896949	double	Tatar_Siberian_ZabolotniyeAmi	amis1246	sibe1250	aust1307	turk1311	Turkic	Austronesian	SOUTHEAST_ASIA	EURASIA	58.41	67.46	22.8	121.2	5788	0.098532789	DIVERSE	NO	DIVERSE	8586.16067	6444.700407	12715.65637	8168.890434	5905.735014	12561.48245	9037.682326	NA	NA	NA	NA	NA	NA	NA
Ami	Bashkir_Tamyan_Kypcak	0.0819238	double	Bashkir_Tamyan_KypcakAmi	amis1246	bash1264	aust1307	turk1311	Turkic	Austronesian	SOUTHEAST_ASIA	EURASIA	52.67	56.55	22.8	121.2	6324	0.089234205	DIVERSE	NO	DIVERSE	13220.33917	8243.118319	29164.41528	12167.80138	8180.445433	19963.88494	13846.45667	0.468	NA	NA	NA	NA	NA	NA
Ami	LaJalca	0.138554	double	LaJalcaAmi	amis1246	chac1250	aust1307	quec1387	Quechuan	Austronesian	SOUTHEAST_ASIA	AMERICAS	-6.485608	-77.816172	22.8	121.2	17308	0.160838869	DIVERSE	NO	DIVERSE	14169.26702	10706.58292	19776.74728	13560.91411	9944.963942	19237.70947	15445.32114	NA	NA	NA	NA	NA	NA	NA
Ami	Ingushian	0.124184	double	IngushianAmi	amis1246	ingu1240	aust1307	nakh1245	Nakh-Daghestanian	Austronesian	SOUTHEAST_ASIA	EURASIA	43.52	44.58	22.8	121.2	7244	0.14179234	DIVERSE	NO	DIVERSE	21220.81325	14959.57776	32525.74486	19443.59257	14356.57383	27940.23974	22882.35585	NA	NA	NA	NA	NA	NA	NA
Ami	Oroqen	0.0472684	double	OroqenAmi	amis1246	oroq1238	aust1307	tung1282	Tungusic	Austronesian	SOUTHEAST_ASIA	EURASIA	50.43389257	126.5	22.8	121.2	3111	0.049613553	DIVERSE	NO	DIVERSE	10272.79329	6481.786696	21250.97328	7842.698378	5666.858928	11838.04238	10535.64577	0.334	NA	NA	NA	NA	NA	NA
Ami	Russian_Archangelsk_Leshukonsky	0.124452	double	Russian_Archangelsk_LeshukonskyAmi	amis1246	russ1263	aust1307	indo1319	Indo-European	Austronesian	SOUTHEAST_ASIA	EURASIA	64.9	45.74	22.8	121.2	7048	0.142141836	DIVERSE	NO	DIVERSE	14527.77391	9637.130169	28112.81227	14503.89161	9064.830991	25976.56638	15667.67074	NA	NA	NA	NA	NA	NA	NA
Ami	Melamela	0.130292	double	MelamelaAmi	amis1246	mera1242	aust1307	aust1307	Austronesian	Austronesian	SOUTHEAST_ASIA	OCEANIA	-5	151.25	22.8	121.2	4501	0.149811201	Austronesian	YES	DIVERSE	11738.44774	9105.07006	16118.18712	10239.98818	7738.654428	14346.53439	12714.40561	NA	NA	NA	NA	NA	NA	NA
Ami	Altaian_Kizhi	0.0575302	single	Altaian_KizhiAmi	amis1246	tuba1274	aust1307	turk1311	Turkic	Austronesian	SOUTHEAST_ASIA	EURASIA	50.7	86.38	22.8	121.2	4321	0.061041956	DIVERSE	NO	DIVERSE	7415.2256	5174.026079	11311.68485	7300.235586	5173.886419	10729.23092	7650.285577	0.372	NA	NA	NA	NA	NA	NA
Ami	Tswana	0.210676	double	TswanaAmi	amis1246	tswa1253	aust1307	atla1278	Atlantic-Congo	Austronesian	SOUTHEAST_ASIA	AFRICA	-24.066528	25.3656	22.8	121.2	11589	0.266906872	DIVERSE	NO	DIVERSE	50902.27017	25610.63789	460315.599	40941.98369	25234.27187	73297.91408	59208.1579	NA	NA	NA	NA	NA	NA	NA
Ami	San	0.272375	double	SanAmi	amis1246	juho1239	aust1307	kxaa1236	Kxa	Austronesian	SOUTHEAST_ASIA	AFRICA	-18.93725689	21.45244764	22.8	121.2	11785	0.374334307	DIVERSE	NO	DIVERSE	37232.05361	24369.47508	75555.63649	37053.48661	22245.21987	69191.32938	46634.83805	NA	NA	NA	NA	NA	NA	NA
Ami	Darginian	0.133391	double	DarginianAmi	amis1246	darg1241	aust1307	nakh1245	Nakh-Daghestanian	Austronesian	SOUTHEAST_ASIA	EURASIA	42.18	47.22	22.8	121.2	7051	0.153922934	DIVERSE	NO	DIVERSE	18057.98669	11673.66257	36468.96078	17900.14929	11527.70071	30768.83657	19606.73407	NA	NA	NA	NA	NA	NA	NA
Ami	Mordovian_Moksha	0.122397	double	Mordovian_MokshaAmi	amis1246	moks1248	aust1307	ural1272	Uralic	Austronesian	SOUTHEAST_ASIA	EURASIA	54.08	43.13	22.8	121.2	7215	0.13946739	DIVERSE	NO	DIVERSE	26201.59799	17202.40438	50435.5923	21268.34168	15480.62219	32045.06546	28216.4524	NA	NA	NA	NA	NA	NA	NA
Ami	Tatar_Mishar	0.108976	double	Tatar_MisharAmi	amis1246	tata1255	aust1307	turk1311	Turkic	Austronesian	SOUTHEAST_ASIA	EURASIA	55	48.5	22.8	121.2	6864	0.122304225	DIVERSE	NO	DIVERSE	34686.29176	22283.05372	60189.57837	21136.59909	15852.81405	29942.12115	36996.08309	NA	NA	NA	NA	NA	NA	NA
Ami	Murut	0.0312021	double	MurutAmi	amis1246	muru1275	aust1307	aust1307	Austronesian	Austronesian	SOUTHEAST_ASIA	SOUTHEAST_ASIA	4.62	115.14	22.8	121.2	2126	0.032207027	Austronesian	YES	SOUTHEAST_ASIA	2619.589192	2082.782662	3521.194248	2371.823657	1890.425531	3182.054255	2662.227284	NA	NA	NA	4347.8345	NA	NA	NA
Ami	Adygei	0.117975	single	AdygeiAmi	amis1246	adyg1241	aust1307	abkh1242	Abkhaz-Adyge	Austronesian	SOUTHEAST_ASIA	EURASIA	44	39	22.8	121.2	7676	0.133754712	DIVERSE	NO	DIVERSE	43632.72166	33219.39118	62333.70851	23812.18511	18727.62607	32432.99575	46838.12899	NA	NA	NA	NA	NA	NA	NA
Ami	Algonquin	0.142142	single	AlgonquinAmi	amis1246	algo1255	aust1307	algi1248	Algic	Austronesian	SOUTHEAST_ASIA	AMERICAS	48.4	-71.1	22.8	121.2	12018	0.165694089	DIVERSE	NO	DIVERSE	10834.83026	8483.344965	14655.64219	6583.715976	4932.796665	9027.970118	11843.21046	NA	NA	NA	NA	NA	NA	NA
Ami	Khamnegan	0.0519532	double	KhamneganAmi	amis1246	kham1281	aust1307	mong1349	Mongolic-Khitan	Austronesian	SOUTHEAST_ASIA	EURASIA	50.68	114.6	22.8	121.2	3156	0.054800248	DIVERSE	NO	DIVERSE	12173.35003	8109.226281	23949.3525	8865.855509	6608.605564	13127.88493	12518.79375	0.352	NA	NA	NA	NA	NA	NA
Ami	Mordovian_Erzya	0.12022	double	Mordovian_ErzyaAmi	amis1246	erzy1239	aust1307	ural1272	Uralic	Austronesian	SOUTHEAST_ASIA	EURASIA	55.08	44.16	22.8	121.2	7141	0.136647798	DIVERSE	NO	DIVERSE	33848.36934	24073.48164	60908.02314	22825.61301	17529.7159	32860.44376	36393.82715	NA	NA	NA	NA	NA	NA	NA
Ami	Eskimo_Naukan	0.100501	double	Eskimo_NaukanAmi	amis1246	nauk1242	aust1307	eski1264	Eskimo-Aleut	Austronesian	SOUTHEAST_ASIA	EURASIA	66.02	169.71	22.8	121.2	5896	0.111729974	DIVERSE	NO	DIVERSE	8641.034671	6839.760106	11502.60084	7425.082265	5865.458243	9739.127313	9161.315109	NA	NA	NA	NA	NA	NA	NA
Ami	Maya	0.124037	double	MayaAmi	amis1246	yuca1254	aust1307	maya1287	Mayan	Austronesian	SOUTHEAST_ASIA	AMERICAS	19	-91	22.8	121.2	14215	0.14160073	DIVERSE	NO	DIVERSE	38131.13255	27700.06968	60651.84056	24171.11124	18733.28475	33786.64355	41114.0129	NA	NA	NA	NA	NA	NA	NA
Ami	Tshwa	0.213267	double	TshwaAmi	amis1246	tsoa1238	aust1307	khoe1240	Khoe-Kwadi	Austronesian	SOUTHEAST_ASIA	AFRICA	-21.02493467	25.93657567	22.8	121.2	11421	0.271079261	DIVERSE	NO	DIVERSE	29678.68341	20830.9837	49211.72899	29654.37563	20633.78016	47023.62569	34613.00673	NA	NA	NA	NA	NA	NA	NA
Ami	Rennell_and_Bellona	0.106087	double	Rennell_and_BellonaAmi	amis1246	renn1242	aust1307	aust1307	Austronesian	Austronesian	SOUTHEAST_ASIA	OCEANIA	-11.4	159.9	22.8	121.2	5683	0.118677097	Austronesian	YES	DIVERSE	7232.586661	5642.612862	9860.286622	3217.631606	2266.859673	4688.072582	7697.22192	NA	NA	NA	4347.8345	NA	NA	NA
Ami	Ju_hoan_South	0.256721	double	Ju_hoan_SouthAmi	amis1246	juho1239	aust1307	kxaa1236	Kxa	Austronesian	SOUTHEAST_ASIA	AFRICA	-21.15191802	20.68153923	22.8	121.2	11941	0.34538982	DIVERSE	NO	DIVERSE	36278.95675	26402.01282	58495.21991	36273.29286	26121.43117	57105.97216	44499.94876	NA	NA	NA	NA	NA	NA	NA
Ami	Baining_Marabu	0.21991	double	Baining_MarabuAmi	amis1246	bain1263	aust1307	bain1263	Baining	Austronesian	SOUTHEAST_ASIA	OCEANIA	-4.633	152.3	22.8	121.2	4557	0.28190337	DIVERSE	NO	DIVERSE	17781.29624	13909.1122	24231.28608	9411.84649	6917.518756	13461.8256	20882.83921	NA	NA	NA	NA	NA	NA	NA
Ami	Balkar	0.117369	double	BalkarAmi	amis1246	kara1465	aust1307	turk1311	Turkic	Austronesian	SOUTHEAST_ASIA	EURASIA	43.483333	43.616667	22.8	121.2	7321	0.132976295	DIVERSE	NO	DIVERSE	32332.60624	20326.54168	61199.68013	22098.46602	16240.20057	32170.44302	34692.12962	NA	NA	NA	NA	NA	NA	NA
Ami	Cocama	0.14226	double	CocamaAmi	amis1246	coca1260	aust1307	tupi1275	Tupian	Austronesian	SOUTHEAST_ASIA	AMERICAS	-4.133543763	-69.98190491	22.8	121.2	17637	0.165854455	DIVERSE	NO	DIVERSE	17141.69181	13333.61455	24145.09152	17127.28472	13301.78427	24138.95953	18740.31489	NA	NA	NA	NA	NA	NA	NA
Ami	Scottish_Shetlandic	0.134675	double	Scottish_ShetlandicAmi	amis1246	scot1245	aust1307	indo1319	Indo-European	Austronesian	SOUTHEAST_ASIA	EURASIA	60.15	-1.15	22.8	121.2	9441	0.155635166	DIVERSE	NO	DIVERSE	50670.32728	28932.92567	124434.9843	27696.87342	20294.2639	40597.53183	55074.62498	NA	NA	NA	NA	NA	NA	NA
Ami	Bajo	0.0438753	double	BajoAmi	amis1246	indo1317	aust1307	aust1307	Austronesian	Austronesian	SOUTHEAST_ASIA	SOUTHEAST_ASIA	-3.967488889	122.5947	22.8	121.2	2984	0.04588868	Austronesian	YES	SOUTHEAST_ASIA	3315.133576	2523.913542	4710.931846	2576.205834	1806.642173	3974.120392	3392.926059	NA	NA	NA	4347.8345	NA	NA	NA
Assyrian	Tuvinian	0.0820492	double	TuvinianAssyrian	assy1241	tuvi1240	afro1255	turk1311	Turkic	Afro-Asiatic	EURASIA	EURASIA	50.259608	95.160313	NA	NA	NA	0.089383004	DIVERSE	NO	EURASIA	24838.37652	15266.12646	46891.21771	22421.66762	13341.06742	45125.8767	26018.00743	NA	NA	NA	NA	NA	NA	NA
Assyrian	Hadza1	0.161395	double	Hadza1Assyrian	assy1241	hadz1240	afro1255	hadz1240	Hadza	Afro-Asiatic	EURASIA	AFRICA	-3.6	35.1	NA	NA	NA	0.19245652	DIVERSE	NO	DIVERSE	37395.7485	23828.2374	64262.38679	8683.601483	5820.090959	14951.55491	41531.76048	NA	NA	NA	NA	NA	NA	NA
Assyrian	Luya	0.124729	double	LuyaAssyrian	assy1241	chac1250	afro1255	quec1387	Quechuan	Afro-Asiatic	EURASIA	AMERICAS	-6.191162	-77.968099	NA	NA	NA	0.142503293	DIVERSE	NO	DIVERSE	40826.11101	25120.91533	73890.80762	37794.09612	22661.18557	70692.34512	44042.52286	NA	NA	NA	NA	NA	NA	NA
Assyrian	Teop	0.143102	double	TeopAssyrian	assy1241	teop1238	afro1255	aust1307	Austronesian	Afro-Asiatic	EURASIA	OCEANIA	-5.85	155.18	NA	NA	NA	0.16700004	DIVERSE	NO	DIVERSE	42293.03891	27331.07163	70271.9467	34122.05705	22642.39193	53493.96833	46271.92218	NA	NA	NA	NA	NA	NA	NA
Assyrian	Wayku	0.162428	double	WaykuAssyrian	assy1241	sanm1289	afro1255	quec1387	Quechuan	Afro-Asiatic	EURASIA	AMERICAS	-6.422091	-76.51988	NA	NA	NA	0.193927209	DIVERSE	NO	DIVERSE	39787.95493	25990.94328	66586.84636	15772.61569	12258.26788	21340.37899	44227.57412	NA	NA	NA	NA	NA	NA	NA
Assyrian	Nganasan_Volochanka	0.133297	double	Nganasan_VolochankaAssyrian	assy1241	ngan1291	afro1255	ural1272	Uralic	Afro-Asiatic	EURASIA	EURASIA	70.976289	94.535318	NA	NA	NA	0.153797783	DIVERSE	NO	EURASIA	31583.16562	20184.24068	53610.83123	12598.83297	8417.036218	19556.32217	34291.25492	NA	NA	NA	NA	NA	NA	NA
Assyrian	Jew_Tunisian	0.0119372	double	Jew_TunisianAssyrian	assy1241	jude1263	afro1255	afro1255	Afro-Asiatic	Afro-Asiatic	EURASIA	AFRICA	36.8	10.18333333	NA	NA	NA	0.012081418	Afro-Asiatic	YES	DIVERSE	2919.794221	1857.351174	5125.783345	2164.839958	1382.805508	3962.361673	2937.398956	0.104	NA	NA	NA	NA	NA	NA
Assyrian	Lahu	0.124896	double	LahuAssyrian	assy1241	lahu1253	afro1255	sino1245	Sino-Tibetan	Afro-Asiatic	EURASIA	EURASIA	22	100	NA	NA	NA	0.142721322	DIVERSE	NO	EURASIA	29747.11804	18673.42959	52440.09544	13053.29904	7632.562135	26389.76951	32094.05877	NA	NA	NA	NA	NA	NA	NA
Assyrian	Buka	0.126021	double	BukaAssyrian	assy1241	buka1262	afro1255	aust1307	Austronesian	Afro-Asiatic	EURASIA	OCEANIA	-5.422	154.673	NA	NA	NA	0.144192252	DIVERSE	NO	DIVERSE	36696.84373	22387.08535	70083.20204	29832.89484	16996.48809	64238.57732	39625.72425	NA	NA	NA	NA	NA	NA	NA
Assyrian	Nganasan	0.129576	double	NganasanAssyrian	assy1241	ngan1291	afro1255	ural1272	Uralic	Afro-Asiatic	EURASIA	EURASIA	71	95	NA	NA	NA	0.148865381	DIVERSE	NO	EURASIA	30493.06574	19747.42301	51200.75899	11950.83519	8794.801519	16668.50436	33014.23093	NA	NA	NA	NA	NA	NA	NA
Assyrian	Mbukushu	0.146235	double	MbukushuAssyrian	assy1241	mbuk1240	afro1255	atla1278	Atlantic-Congo	Afro-Asiatic	EURASIA	AFRICA	-16.85712	22.795715	NA	NA	NA	0.171282496	DIVERSE	NO	DIVERSE	57358.64702	33236.59883	123683.0902	56907.79488	32001.98331	121510.6916	62912.69619	NA	NA	NA	NA	NA	NA	NA
Assyrian	Mamusi_Paleabu	0.160788	double	Mamusi_PaleabuAssyrian	assy1241	mamu1254	afro1255	aust1307	Austronesian	Afro-Asiatic	EURASIA	OCEANIA	-5.95	150.9	NA	NA	NA	0.191594019	DIVERSE	NO	DIVERSE	38842.58251	25139.21428	65557.91713	14091.67693	10468.87266	20322.82043	43116.54813	NA	NA	NA	NA	NA	NA	NA
Assyrian	Adygei	0.0082437	single	AdygeiAssyrian	assy1241	adyg1241	afro1255	abkh1242	Abkhaz-Adyge	Afro-Asiatic	EURASIA	EURASIA	44	39	NA	NA	NA	0.008312223	DIVERSE	NO	EURASIA	3784.745661	2675.888613	5881.729332	3634.380448	2464.516501	5804.275761	3800.442169	0.142	NA	NA	NA	NA	NA	NA
Assyrian	Darginian	0.0173666	double	DarginianAssyrian	assy1241	darg1241	afro1255	nakh1245	Nakh-Daghestanian	Afro-Asiatic	EURASIA	EURASIA	42.18	47.22	NA	NA	NA	0.017673529	DIVERSE	NO	EURASIA	4355.23114	2640.470281	8456.783679	3354.238654	1844.240526	7648.84633	4393.918284	0.362	NA	NA	NA	NA	NA	NA
Assyrian	Sulka_Watwat	0.153379	double	Sulka_WatwatAssyrian	assy1241	sulk1246	afro1255	sulk1246	Sulka	Afro-Asiatic	EURASIA	OCEANIA	-4.483	152.3	NA	NA	NA	0.181166071	DIVERSE	NO	DIVERSE	41011.72049	26839.34574	67931.84156	25728.92311	18354.59554	37388.64175	45243.85303	NA	NA	NA	NA	NA	NA	NA
Assyrian	Damara	0.150745	double	DamaraAssyrian	assy1241	nama1264	afro1255	khoe1240	Khoe-Kwadi	Afro-Asiatic	EURASIA	AFRICA	-19.83018382	16.22573915	NA	NA	NA	0.177502635	DIVERSE	NO	DIVERSE	38156.24435	25066.5418	62954.85944	19674.67932	14833.94576	26001.36386	42002.80605	NA	NA	NA	NA	NA	NA	NA
Assyrian	Vella_Lavella	0.12752	double	Vella_LavellaAssyrian	assy1241	bilu1245	afro1255	bilu1245	Bilua	Afro-Asiatic	EURASIA	OCEANIA	-7.9	156.7	NA	NA	NA	0.146158078	DIVERSE	NO	DIVERSE	46546.94221	27568.69091	133939.2628	45571.72223	26147.77895	120526.0214	50318.87789	NA	NA	NA	NA	NA	NA	NA
Assyrian	Mussau	0.136141	double	MussauAssyrian	assy1241	muss1246	afro1255	aust1307	Austronesian	Afro-Asiatic	EURASIA	OCEANIA	-1.583	149.733	NA	NA	NA	0.157596321	DIVERSE	NO	DIVERSE	33084.08127	20778.67716	57539.99265	15132.44674	8921.865327	28070.82131	35999.53373	NA	NA	NA	NA	NA	NA	NA
Assyrian	Baining_Marabu	0.208586	double	Baining_MarabuAssyrian	assy1241	bain1263	afro1255	bain1263	Baining	Afro-Asiatic	EURASIA	OCEANIA	-4.633	152.3	NA	NA	NA	0.26356117	DIVERSE	NO	DIVERSE	50652.31575	32392.08718	86323.13585	9900.122308	7126.598078	14442.49871	58790.33042	NA	NA	NA	NA	NA	NA	NA
Assyrian	Onge	0.167336	double	OngeAssyrian	assy1241	onge1236	afro1255	jara1244	Jarawa-Onge	Afro-Asiatic	EURASIA	SOUTHEAST_ASIA	10.75	92.5	NA	NA	NA	0.200964615	DIVERSE	NO	DIVERSE	38300.08725	24483.01733	65290.7908	6379.798468	4661.773115	9056.743119	42753.65903	NA	NA	NA	NA	NA	NA	NA
Assyrian	Iranian_Bandari	0.010272	double	Iranian_BandariAssyrian	assy1241	fars1254	afro1255	indo1319	Indo-European	Afro-Asiatic	EURASIA	EURASIA	27.183	56.267	NA	NA	NA	0.010378609	DIVERSE	NO	EURASIA	3579.446272	2176.350656	7464.295645	3567.791135	2152.939616	7340.020171	3597.99936	0.192	NA	NA	NA	NA	NA	NA
Assyrian	Bajo	0.124455	double	BajoAssyrian	assy1241	indo1317	afro1255	aust1307	Austronesian	Afro-Asiatic	EURASIA	SOUTHEAST_ASIA	-3.967488889	122.5947	NA	NA	NA	0.142145749	DIVERSE	NO	DIVERSE	28621.24304	18274.59576	48930.83125	9814.971098	6571.501243	16052.72184	30869.18506	NA	NA	NA	NA	NA	NA	NA
Assyrian	Kove_Tamuniai	0.149732	double	Kove_TamuniaiAssyrian	assy1241	kove1237	afro1255	aust1307	Austronesian	Afro-Asiatic	EURASIA	OCEANIA	-5.4667	148.95	NA	NA	NA	0.176099771	DIVERSE	NO	DIVERSE	35296.77858	22993.28277	59132.71817	11628.73208	9269.195274	14842.49596	38822.86386	NA	NA	NA	NA	NA	NA	NA
Assyrian	Scottish_Shetlandic	0.0168599	double	Scottish_ShetlandicAssyrian	assy1241	scot1245	afro1255	indo1319	Indo-European	Afro-Asiatic	EURASIA	EURASIA	60.15	-1.15	NA	NA	NA	0.017149031	DIVERSE	NO	EURASIA	7797.31503	4449.55324	17853.85612	7491.044388	4397.664295	15021.06072	7864.696745	0.352	NA	NA	NA	NA	NA	NA
Assyrian	Huancas	0.125624	double	HuancasAssyrian	assy1241	chac1250	afro1255	quec1387	Quechuan	Afro-Asiatic	EURASIA	AMERICAS	-6.17391	-77.864453	NA	NA	NA	0.143672745	DIVERSE	NO	DIVERSE	30483.31379	19676.85449	51206.40301	14756.9308	10310.91438	21821.7974	32906.17293	NA	NA	NA	NA	NA	NA	NA
Assyrian	Tuvinian_2	0.0812391	double	Tuvinian_2Assyrian	assy1241	tuvi1240	afro1255	turk1311	Turkic	Afro-Asiatic	EURASIA	EURASIA	51.16	94.47	NA	NA	NA	0.088422461	DIVERSE	NO	EURASIA	21889.52876	13795.49238	39438.18613	16999.17036	10571.17655	32987.81013	22917.06954	NA	NA	NA	NA	NA	NA	NA
Assyrian	Karelian_Northern	0.0249195	double	Karelian_NorthernAssyrian	assy1241	nort2673	afro1255	ural1272	Uralic	Afro-Asiatic	EURASIA	EURASIA	60.12	31.1	NA	NA	NA	0.025556352	DIVERSE	NO	EURASIA	6520.156008	4055.108625	12947.61436	5320.437737	3202.172463	12224.00521	6604.543589	0.484	NA	NA	NA	NA	NA	NA
Assyrian	Pima	0.174829	double	PimaAssyrian	assy1241	pima1248	afro1255	utoa1244	Uto-Aztecan	Afro-Asiatic	EURASIA	AMERICAS	29	-108	NA	NA	NA	0.211870025	DIVERSE	NO	DIVERSE	42963.43494	28297.85483	71555.71086	15616.0142	13099.60292	19281.67857	48277.38066	NA	NA	NA	NA	NA	NA	NA
Assyrian	Romanian	0.0111606	double	RomanianAssyrian	assy1241	roma1327	afro1255	indo1319	Indo-European	Afro-Asiatic	EURASIA	EURASIA	46.502222	22.950277	NA	NA	NA	0.011286565	DIVERSE	NO	EURASIA	4001.085751	2523.510564	7789.987049	3997.859059	2520.392525	7723.42477	4023.671766	0.214	NA	NA	NA	NA	NA	NA
Assyrian	Tatar_Siberian_Zabolotniye	0.0541388	double	Tatar_Siberian_ZabolotniyeAssyrian	assy1241	sibe1250	afro1255	turk1311	Turkic	Afro-Asiatic	EURASIA	EURASIA	58.41	67.46	NA	NA	NA	0.057237574	DIVERSE	NO	EURASIA	12377.54336	7954.205396	21213.38951	6554.926113	4431.899402	11109.57118	12745.04398	NA	NA	NA	NA	NA	NA	NA
Assyrian	Chukchi	0.116236	double	ChukchiAssyrian	assy1241	chuk1273	afro1255	chuk1271	Chukotko-Kamchatkan	Afro-Asiatic	EURASIA	EURASIA	69	169	NA	NA	NA	0.1315238	DIVERSE	NO	EURASIA	27191.99786	17989.61098	45083.72833	11346.78428	9372.192528	14218.99133	29152.23927	NA	NA	NA	NA	NA	NA	NA
Assyrian	Surui	0.223927	double	SuruiAssyrian	assy1241	suru1262	afro1255	tupi1275	Tupian	Afro-Asiatic	EURASIA	AMERICAS	-11	-62	NA	NA	NA	0.288538578	DIVERSE	NO	DIVERSE	56173.24645	36554.7191	94319.79875	13398.37499	11561.78099	15136.54132	66271.42708	NA	NA	NA	NA	NA	NA	NA
Assyrian	Nivh	0.130039	double	NivhAssyrian	assy1241	gily1242	afro1255	nivk1234	Nivkh	Afro-Asiatic	EURASIA	EURASIA	52.85	141.25	NA	NA	NA	0.149476816	DIVERSE	NO	EURASIA	31218.65499	20259.37753	52928.24565	13865.0457	10114.57588	21625.14513	33811.67797	NA	NA	NA	NA	NA	NA	NA
Assyrian	Guarani	0.147081	double	GuaraniAssyrian	assy1241	mbya1239	afro1255	tupi1275	Tupian	Afro-Asiatic	EURASIA	AMERICAS	-27.5	-59	NA	NA	NA	0.172444277	DIVERSE	NO	DIVERSE	42619.26545	26358.24594	83314.72782	32999.42037	19389.45038	75989.4233	46777.1489	NA	NA	NA	NA	NA	NA	NA
Assyrian	Kubachinian	0.0236539	double	KubachinianAssyrian	assy1241	kuba1248	afro1255	nakh1245	Nakh-Daghestanian	Afro-Asiatic	EURASIA	EURASIA	42.08	47.58	NA	NA	NA	0.024226962	DIVERSE	NO	EURASIA	5179.950952	3233.442383	9407.571668	2604.631948	1490.802943	5870.835239	5243.374795	0.466	NA	NA	NA	NA	NA	NA
Assyrian	Saposa	0.131859	double	SaposaAssyrian	assy1241	sapo1253	afro1255	aust1307	Austronesian	Afro-Asiatic	EURASIA	OCEANIA	-5.5833	154.67	NA	NA	NA	0.151886617	DIVERSE	NO	DIVERSE	35386.94011	22244.16204	62238.57925	24099.25725	14752.45048	44843.89499	38379.38637	NA	NA	NA	NA	NA	NA	NA
Assyrian	Kalash	0.0413159	double	KalashAssyrian	assy1241	kala1372	afro1255	indo1319	Indo-European	Afro-Asiatic	EURASIA	EURASIA	35.99366014	71.5	NA	NA	NA	0.043096469	DIVERSE	NO	EURASIA	8572.430193	5514.430017	14538.89563	2626.970033	1907.214343	3866.132295	8761.997035	NA	NA	NA	NA	NA	NA	NA
Assyrian	Gana	0.172766	double	GanaAssyrian	assy1241	gana1274	afro1255	khoe1240	Khoe-Kwadi	Afro-Asiatic	EURASIA	AFRICA	-21.6523	23.3889	NA	NA	NA	0.208847799	DIVERSE	NO	DIVERSE	48895.19623	31465.75909	83823.15253	33715.26467	22420.09925	57471.05115	54842.42374	NA	NA	NA	NA	NA	NA	NA
Assyrian	Tikopia	0.138665	double	TikopiaAssyrian	assy1241	tiko1237	afro1255	aust1307	Austronesian	Afro-Asiatic	EURASIA	OCEANIA	-12.296678	168.824107	NA	NA	NA	0.160988466	DIVERSE	NO	DIVERSE	31468.13418	20108.06464	53722.33393	7917.677881	5477.820916	12391.78319	34308.15848	NA	NA	NA	NA	NA	NA	NA
Assyrian	Mixtec	0.138603	double	MixtecAssyrian	assy1241	mixt1427	afro1255	otom1299	Otomanguean	Afro-Asiatic	EURASIA	AMERICAS	15.95	-97.36666667	NA	NA	NA	0.160904902	DIVERSE	NO	DIVERSE	37331.21072	24447.40627	62107.68318	25144.52802	17752.82716	38014.27274	40698.89046	NA	NA	NA	NA	NA	NA	NA
Assyrian	Ju_hoan_South	0.205412	double	Ju_hoan_SouthAssyrian	assy1241	juho1239	afro1255	kxaa1236	Kxa	Afro-Asiatic	EURASIA	AFRICA	-21.15191802	20.68153923	NA	NA	NA	0.258513846	DIVERSE	NO	DIVERSE	60530.02051	38777.79893	106231.0948	41750.2228	27346.92678	77023.91769	70028.49181	NA	NA	NA	NA	NA	NA	NA
Assyrian	Naxi	0.104958	double	NaxiAssyrian	assy1241	naxi1245	afro1255	sino1245	Sino-Tibetan	Afro-Asiatic	EURASIA	EURASIA	26	100	NA	NA	NA	0.117266005	DIVERSE	NO	EURASIA	39944.31408	23139.67522	93519.6393	39747.05794	22447.90761	89214.95349	42485.43417	NA	NA	NA	NA	NA	NA	NA
Assyrian	Tongan	0.124271	double	TonganAssyrian	assy1241	tong1325	afro1255	aust1307	Austronesian	Afro-Asiatic	EURASIA	OCEANIA	-21.19	-175.18	NA	NA	NA	0.141905772	DIVERSE	NO	DIVERSE	31100.23497	19989.42947	52387.35393	17410.33988	11723.9281	26953.22343	33538.5049	NA	NA	NA	NA	NA	NA	NA
Assyrian	Kuot_Lamalaua	0.143087	double	Kuot_LamalauaAssyrian	assy1241	kuot1243	afro1255	kuot1243	Kuot	Afro-Asiatic	EURASIA	OCEANIA	-3	151.5	NA	NA	NA	0.166979612	DIVERSE	NO	DIVERSE	38872.48458	25530.47906	63871.37127	26418.38011	18792.22639	37905.15675	42528.84624	NA	NA	NA	NA	NA	NA	NA
Assyrian	Tabasaran	0.00999637	double	TabasaranAssyrian	assy1241	taba1259	afro1255	nakh1245	Nakh-Daghestanian	Afro-Asiatic	EURASIA	EURASIA	41.96	47.82	NA	NA	NA	0.010097306	DIVERSE	NO	EURASIA	4121.857819	2736.805468	7086.289639	4074.736346	2678.390395	7004.493112	4142.661645	0.184	NA	NA	NA	NA	NA	NA
Assyrian	Sulka_Ganai	0.151513	double	Sulka_GanaiAssyrian	assy1241	sulk1246	afro1255	sulk1246	Sulka	Afro-Asiatic	EURASIA	OCEANIA	-4.5	152.333	NA	NA	NA	0.17856844	DIVERSE	NO	DIVERSE	41061.06427	26306.48354	71307.73517	26987.43535	17728.10122	48251.29331	45229.0187	NA	NA	NA	NA	NA	NA	NA
Assyrian	Inga	0.122274	double	IngaAssyrian	assy1241	inga1252	afro1255	quec1387	Quechuan	Afro-Asiatic	EURASIA	AMERICAS	1.368313842	-76.58011914	NA	NA	NA	0.139307711	DIVERSE	NO	DIVERSE	33701.91385	21484.58651	56558.93069	25040.68487	16098.29021	39891.3601	36290.87197	NA	NA	NA	NA	NA	NA	NA
Assyrian	Saharawi	0.0305032	double	SaharawiAssyrian	assy1241	hass1238	afro1255	afro1255	Afro-Asiatic	Afro-Asiatic	EURASIA	AFRICA	27.3	-8.9	NA	NA	NA	0.03146292	Afro-Asiatic	YES	DIVERSE	8444.570726	5287.018668	15337.85874	7360.407372	4534.298806	14092.4832	8579.806523	0.262	NA	NA	NA	NA	NA	NA
Assyrian	Rennell_and_Bellona	0.164904	double	Rennell_and_BellonaAssyrian	assy1241	renn1242	afro1255	aust1307	Austronesian	Afro-Asiatic	EURASIA	OCEANIA	-11.4	159.9	NA	NA	NA	0.197467118	DIVERSE	NO	DIVERSE	37528.98889	23914.75301	64108.68705	5885.158163	4064.469406	8728.699234	41804.87937	NA	NA	NA	NA	NA	NA	NA
Assyrian	Santa_Cruz	0.149131	double	Santa_CruzAssyrian	assy1241	natu1250	afro1255	aust1307	Austronesian	Afro-Asiatic	EURASIA	OCEANIA	-11.610733	166.85925	NA	NA	NA	0.175269048	DIVERSE	NO	DIVERSE	41375.31837	26367.21995	70854.26553	29115.83102	18722.15423	49459.96992	45486.94783	NA	NA	NA	NA	NA	NA	NA
Assyrian	BiakaPygmy	0.168559	double	BiakaPygmyAssyrian	assy1241	yaka1272	afro1255	atla1278	Atlantic-Congo	Afro-Asiatic	EURASIA	AFRICA	4	17	NA	NA	NA	0.202731162	DIVERSE	NO	DIVERSE	45099.3351	29058.15064	76194.4799	26695.46929	18077.32027	42330.26661	50397.72909	NA	NA	NA	NA	NA	NA	NA
Assyrian	Ju_hoan_North	0.214569	double	Ju_hoan_NorthAssyrian	assy1241	juho1239	afro1255	kxaa1236	Kxa	Afro-Asiatic	EURASIA	AFRICA	-18.93725689	21.45244764	NA	NA	NA	0.273186314	DIVERSE	NO	DIVERSE	62171.04101	40733.25189	102991.2405	39643.96993	28311.18477	57918.86092	72611.945	NA	NA	NA	NA	NA	NA	NA
Assyrian	French_South	0.015595	double	French_SouthAssyrian	assy1241	stan1290	afro1255	indo1319	Indo-European	Afro-Asiatic	EURASIA	EURASIA	43.09	-0.05	NA	NA	NA	0.015842057	DIVERSE	NO	EURASIA	5311.187106	3090.863992	11209.83945	5270.597629	2983.6369	11062.22264	5353.475282	0.324	NA	NA	NA	NA	NA	NA
Assyrian	She	0.114519	double	SheAssyrian	assy1241	shee1238	afro1255	hmon1336	Hmong-Mien	Afro-Asiatic	EURASIA	EURASIA	27	119	NA	NA	NA	0.129329709	DIVERSE	NO	EURASIA	30690.80961	19659.69808	53745.54714	21864.6048	14291.66915	39912.46584	32863.05442	NA	NA	NA	NA	NA	NA	NA
Assyrian	Madak	0.141793	double	MadakAssyrian	assy1241	mada1285	afro1255	aust1307	Austronesian	Afro-Asiatic	EURASIA	OCEANIA	-3.1	151.7	NA	NA	NA	0.165220046	DIVERSE	NO	DIVERSE	38545.27333	25387.21449	64779.47563	26341.6707	18880.95444	41642.49055	42127.74002	NA	NA	NA	NA	NA	NA	NA
Assyrian	Tubalar	0.0509497	double	TubalarAssyrian	assy1241	kara1462	afro1255	turk1311	Turkic	Afro-Asiatic	EURASIA	EURASIA	51.13333333	87	NA	NA	NA	0.053684931	DIVERSE	NO	EURASIA	11687.53668	7749.813374	19227.25809	6368.974489	4929.333576	8441.096897	12012.15938	NA	NA	NA	NA	NA	NA	NA
Assyrian	Eskimo_Sireniki	0.120435	double	Eskimo_SirenikiAssyrian	assy1241	sire1246	afro1255	eski1264	Eskimo-Aleut	Afro-Asiatic	EURASIA	EURASIA	64.4	173.9	NA	NA	NA	0.136925639	DIVERSE	NO	EURASIA	28983.90613	18534.08933	49992.92019	13863.09549	9194.734658	24388.99042	31168.12981	NA	NA	NA	NA	NA	NA	NA
Assyrian	Mamusi_Kisiluvi	0.180932	double	Mamusi_KisiluviAssyrian	assy1241	mamu1254	afro1255	aust1307	Austronesian	Afro-Asiatic	EURASIA	OCEANIA	-5.7333	151.0833	NA	NA	NA	0.220899852	DIVERSE	NO	DIVERSE	43185.68974	27580.76923	73548.38483	10887.80481	7480.47206	16415.139	48795.98486	NA	NA	NA	NA	NA	NA	NA
Assyrian	Selkup_Farkovo	0.0833653	double	Selkup_FarkovoAssyrian	assy1241	selk1253	afro1255	ural1272	Uralic	Afro-Asiatic	EURASIA	EURASIA	65.718073	86.979478	NA	NA	NA	0.090947135	DIVERSE	NO	EURASIA	18276.54357	11718.36655	30958.58672	6162.224301	4288.584933	9104.990594	19160.35913	NA	NA	NA	NA	NA	NA	NA
Assyrian	Cameroon_Mbo	0.142093	double	Cameroon_MboAssyrian	assy1241	mboc1235	afro1255	atla1278	Atlantic-Congo	Afro-Asiatic	EURASIA	AFRICA	5.3495	9.8345	NA	NA	NA	0.16562751	DIVERSE	NO	DIVERSE	57233.35238	36458.54644	99906.51388	57060.09626	36362.11351	99758.72318	62568.79782	NA	NA	NA	NA	NA	NA	NA
Assyrian	Kove	0.143139	double	KoveAssyrian	assy1241	kove1237	afro1255	aust1307	Austronesian	Afro-Asiatic	EURASIA	OCEANIA	-5.4667	148.95	NA	NA	NA	0.167050432	DIVERSE	NO	DIVERSE	33876.81774	21401.38644	59732.22288	12318.99289	7478.895562	25969.14799	37064.47098	NA	NA	NA	NA	NA	NA	NA
Assyrian	Chukchi_Ayon	0.106096	double	Chukchi_AyonAssyrian	assy1241	chuk1273	afro1255	chuk1271	Chukotko-Kamchatkan	Afro-Asiatic	EURASIA	EURASIA	69.9	168	NA	NA	NA	0.11868836	DIVERSE	NO	EURASIA	24441.52851	15932.0656	40890.51388	9937.277545	7576.659323	13517.52525	26016.22078	NA	NA	NA	NA	NA	NA	NA
Assyrian	Kankanaey	0.140088	double	KankanaeyAssyrian	assy1241	kank1243	afro1255	aust1307	Austronesian	Afro-Asiatic	EURASIA	SOUTHEAST_ASIA	17.07	121.03	NA	NA	NA	0.162909693	DIVERSE	NO	DIVERSE	33146.02205	21581.67585	55308.32953	12364.4922	9536.840838	15812.12864	36177.8083	NA	NA	NA	NA	NA	NA	NA
Assyrian	Balkar	0.00829641	double	BalkarAssyrian	assy1241	kara1465	afro1255	turk1311	Turkic	Afro-Asiatic	EURASIA	EURASIA	43.483333	43.616667	NA	NA	NA	0.008365816	DIVERSE	NO	EURASIA	3114.209159	1894.187918	5871.129838	3112.881183	1893.255088	5803.359813	3127.186904	0.144	NA	NA	NA	NA	NA	NA
Assyrian	Nasioi	0.16027	double	NasioiAssyrian	assy1241	nasi1247	afro1255	sout2948	South Bougainville	Afro-Asiatic	EURASIA	OCEANIA	-6.48	155.83	NA	NA	NA	0.190858967	DIVERSE	NO	DIVERSE	43734.42592	28959.1358	72618.0196	28459.51927	20966.1434	42281.31272	48525.77944	NA	NA	NA	NA	NA	NA	NA
Assyrian	Kaitag	0.0135607	double	KaitagAssyrian	assy1241	darg1241	afro1255	nakh1245	Nakh-Daghestanian	Afro-Asiatic	EURASIA	EURASIA	42.15	47.63	NA	NA	NA	0.013747121	DIVERSE	NO	EURASIA	4157.702702	2487.435953	11162.66191	3982.271468	2293.662788	10579.46978	4186.344845	0.274	NA	NA	NA	NA	NA	NA
Assyrian	Bashkir_Tamyan_Kypcak	0.0343446	double	Bashkir_Tamyan_KypcakAssyrian	assy1241	bash1264	afro1255	turk1311	Turkic	Afro-Asiatic	EURASIA	EURASIA	52.67	56.55	NA	NA	NA	0.035566104	DIVERSE	NO	EURASIA	9861.118372	5901.761292	20215.77329	8883.368749	4982.024163	20005.28002	10040.22614	NA	NA	NA	NA	NA	NA	NA
Assyrian	Puno	0.160658	double	PunoAssyrian	assy1241	puno1238	afro1255	quec1387	Quechuan	Afro-Asiatic	EURASIA	AMERICAS	-15.7662	-69.683	NA	NA	NA	0.191409461	DIVERSE	NO	DIVERSE	45375.20238	28147.25333	84872.8692	32247.52613	18876.95444	70418.05107	50362.94835	NA	NA	NA	NA	NA	NA	NA
Assyrian	Ket	0.0892215	double	KetAssyrian	assy1241	kett1243	afro1255	yeni1252	Yeniseian	Afro-Asiatic	EURASIA	EURASIA	64.443527	87.546972	NA	NA	NA	0.097961799	DIVERSE	NO	EURASIA	19673.69695	12549.54424	33514.00481	6596.350324	4383.598745	10371.98963	20703.78876	NA	NA	NA	NA	NA	NA	NA
Assyrian	Algonquin	0.117602	single	AlgonquinAssyrian	assy1241	algo1255	afro1255	algi1248	Algic	Afro-Asiatic	EURASIA	AMERICAS	48.4	-71.1	NA	NA	NA	0.133275461	DIVERSE	NO	DIVERSE	25921.94357	16627.50382	43983.56755	6103.111228	4469.189421	8509.766993	27817.90921	NA	NA	NA	NA	NA	NA	NA
Assyrian	Cocama	0.14724	double	CocamaAssyrian	assy1241	coca1260	afro1255	tupi1275	Tupian	Afro-Asiatic	EURASIA	AMERICAS	-4.133543763	-69.98190491	NA	NA	NA	0.172662883	DIVERSE	NO	DIVERSE	40137.60297	26582.32413	66846.4351	27175.26297	19848.04178	41318.03387	44058.85122	NA	NA	NA	NA	NA	NA	NA
Assyrian	Chipewyan	0.116048	double	ChipewyanAssyrian	assy1241	chip1261	afro1255	atha1245	Athabaskan-Eyak-Tlingit	Afro-Asiatic	EURASIA	AMERICAS	59.6	-107.3	NA	NA	NA	0.131283147	DIVERSE	NO	DIVERSE	26689.95383	17560.93474	44365.43271	9895.825394	8196.346699	12039.32135	28610.09883	NA	NA	NA	NA	NA	NA	NA
Assyrian	Mamanwa1	0.103549	double	Mamanwa1Assyrian	assy1241	mama1275	afro1255	aust1307	Austronesian	Afro-Asiatic	EURASIA	SOUTHEAST_ASIA	9.76	125.51	NA	NA	NA	0.115509939	DIVERSE	NO	DIVERSE	43669.86988	23124.47946	112217.9054	43614.2314	22561.01855	98057.80061	46403.01145	NA	NA	NA	NA	NA	NA	NA
Assyrian	Itelmen	0.126599	double	ItelmenAssyrian	assy1241	itel1242	afro1255	chuk1271	Chukotko-Kamchatkan	Afro-Asiatic	EURASIA	EURASIA	57.2	156.9	NA	NA	NA	0.144949456	DIVERSE	NO	EURASIA	31494.13909	19977.19638	55822.93457	17021.36531	10758.6618	33911.88579	34022.10771	NA	NA	NA	NA	NA	NA	NA
Assyrian	Khakass_Kachins	0.0660384	double	Khakass_KachinsAssyrian	assy1241	kach1278	afro1255	turk1311	Turkic	Afro-Asiatic	EURASIA	EURASIA	55	89	NA	NA	NA	0.070707832	DIVERSE	NO	EURASIA	18678.21227	11183.16651	38857.48913	15979.70296	8782.160966	38097.60381	19370.3747	NA	NA	NA	NA	NA	NA	NA
Assyrian	KichwaOrellana	0.171201	double	KichwaOrellanaAssyrian	assy1241	tena1240	afro1255	quec1387	Quechuan	Afro-Asiatic	EURASIA	AMERICAS	-0.183278	-77.174667	NA	NA	NA	0.206565162	DIVERSE	NO	DIVERSE	43436.38946	28483.18765	71944.5804	20052.17678	15371.46791	26072.41056	48651.89463	NA	NA	NA	NA	NA	NA	NA
Assyrian	Even	0.0602623	double	EvenAssyrian	assy1241	even1260	afro1255	tung1282	Tungusic	Afro-Asiatic	EURASIA	EURASIA	57.53	135.88	NA	NA	NA	0.064126724	DIVERSE	NO	EURASIA	17811.42982	10632.51547	36709.98435	16071.41609	8966.122763	36384.06076	18407.21595	NA	NA	NA	NA	NA	NA	NA
Assyrian	Ontong_Java	0.127394	double	Ontong_JavaAssyrian	assy1241	onto1237	afro1255	aust1307	Austronesian	Afro-Asiatic	EURASIA	OCEANIA	-5.3	159.4	NA	NA	NA	0.145992579	DIVERSE	NO	DIVERSE	30041.41347	18916.42464	51948.53923	12151.57991	7222.919574	21912.16533	32471.94819	NA	NA	NA	NA	NA	NA	NA
Assyrian	Mixe	0.165188	double	MixeAssyrian	assy1241	mixe1286	afro1255	mixe1284	Mixe-Zoque	Afro-Asiatic	EURASIA	AMERICAS	16.95	-96.58333333	NA	NA	NA	0.197874492	DIVERSE	NO	DIVERSE	39352.2888	25136.66616	66869.11203	12036.56288	8155.545968	18146.08084	43846.78837	NA	NA	NA	NA	NA	NA	NA
Assyrian	Jew_Yemenite	0.0142305	double	Jew_YemeniteAssyrian	assy1241	jude1267	afro1255	afro1255	Afro-Asiatic	Afro-Asiatic	EURASIA	EURASIA	15.35	44.2	NA	NA	NA	0.014435931	Afro-Asiatic	YES	EURASIA	3675.893357	2353.737655	6514.069283	2990.760419	1939.536636	5532.531402	3702.473121	0.29	NA	NA	NA	NA	NA	NA
Assyrian	Ket_Southeast	0.082063	double	Ket_SoutheastAssyrian	assy1241	kett1243	afro1255	yeni1252	Yeniseian	Afro-Asiatic	EURASIA	EURASIA	62.462346	89.00493	NA	NA	NA	0.089399381	DIVERSE	NO	EURASIA	18529.02663	11955.0067	31292.46549	7855.555077	5571.265828	11784.54202	19408.83885	NA	NA	NA	NA	NA	NA	NA
Assyrian	Piapoco	0.151477	double	PiapocoAssyrian	assy1241	piap1246	afro1255	araw1281	Arawakan	Afro-Asiatic	EURASIA	AMERICAS	3	-68	NA	NA	NA	0.178518437	DIVERSE	NO	DIVERSE	37499.72389	24259.2651	63573.9859	17212.15593	12265.05366	26954.30696	41304.71747	NA	NA	NA	NA	NA	NA	NA
Assyrian	Dai	0.110722	double	DaiAssyrian	assy1241	luuu1242	afro1255	taik1256	Tai-Kadai	Afro-Asiatic	EURASIA	EURASIA	21	100	NA	NA	NA	0.124507747	DIVERSE	NO	EURASIA	55403.87985	33112.95709	106516.3773	53594.4501	32555.52327	98877.55273	59167.05814	NA	NA	NA	NA	NA	NA	NA
Assyrian	BedouinB	0.026715	double	BedouinBAssyrian	assy1241	east2690	afro1255	afro1255	Afro-Asiatic	Afro-Asiatic	EURASIA	EURASIA	31	35	NA	NA	NA	0.027448281	Afro-Asiatic	YES	EURASIA	5848.54077	3888.688916	9639.561742	2892.14519	2327.332415	3719.838162	5929.903087	NA	NA	NA	NA	NA	NA	NA
Assyrian	Cusco2	0.101937	double	Cusco2Assyrian	assy1241	cusc1236	afro1255	quec1387	Quechuan	Afro-Asiatic	EURASIA	AMERICAS	-13.5237	-71.9724	NA	NA	NA	0.113507627	DIVERSE	NO	DIVERSE	42015.61475	24002.65152	96776.60276	42006.03346	23788.33467	89964.75525	44595.75921	NA	NA	NA	NA	NA	NA	NA
Assyrian	Sardinian	0.0174565	double	SardinianAssyrian	assy1241	sard1257	afro1255	indo1319	Indo-European	Afro-Asiatic	EURASIA	EURASIA	40	9	NA	NA	NA	0.017766643	DIVERSE	NO	EURASIA	7328.722873	5318.13933	11077.50217	7229.768786	5044.587465	11077.26252	7394.347877	0.364	NA	NA	NA	NA	NA	NA
Assyrian	Selkup_Turukhansk	0.0783522	double	Selkup_TurukhanskAssyrian	assy1241	selk1253	afro1255	ural1272	Uralic	Afro-Asiatic	EURASIA	EURASIA	65.796083	87.952268	NA	NA	NA	0.085013169	DIVERSE	NO	EURASIA	17339.66669	10938.77152	30324.19731	6588.975149	3960.258488	12988.3534	18120.05945	NA	NA	NA	NA	NA	NA	NA
Assyrian	Notsi	0.136429	double	NotsiAssyrian	assy1241	nots1237	afro1255	aust1307	Austronesian	Afro-Asiatic	EURASIA	OCEANIA	-3.05	151.65	NA	NA	NA	0.157982378	DIVERSE	NO	DIVERSE	42443.07909	27422.06187	73028.93397	37033.81976	24374.21899	63821.23337	46194.25073	NA	NA	NA	NA	NA	NA	NA
Assyrian	Khamnegan	0.088244	double	KhamneganAssyrian	assy1241	kham1281	afro1255	mong1349	Mongolic-Khitan	Afro-Asiatic	EURASIA	EURASIA	50.68	114.6	NA	NA	NA	0.096784666	DIVERSE	NO	EURASIA	33995.50263	21441.6268	65678.0744	33946.62842	21398.76468	65289.44674	35753.65086	NA	NA	NA	NA	NA	NA	NA
Assyrian	Dusun	0.118324	double	DusunAssyrian	assy1241	dusu1277	afro1255	aust1307	Austronesian	Afro-Asiatic	EURASIA	SOUTHEAST_ASIA	4.71	114.67	NA	NA	NA	0.134203494	DIVERSE	NO	DIVERSE	29236.28584	19146.43434	49154.71384	15975.66253	11732.56629	24360.8988	31391.32608	NA	NA	NA	NA	NA	NA	NA
Assyrian	Jew_Libyan	0.0131688	double	Jew_LibyanAssyrian	assy1241	jude1264	afro1255	afro1255	Afro-Asiatic	Afro-Asiatic	EURASIA	AFRICA	32.91666667	13.18333333	NA	NA	NA	0.013344531	Afro-Asiatic	YES	DIVERSE	3076.31277	2041.664798	5081.197246	2036.328909	1504.894242	2966.718021	3096.828398	0.12	NA	NA	NA	NA	NA	NA
Assyrian	Shua	0.144127	double	ShuaAssyrian	assy1241	shua1254	afro1255	khoe1240	Khoe-Kwadi	Afro-Asiatic	EURASIA	AFRICA	-20.55023685	25.33213069	NA	NA	NA	0.168397648	DIVERSE	NO	DIVERSE	39826.70535	25772.11282	67539.2446	28149.32271	19008.63774	46220.88045	43608.8622	NA	NA	NA	NA	NA	NA	NA
Assyrian	Karitiana	0.21616	double	KaritianaAssyrian	assy1241	kari1311	afro1255	tupi1275	Tupian	Afro-Asiatic	EURASIA	AMERICAS	-10	-63	NA	NA	NA	0.275770565	DIVERSE	NO	DIVERSE	54118.81401	35022.06491	91033.79404	14305.7842	11332.87761	17694.62948	63313.44621	NA	NA	NA	NA	NA	NA	NA
Assyrian	Aleut	0.0409605	single	AleutAssyrian	assy1241	aleu1260	afro1255	eski1264	Eskimo-Aleut	Afro-Asiatic	EURASIA	EURASIA	55.18	166	NA	NA	NA	0.04270992	DIVERSE	NO	EURASIA	9841.853175	6411.366755	16436.05838	6507.231724	4529.397727	9959.476923	10057.57541	NA	NA	NA	NA	NA	NA	NA
Assyrian	Nakanai_Bileki	0.148132	double	Nakanai_BilekiAssyrian	assy1241	bile1245	afro1255	aust1307	Austronesian	Afro-Asiatic	EURASIA	OCEANIA	-5.75	150.8	NA	NA	NA	0.173890791	DIVERSE	NO	DIVERSE	37205.70616	24611.2869	61119.13508	18771.14221	14678.97628	23726.27928	40869.68079	NA	NA	NA	NA	NA	NA	NA
Assyrian	Mamusi_Lingite	0.183844	double	Mamusi_LingiteAssyrian	assy1241	mamu1254	afro1255	aust1307	Austronesian	Afro-Asiatic	EURASIA	OCEANIA	-5.867	151.1	NA	NA	NA	0.225255956	DIVERSE	NO	DIVERSE	43657.83637	27864.42801	74450.02178	9771.447579	6725.44903	14782.29315	49462.09532	NA	NA	NA	NA	NA	NA	NA
Assyrian	Savo	0.122368	double	SavoAssyrian	assy1241	savo1255	afro1255	savo1255	Savosavo	Afro-Asiatic	EURASIA	OCEANIA	-9.125138	159.800176	NA	NA	NA	0.139429738	DIVERSE	NO	DIVERSE	42352.4007	26235.62454	84508.36433	40654.86248	24847.55616	84413.56545	45609.59227	NA	NA	NA	NA	NA	NA	NA
Assyrian	Mordovian_Moksha	0.0183514	double	Mordovian_MokshaAssyrian	assy1241	moks1248	afro1255	ural1272	Uralic	Afro-Asiatic	EURASIA	EURASIA	54.08	43.13	NA	NA	NA	0.01869447	DIVERSE	NO	EURASIA	5925.724846	3681.037381	11276.50412	5792.154958	3567.774628	11259.8229	5981.540487	0.382	NA	NA	NA	NA	NA	NA
Assyrian	Russian_Archangelsk_Pinezhsky	0.0253481	double	Russian_Archangelsk_PinezhskyAssyrian	assy1241	russ1263	afro1255	indo1319	Indo-European	Afro-Asiatic	EURASIA	EURASIA	64	44.26	NA	NA	NA	0.026007337	DIVERSE	NO	EURASIA	6464.488124	3971.729649	13379.73437	5056.509904	2916.176498	12746.28068	6549.6546	0.488	NA	NA	NA	NA	NA	NA
Assyrian	Cree	0.0822914	double	CreeAssyrian	assy1241	cree1272	afro1255	algi1248	Algic	Afro-Asiatic	EURASIA	AMERICAS	50.3	-102.5	NA	NA	NA	0.089670512	DIVERSE	NO	DIVERSE	21470.60877	14032.53323	35886.13889	15607.0043	10813.23966	24421.569	22493.604	0.47	NA	NA	NA	NA	NA	NA
Assyrian	Ossetian	0.00840122	double	OssetianAssyrian	assy1241	osse1243	afro1255	indo1319	Indo-European	Afro-Asiatic	EURASIA	EURASIA	43.016667	44.65	NA	NA	NA	0.008472398	DIVERSE	NO	EURASIA	2819.715353	1865.767244	4781.31336	2794.0449	1860.917486	4723.491896	2831.604753	0.146	NA	NA	NA	NA	NA	NA
Assyrian	Altaian_Kizhi	0.064209	single	Altaian_KizhiAssyrian	assy1241	tuba1274	afro1255	turk1311	Turkic	Afro-Asiatic	EURASIA	EURASIA	50.7	86.38	NA	NA	NA	0.06861468	DIVERSE	NO	EURASIA	17193.87511	10863.30886	29290.23459	13636.53315	8546.134106	22891.64719	17811.17271	NA	NA	NA	NA	NA	NA	NA
Assyrian	Gui	0.183255	double	GuiAssyrian	assy1241	gwii1239	afro1255	khoe1240	Khoe-Kwadi	Afro-Asiatic	EURASIA	AFRICA	-21.48658402	23.29466982	NA	NA	NA	0.224372356	DIVERSE	NO	DIVERSE	51325.67661	33625.36846	86019.87389	33233.19874	23661.12967	51455.8793	58118.303	NA	NA	NA	NA	NA	NA	NA
Assyrian	Mamanwa	0.130843	double	MamanwaAssyrian	assy1241	mama1275	afro1255	aust1307	Austronesian	Afro-Asiatic	EURASIA	SOUTHEAST_ASIA	9.76	125.51	NA	NA	NA	0.150540121	DIVERSE	NO	DIVERSE	29271.04172	18770.14014	49668.15376	6862.574382	5009.186902	9564.93583	31721.43071	NA	NA	NA	NA	NA	NA	NA
Assyrian	Maya	0.126864	double	MayaAssyrian	assy1241	yuca1254	afro1255	maya1287	Mayan	Afro-Asiatic	EURASIA	AMERICAS	19	-91	NA	NA	NA	0.145296953	DIVERSE	NO	DIVERSE	57885.53636	39111.40338	97334.42854	57468.19841	38342.68746	96924.01183	62546.16336	NA	NA	NA	NA	NA	NA	NA
Assyrian	Tofalar	0.10134	double	TofalarAssyrian	assy1241	kara1462	afro1255	turk1311	Turkic	Afro-Asiatic	EURASIA	EURASIA	54.217657	96.976046	NA	NA	NA	0.112767899	DIVERSE	NO	EURASIA	22688.18757	14428.64492	38719.98576	7728.121528	4988.43903	12409.34533	24070.81843	NA	NA	NA	NA	NA	NA	NA
Assyrian	Brahui	0.0147137	double	BrahuiAssyrian	assy1241	brah1256	afro1255	drav1251	Dravidian	Afro-Asiatic	EURASIA	EURASIA	30.49871492	66.5	NA	NA	NA	0.014933426	DIVERSE	NO	EURASIA	4200.036069	2931.756915	6599.976933	3831.460809	2837.920872	5450.535851	4231.494113	0.302	NA	NA	NA	NA	NA	NA
Assyrian	Burusho	0.0228018	double	BurushoAssyrian	assy1241	buru1296	afro1255	buru1296	Burushaski	Afro-Asiatic	EURASIA	EURASIA	36.49838568	74	NA	NA	NA	0.023333854	DIVERSE	NO	EURASIA	6590.784207	4316.726259	11036.67954	6033.803877	4044.632559	9875.653784	6668.553539	0.456	NA	NA	NA	NA	NA	NA
Assyrian	Assyrian_WGA	0.00607808	double	Assyrian_WGAAssyrian	assy1241	assy1241	afro1255	afro1255	Afro-Asiatic	Afro-Asiatic	EURASIA	EURASIA	40.3	44.6	NA	NA	NA	0.006115249	Afro-Asiatic	YES	EURASIA	1792.400533	949.1481538	9895.695887	1685.848309	720.167935	6178.374123	1797.814522	0.094	NA	NA	NA	NA	NA	NA
Assyrian	Makrani	0.0118084	double	MakraniAssyrian	assy1241	makr1243	afro1255	indo1319	Indo-European	Afro-Asiatic	EURASIA	EURASIA	26	64	NA	NA	NA	0.011949505	DIVERSE	NO	EURASIA	4898.688398	3012.369407	8524.776531	4838.655582	2992.162306	8397.995203	4928.017806	0.23	NA	NA	NA	NA	NA	NA
Assyrian	Naro	0.197922	double	NaroAssyrian	assy1241	naro1249	afro1255	khoe1240	Khoe-Kwadi	Afro-Asiatic	EURASIA	AFRICA	-22.03208172	21.58405408	NA	NA	NA	0.246761537	DIVERSE	NO	DIVERSE	67068.13201	41504.06181	134033.464	59253.85989	35634.85053	130886.4297	77014.88674	NA	NA	NA	NA	NA	NA	NA
Assyrian	Shor_Mountain	0.0630979	double	Shor_MountainAssyrian	assy1241	shor1247	afro1255	turk1311	Turkic	Afro-Asiatic	EURASIA	EURASIA	52.75	88	NA	NA	NA	0.067347378	DIVERSE	NO	EURASIA	14011.01182	8934.190767	24179.0557	6079.696452	3979.923686	10768.09504	14504.11743	NA	NA	NA	NA	NA	NA	NA
Assyrian	Tigak	0.139624	double	TigakAssyrian	assy1241	tiga1245	afro1255	aust1307	Austronesian	Afro-Asiatic	EURASIA	OCEANIA	-2.567	150.8333	NA	NA	NA	0.162282537	DIVERSE	NO	DIVERSE	33502.5901	21852.2992	56097.82737	13848.90476	10562.24727	19102.72397	36553.74255	NA	NA	NA	NA	NA	NA	NA
Assyrian	Kuot_Kabil	0.147556	double	Kuot_KabilAssyrian	assy1241	kuot1243	afro1255	kuot1243	Kuot	Afro-Asiatic	EURASIA	OCEANIA	-3.067	151.7	NA	NA	NA	0.173097588	DIVERSE	NO	DIVERSE	36791.05472	23927.06407	61392.52141	17969.66115	13045.9795	25356.09327	40395.40372	NA	NA	NA	NA	NA	NA	NA
Assyrian	Kgalagadi	0.164165	double	KgalagadiAssyrian	assy1241	kgal1244	afro1255	atla1278	Atlantic-Congo	Afro-Asiatic	EURASIA	AFRICA	-24.796708	21.751098	NA	NA	NA	0.196408382	DIVERSE	NO	DIVERSE	43406.05675	27266.63192	76893.88157	25087.7636	15130.42274	49212.0842	48321.3724	NA	NA	NA	NA	NA	NA	NA
Assyrian	San	0.216069	double	SanAssyrian	assy1241	juho1239	afro1255	kxaa1236	Kxa	Afro-Asiatic	EURASIA	AFRICA	-18.93725689	21.45244764	NA	NA	NA	0.275622472	DIVERSE	NO	DIVERSE	62999.15838	38218.48009	122213.7603	40696.83191	21107.10034	101399.3623	73696.17587	NA	NA	NA	NA	NA	NA	NA
Assyrian	Ojibwa	0.0816364	double	OjibwaAssyrian	assy1241	ojib1241	afro1255	algi1248	Algic	Afro-Asiatic	EURASIA	AMERICAS	46.5	-81	NA	NA	NA	0.088893332	DIVERSE	NO	DIVERSE	21329.44673	14453.5699	33976.80919	15575.66698	11861.94546	20110.01871	22336.33493	0.466	NA	NA	NA	NA	NA	NA
Assyrian	Nganasan_UstAvam	0.12675	double	Nganasan_UstAvamAssyrian	assy1241	ngan1291	afro1255	ural1272	Uralic	Afro-Asiatic	EURASIA	EURASIA	71.113181	92.822343	NA	NA	NA	0.145147438	DIVERSE	NO	EURASIA	29479.58529	18852.38612	51226.8852	10847.57405	7325.826545	20470.15388	31849.29275	NA	NA	NA	NA	NA	NA	NA
Assyrian	Besermyan	0.0278861	double	BesermyanAssyrian	assy1241	bese1243	afro1255	ural1272	Uralic	Afro-Asiatic	EURASIA	EURASIA	58.01	52.09	NA	NA	NA	0.028686042	DIVERSE	NO	EURASIA	6540.858554	4151.526308	11671.48984	4195.008357	2660.829168	8273.651494	6636.085827	NA	NA	NA	NA	NA	NA	NA
Assyrian	Ata_Uassilau	0.169323	double	Ata_UassilauAssyrian	assy1241	pele1245	afro1255	pele1245	Pele-Ata	Afro-Asiatic	EURASIA	OCEANIA	-5.577338	150.885841	NA	NA	NA	0.203837352	DIVERSE	NO	DIVERSE	39780.27354	25003.84896	70521.60865	9803.961996	5340.831277	24188.1979	44483.06655	NA	NA	NA	NA	NA	NA	NA
Assyrian	Veps	0.0269752	double	VepsAssyrian	assy1241	veps1250	afro1255	ural1272	Uralic	Afro-Asiatic	EURASIA	EURASIA	61.27	35.02	NA	NA	NA	0.027723034	DIVERSE	NO	EURASIA	6710.601165	4414.205988	11335.94877	4991.698506	3506.099725	8128.629626	6804.968347	NA	NA	NA	NA	NA	NA	NA
Assyrian	Xuun	0.183983	double	XuunAssyrian	assy1241	kung1261	afro1255	kxaa1236	Kxa	Afro-Asiatic	EURASIA	AFRICA	-18.69072023	19.68263063	NA	NA	NA	0.225464666	DIVERSE	NO	DIVERSE	60502.20543	39046.71984	101738.6757	52722.93296	34627.63263	86408.7245	68556.17054	NA	NA	NA	NA	NA	NA	NA
Assyrian	Selkup	0.0699327	double	SelkupAssyrian	assy1241	selk1253	afro1255	ural1272	Uralic	Afro-Asiatic	EURASIA	EURASIA	65.53445627	82.29948491	NA	NA	NA	0.07519101	DIVERSE	NO	EURASIA	16970.41497	10885.34901	28892.14574	10545.70064	6983.410606	17417.98337	17641.19395	NA	NA	NA	NA	NA	NA	NA
Assyrian	Evenk_Transbaikal	0.0995038	double	Evenk_TransbaikalAssyrian	assy1241	even1259	afro1255	tung1282	Tungusic	Afro-Asiatic	EURASIA	EURASIA	56.9	118.2	NA	NA	NA	0.110498856	DIVERSE	NO	EURASIA	24993.06981	15987.08788	43132.12348	15637.68479	10237.70592	27357.48083	26483.19763	NA	NA	NA	NA	NA	NA	NA
Assyrian	Hoan	0.197347	double	HoanAssyrian	assy1241	hoaa1235	afro1255	kxaa1236	Kxa	Afro-Asiatic	EURASIA	AFRICA	-23.99891755	23.43511675	NA	NA	NA	0.245868389	DIVERSE	NO	DIVERSE	52421.25293	34050.37564	87273.44334	26002.57249	18710.46001	36238.10796	60160.89434	NA	NA	NA	NA	NA	NA	NA
Assyrian	Tubalar_2	0.0579442	double	Tubalar_2Assyrian	assy1241	nort2686	afro1255	turk1311	Turkic	Afro-Asiatic	EURASIA	EURASIA	52.2	87.42	NA	NA	NA	0.061508246	DIVERSE	NO	EURASIA	12918.57748	8174.1883	22564.30009	5924.717724	3679.23992	11269.28315	13332.03849	NA	NA	NA	NA	NA	NA	NA
Assyrian	Tswana	0.151386	double	TswanaAssyrian	assy1241	tswa1253	afro1255	atla1278	Atlantic-Congo	Afro-Asiatic	EURASIA	AFRICA	-24.066528	25.3656	NA	NA	NA	0.17839206	DIVERSE	NO	DIVERSE	57053.37691	30240.1393	350754.4693	55936.52767	26204.02723	187889.4643	62839.23947	NA	NA	NA	NA	NA	NA	NA
Assyrian	Chuvash_Tatarstan	0.0228847	double	Chuvash_TatarstanAssyrian	assy1241	chuv1255	afro1255	turk1311	Turkic	Afro-Asiatic	EURASIA	EURASIA	54.75	47.78	NA	NA	NA	0.023420675	DIVERSE	NO	EURASIA	6906.802045	4036.62892	13855.6714	6521.366157	3562.137566	13807.7279	6988.624848	0.456	NA	NA	NA	NA	NA	NA
Assyrian	Nama	0.136911	double	NamaAssyrian	assy1241	nama1264	afro1255	khoe1240	Khoe-Kwadi	Afro-Asiatic	EURASIA	AFRICA	-24.26609349	17.26088893	NA	NA	NA	0.158629064	DIVERSE	NO	DIVERSE	46523.01635	31422.30196	73143.86129	43774.51137	30531.20261	63743.74242	50653.90425	NA	NA	NA	NA	NA	NA	NA
Assyrian	Ingushian	0.0107074	double	IngushianAssyrian	assy1241	ingu1240	afro1255	nakh1245	Nakh-Daghestanian	Afro-Asiatic	EURASIA	EURASIA	43.52	44.58	NA	NA	NA	0.010823289	DIVERSE	NO	EURASIA	3017.204488	1938.072493	5097.336323	2731.404865	1772.238818	4542.070659	3033.49351	0.202	NA	NA	NA	NA	NA	NA
Assyrian	Nanai	0.115035	double	NanaiAssyrian	assy1241	nana1257	afro1255	tung1282	Tungusic	Afro-Asiatic	EURASIA	EURASIA	49.44	136.51	NA	NA	NA	0.129988192	DIVERSE	NO	EURASIA	32922.53045	21820.22097	53302.95786	26565.47123	18689.74545	38466.5028	35265.89825	NA	NA	NA	NA	NA	NA	NA
Assyrian	Sandawe	0.0982411	double	SandaweAssyrian	assy1241	sand1273	afro1255	sand1273	Sandawe	Afro-Asiatic	EURASIA	AFRICA	-5.5	35.5	NA	NA	NA	0.108943865	DIVERSE	NO	DIVERSE	26877.54009	17687.1055	45368.5832	20743.77847	14483.57279	33836.08303	28455.79491	NA	NA	NA	NA	NA	NA	NA
Assyrian	Xavante	0.18763	double	XavanteAssyrian	assy1241	xava1240	afro1255	nucl1710	Nuclear-Macro-Je	Afro-Asiatic	EURASIA	AMERICAS	-14.33333333	-52.5	NA	NA	NA	0.230966185	DIVERSE	NO	DIVERSE	44711.42404	28554.91583	76658.83175	9830.921364	6840.337898	16306.99973	50835.36252	NA	NA	NA	NA	NA	NA	NA
Assyrian	Mordovian_Erzya	0.0193362	double	Mordovian_ErzyaAssyrian	assy1241	erzy1239	afro1255	ural1272	Uralic	Afro-Asiatic	EURASIA	EURASIA	55.08	44.16	NA	NA	NA	0.019717461	DIVERSE	NO	EURASIA	7429.80788	4924.107343	13551.81078	7421.959917	4897.698972	13445.41137	7503.744906	0.4	NA	NA	NA	NA	NA	NA
Assyrian	Eskimo_Naukan	0.110864	double	Eskimo_NaukanAssyrian	assy1241	nauk1242	afro1255	eski1264	Eskimo-Aleut	Afro-Asiatic	EURASIA	EURASIA	66.02	169.71	NA	NA	NA	0.124687337	DIVERSE	NO	EURASIA	25741.32495	16805.16832	42957.28132	10640.9577	8160.455053	14200.75415	27491.46616	NA	NA	NA	NA	NA	NA	NA
Assyrian	Melamela	0.147358	double	MelamelaAssyrian	assy1241	mera1242	afro1255	aust1307	Austronesian	Afro-Asiatic	EURASIA	OCEANIA	-5	151.25	NA	NA	NA	0.172825172	DIVERSE	NO	DIVERSE	35854.89298	23217.084	60343.63693	15294.18757	11086.01903	22298.92567	39361.18423	NA	NA	NA	NA	NA	NA	NA
Assyrian	Oroqen	0.103771	double	OroqenAssyrian	assy1241	oroq1238	afro1255	tung1282	Tungusic	Afro-Asiatic	EURASIA	EURASIA	50.43389257	126.5	NA	NA	NA	0.115786256	DIVERSE	NO	EURASIA	38923.24276	23644.37265	77565.21257	38645.39011	23223.72178	77238.154	41365.44166	NA	NA	NA	NA	NA	NA	NA
Assyrian	Lak	0.0151436	double	LakAssyrian	assy1241	lakk1252	afro1255	nakh1245	Nakh-Daghestanian	Afro-Asiatic	EURASIA	EURASIA	42.17	47.12	NA	NA	NA	0.015376455	DIVERSE	NO	EURASIA	4057.27393	2546.186986	7152.511753	3466.292828	2143.47491	6293.103667	4088.565975	0.314	NA	NA	NA	NA	NA	NA
Assyrian	Khomani	0.152441	double	KhomaniAssyrian	assy1241	nuuu1241	afro1255	tuuu1241	Tuu	Afro-Asiatic	EURASIA	AFRICA	-28.25	21.15	NA	NA	NA	0.179858865	DIVERSE	NO	DIVERSE	55679.21308	36483.11908	90235.19271	53922.00997	35757.76267	84660.50357	61378.64011	NA	NA	NA	NA	NA	NA	NA
Assyrian	Tshwa	0.157473	double	TshwaAssyrian	assy1241	tsoa1238	afro1255	khoe1240	Khoe-Kwadi	Afro-Asiatic	EURASIA	AFRICA	-21.02493467	25.93657567	NA	NA	NA	0.186905583	DIVERSE	NO	DIVERSE	44594.14839	28111.76124	79081.62116	32162.27773	19950.85948	60825.815	49363.57184	NA	NA	NA	NA	NA	NA	NA
Assyrian	Haiom	0.155888	double	HaiomAssyrian	assy1241	haio1238	afro1255	khoe1240	Khoe-Kwadi	Afro-Asiatic	EURASIA	AFRICA	-19.34507677	16.96949437	NA	NA	NA	0.184676915	DIVERSE	NO	DIVERSE	44911.24652	28005.35577	82369.59759	33723.15989	20250.31322	68897.5055	49648.97389	NA	NA	NA	NA	NA	NA	NA
Assyrian	Mansi	0.0567672	double	MansiAssyrian	assy1241	sout3253	afro1255	ural1272	Uralic	Afro-Asiatic	EURASIA	EURASIA	60.2	66.47	NA	NA	NA	0.060183658	DIVERSE	NO	EURASIA	14550.52674	9223.021178	24260.03243	10796.79754	6821.643133	16815.40057	15005.87951	NA	NA	NA	NA	NA	NA	NA
Assyrian	Ranongga	0.128874	double	RanonggaAssyrian	assy1241	ghan1242	afro1255	aust1307	Austronesian	Afro-Asiatic	EURASIA	OCEANIA	-8	156.6	NA	NA	NA	0.147939563	DIVERSE	NO	DIVERSE	37737.27555	23537.14592	75679.96299	30785.79056	18670.49328	71866.02067	40836.3521	NA	NA	NA	NA	NA	NA	NA
Assyrian	Ami	0.129973	single	AmiAssyrian	assy1241	amis1246	afro1255	aust1307	Austronesian	Afro-Asiatic	EURASIA	SOUTHEAST_ASIA	22.8	121.2	NA	NA	NA	0.149389617	DIVERSE	NO	DIVERSE	35175.06579	23586.08353	57489.60617	24599.21972	18465.88	34835.99246	38095.10722	NA	NA	NA	NA	NA	NA	NA
Assyrian	Yukagir_Tundra	0.0908376	double	Yukagir_TundraAssyrian	assy1241	sout2750	afro1255	yuka1259	Yukaghir	Afro-Asiatic	EURASIA	EURASIA	70.6	147.9	NA	NA	NA	0.099913503	DIVERSE	NO	EURASIA	25541.21241	17395.5065	40333.08281	20903.20024	15508.77226	28055.71159	26907.55637	NA	NA	NA	NA	NA	NA	NA
Assyrian	Taa_East	0.201297	double	Taa_EastAssyrian	assy1241	huaa1248	afro1255	tuuu1241	Tuu	Afro-Asiatic	EURASIA	AFRICA	-24.23651618	22.82065451	NA	NA	NA	0.252029853	DIVERSE	NO	DIVERSE	54777.93592	35017.68576	95015.25473	29645.6564	19496.71903	53433.43083	63111.66938	NA	NA	NA	NA	NA	NA	NA
Assyrian	Ulchi	0.107542	double	UlchiAssyrian	assy1241	ulch1241	afro1255	tung1282	Tungusic	Afro-Asiatic	EURASIA	EURASIA	51.93	140.41	NA	NA	NA	0.120500909	DIVERSE	NO	EURASIA	35367.29119	23741.91234	56471.54587	33293.87244	23017.42536	50072.06473	37684.63715	NA	NA	NA	NA	NA	NA	NA
Assyrian	Koryak	0.126808	double	KoryakAssyrian	assy1241	kory1246	afro1255	chuk1271	Chukotko-Kamchatkan	Afro-Asiatic	EURASIA	EURASIA	58.3	159.38	NA	NA	NA	0.145223502	DIVERSE	NO	EURASIA	31157.03116	20081.43103	52643.51941	15922.62695	10965.81782	24743.29642	33663.16635	NA	NA	NA	NA	NA	NA	NA
Assyrian	Nakanai_Loso	0.172507	double	Nakanai_LosoAssyrian	assy1241	losa1236	afro1255	aust1307	Austronesian	Afro-Asiatic	EURASIA	OCEANIA	-5.483	150.8	NA	NA	NA	0.208469437	DIVERSE	NO	DIVERSE	40794.54059	26141.81393	69379.46258	10410.56597	7446.351045	15384.3905	45745.40027	NA	NA	NA	NA	NA	NA	NA
Assyrian	Iran_Zoroastrian	0.0176251	double	Iran_ZoroastrianAssyrian	assy1241	zoro1242	afro1255	indo1319	Indo-European	Afro-Asiatic	EURASIA	EURASIA	29.628576	52.502117	NA	NA	NA	0.017941318	DIVERSE	NO	EURASIA	3838.065112	2593.767629	6238.375513	1934.803298	1657.137453	2230.816537	3872.650002	0.368	NA	NA	NA	NA	NA	NA
Assyrian	Eskimo_ChaplinSireniki	0.104249	double	Eskimo_ChaplinSirenikiAssyrian	assy1241	cent2128	afro1255	eski1264	Eskimo-Aleut	Afro-Asiatic	EURASIA	EURASIA	64.48	172.86	NA	NA	NA	0.116381673	DIVERSE	NO	EURASIA	24274.50496	15269.93522	45090.9154	10697.18555	6357.324561	27938.29173	25805.41445	NA	NA	NA	NA	NA	NA	NA
Assyrian	Murut	0.125218	double	MurutAssyrian	assy1241	muru1275	afro1255	aust1307	Austronesian	Afro-Asiatic	EURASIA	SOUTHEAST_ASIA	4.62	115.14	NA	NA	NA	0.143141949	DIVERSE	NO	DIVERSE	30123.41919	19786.53593	50228.50973	13966.35874	10788.85763	19266.66967	32507.84148	NA	NA	NA	NA	NA	NA	NA
Assyrian	Hadza	0.144183	double	HadzaAssyrian	assy1241	hadz1240	afro1255	hadz1240	Hadza	Afro-Asiatic	EURASIA	AFRICA	-3.8	35.3	NA	NA	NA	0.168474101	DIVERSE	NO	DIVERSE	33787.15446	22057.60817	56576.97272	11187.45341	9055.838569	14216.76997	36997.00501	NA	NA	NA	NA	NA	NA	NA
Assyrian	Balochi	0.0118029	double	BalochiAssyrian	assy1241	east2304	afro1255	indo1319	Indo-European	Afro-Asiatic	EURASIA	EURASIA	30.49871492	66.5	NA	NA	NA	0.011943872	DIVERSE	NO	EURASIA	5077.572963	3531.304749	7654.827777	4974.558513	3364.729643	7650.909538	5107.965306	0.23	NA	NA	NA	NA	NA	NA
Assyrian	Zapotec	0.141187	double	ZapotecAssyrian	assy1241	zapo1437	afro1255	otom1299	Otomanguean	Afro-Asiatic	EURASIA	AMERICAS	17.01666667	-96.51666667	NA	NA	NA	0.164397837	DIVERSE	NO	DIVERSE	48370.25049	29905.38454	86578.47713	45605.72213	27687.77843	83471.80702	52841.31295	NA	NA	NA	NA	NA	NA	NA
Assyrian	Russian_Archangelsk_Leshukonsky	0.0289802	double	Russian_Archangelsk_LeshukonskyAssyrian	assy1241	russ1263	afro1255	indo1319	Indo-European	Afro-Asiatic	EURASIA	EURASIA	64.9	45.74	NA	NA	NA	0.029845117	DIVERSE	NO	EURASIA	6903.611742	4218.935183	13112.45236	4612.637217	2505.627189	10735.732	7008.288699	NA	NA	NA	NA	NA	NA	NA
Assyrian	Yaquis	0.101153	double	YaquisAssyrian	assy1241	yaqu1251	afro1255	utoa1244	Uto-Aztecan	Afro-Asiatic	EURASIA	AMERICAS	27.5767	-109.9598	NA	NA	NA	0.112536394	DIVERSE	NO	DIVERSE	31282.26254	19762.58452	60897.94417	28246.64457	17764.84088	59386.21492	33185.03893	NA	NA	NA	NA	NA	NA	NA
Assyrian	Aymara	0.14437	double	AymaraAssyrian	assy1241	sout2996	afro1255	ayma1253	Aymaran	Afro-Asiatic	EURASIA	AMERICAS	-16.5	-68.2	NA	NA	NA	0.168729474	DIVERSE	NO	DIVERSE	44644.55384	27359.36626	90034.04743	38270.84951	22362.66323	87310.90043	48894.01341	NA	NA	NA	NA	NA	NA	NA
Assyrian	Mozabite	0.0281211	double	MozabiteAssyrian	assy1241	tumz1238	afro1255	afro1255	Afro-Asiatic	Afro-Asiatic	EURASIA	AFRICA	32	3	NA	NA	NA	0.028934778	Afro-Asiatic	YES	DIVERSE	6656.622411	4524.288308	10732.19843	4380.994247	3481.074543	5640.069141	6754.399562	0.248	NA	NA	NA	NA	NA	NA
Assyrian	Yukagir_Forest	0.038625	double	Yukagir_ForestAssyrian	assy1241	nort2745	afro1255	yuka1259	Yukaghir	Afro-Asiatic	EURASIA	EURASIA	65.48	151	NA	NA	NA	0.04017683	DIVERSE	NO	EURASIA	10495.32081	6375.663067	20494.60278	8852.907252	5035.534579	19429.48761	10711.38349	NA	NA	NA	NA	NA	NA	NA
Assyrian	LaJalca	0.137121	double	LaJalcaAssyrian	assy1241	chac1250	afro1255	quec1387	Quechuan	Afro-Asiatic	EURASIA	AMERICAS	-6.485608	-77.816172	NA	NA	NA	0.158911041	DIVERSE	NO	DIVERSE	34516.18835	22268.002	57927.84171	18628.54516	12811.73939	28033.27295	37586.42844	NA	NA	NA	NA	NA	NA	NA
Assyrian	Mengen	0.148332	double	MengenAssyrian	assy1241	meng1267	afro1255	aust1307	Austronesian	Afro-Asiatic	EURASIA	OCEANIA	-5.1	151.4	NA	NA	NA	0.174166459	DIVERSE	NO	DIVERSE	43758.84304	29378.52853	72226.83064	34857.11135	25311.11507	53404.55178	48076.4131	NA	NA	NA	NA	NA	NA	NA
Assyrian	Tatar_Mishar	0.0186058	double	Tatar_MisharAssyrian	assy1241	tata1255	afro1255	turk1311	Turkic	Afro-Asiatic	EURASIA	EURASIA	55	48.5	NA	NA	NA	0.018958539	DIVERSE	NO	EURASIA	7824.474914	4848.745742	13909.8799	7717.984024	4804.935772	13612.38071	7899.318654	0.386	NA	NA	NA	NA	NA	NA
Assyrian_WGA	Puno	0.174939	double	PunoAssyrian_WGA	assy1241	puno1238	afro1255	quec1387	Quechuan	Afro-Asiatic	EURASIA	AMERICAS	-15.7662	-69.683	40.3	44.6	13195	0.212031595	DIVERSE	NO	DIVERSE	35111.31782	15015.65782	304309.8658	31089.43018	14816.42094	100415.3187	39457.32266	NA	NA	NA	NA	NA	NA	NA
Assyrian_WGA	Bajo	0.133506	double	BajoAssyrian_WGA	assy1241	indo1317	afro1255	aust1307	Austronesian	Afro-Asiatic	EURASIA	SOUTHEAST_ASIA	-3.967488889	122.5947	40.3	44.6	9294	0.154076081	DIVERSE	NO	DIVERSE	20012.60656	8062.466851	205850.2669	10026.44804	5971.624448	18679.76003	21731.16436	NA	NA	NA	NA	NA	NA	NA
Assyrian_WGA	Eskimo_Naukan	0.119264	double	Eskimo_NaukanAssyrian_WGA	assy1241	nauk1242	afro1255	eski1264	Eskimo-Aleut	Afro-Asiatic	EURASIA	EURASIA	66.02	169.71	40.3	44.6	7306	0.135414017	DIVERSE	NO	EURASIA	18278.64801	7927.667156	180956.4597	10745.35194	6962.091774	16567.05869	19638.58865	NA	NA	NA	NA	NA	NA	NA
Assyrian_WGA	Iranian_Bandari	0.0130907	double	Iranian_BandariAssyrian_WGA	assy1241	fars1254	afro1255	indo1319	Indo-European	Afro-Asiatic	EURASIA	EURASIA	27.183	56.267	40.3	44.6	1813	0.013264339	DIVERSE	NO	EURASIA	3626.779954	1770.275225	22695.28487	3496.693505	1475.224918	16429.79542	3650.854592	0.262	NA	NA	NA	NA	NA	NA
Assyrian_WGA	Makrani	0.0144306	double	MakraniAssyrian_WGA	assy1241	makr1243	afro1255	indo1319	Indo-European	Afro-Asiatic	EURASIA	EURASIA	26	64	40.3	44.6	2399	0.014641891	DIVERSE	NO	EURASIA	4956.06819	2574.879421	24967.353	4365.483636	1793.396839	17937.81088	4992.49552	0.296	NA	NA	NA	NA	NA	NA
Assyrian_WGA	Nganasan_UstAvam	0.138741	double	Nganasan_UstAvamAssyrian_WGA	assy1241	ngan1291	afro1255	ural1272	Uralic	Afro-Asiatic	EURASIA	EURASIA	71.113181	92.822343	40.3	44.6	4349	0.161090915	DIVERSE	NO	EURASIA	21205.59061	8642.501406	216623.7856	11292.69299	6716.642098	24844.20027	23119.95072	NA	NA	NA	NA	NA	NA	NA
Assyrian_WGA	Mamusi_Kisiluvi	0.195891	double	Mamusi_KisiluviAssyrian_WGA	assy1241	mamu1254	afro1255	aust1307	Austronesian	Afro-Asiatic	EURASIA	OCEANIA	-5.7333	151.0833	40.3	44.6	11829	0.243612495	DIVERSE	NO	DIVERSE	30216.57148	11844.89997	322725.4096	11505.72066	7228.656936	18957.52218	34626.81432	NA	NA	NA	NA	NA	NA	NA
Assyrian_WGA	She	0.122629	double	SheAssyrian_WGA	assy1241	shee1238	afro1255	hmon1336	Hmong-Mien	Afro-Asiatic	EURASIA	EURASIA	27	119	40.3	44.6	6852	0.139768695	DIVERSE	NO	EURASIA	23179.68269	10591.34808	196706.2688	20555.88912	10572.48652	53069.47953	24966.16317	NA	NA	NA	NA	NA	NA	NA
Assyrian_WGA	Ket_Southeast	0.0867171	double	Ket_SoutheastAssyrian_WGA	assy1241	kett1243	afro1255	yeni1252	Yeniseian	Afro-Asiatic	EURASIA	EURASIA	62.462346	89.00493	40.3	44.6	3826	0.094950973	DIVERSE	NO	EURASIA	12894.12179	5458.853166	127408.0641	7741.731062	4696.533936	13604.23559	13546.5668	NA	NA	NA	NA	NA	NA	NA
Assyrian_WGA	Jew_Yemenite	0.0175821	double	Jew_YemeniteAssyrian_WGA	assy1241	jude1267	afro1255	afro1255	Afro-Asiatic	Afro-Asiatic	EURASIA	EURASIA	15.35	44.2	40.3	44.6	2778	0.017896763	Afro-Asiatic	YES	EURASIA	3278.176022	1553.664898	25825.7444	3133.590229	1541.002852	8936.584434	3307.603291	0.366	NA	NA	NA	NA	NA	NA
Assyrian_WGA	Russian_Archangelsk_Leshukonsky	0.0337531	double	Russian_Archangelsk_LeshukonskyAssyrian_WGA	assy1241	russ1263	afro1255	indo1319	Indo-European	Afro-Asiatic	EURASIA	EURASIA	64.9	45.74	40.3	44.6	2740	0.034932169	DIVERSE	NO	EURASIA	5583.94392	2275.007595	49993.17365	4749.628949	2172.132614	16073.04481	5683.290466	NA	NA	NA	NA	NA	NA	NA
Assyrian_WGA	Tuvinian_2	0.0872126	double	Tuvinian_2Assyrian_WGA	assy1241	tuvi1240	afro1255	turk1311	Turkic	Afro-Asiatic	EURASIA	EURASIA	51.16	94.47	40.3	44.6	3974	0.095545359	DIVERSE	NO	EURASIA	16824.83482	7622.934929	137377.0284	15699.21294	7622.153269	46072.21116	17682.3171	NA	NA	NA	NA	NA	NA	NA
Assyrian_WGA	Kuot_Kabil	0.158464	double	Kuot_KabilAssyrian_WGA	assy1241	kuot1243	afro1255	kuot1243	Kuot	Afro-Asiatic	EURASIA	OCEANIA	-3.067	151.7	40.3	44.6	11687	0.188303293	DIVERSE	NO	DIVERSE	26566.13009	11673.71291	253544.735	17904.33454	10797.82429	30273.71874	29430.62075	NA	NA	NA	NA	NA	NA	NA
Assyrian_WGA	Mixtec	0.149869	double	MixtecAssyrian_WGA	assy1241	mixt1427	afro1255	otom1299	Otomanguean	Afro-Asiatic	EURASIA	AMERICAS	15.95	-97.36666667	40.3	44.6	12643	0.176289301	DIVERSE	NO	DIVERSE	28302.25196	13345.52992	242889.6364	24203.51746	13320.58243	48616.66351	31132.50232	NA	NA	NA	NA	NA	NA	NA
Assyrian_WGA	Tatar_Mishar	0.0226913	double	Tatar_MisharAssyrian_WGA	assy1241	tata1255	afro1255	turk1311	Turkic	Afro-Asiatic	EURASIA	EURASIA	55	48.5	40.3	44.6	1662	0.02321815	DIVERSE	NO	EURASIA	7923.229054	4168.138431	40062.91784	6949.809867	2860.656606	29535.82814	8016.318796	0.454	NA	NA	NA	NA	NA	NA
Assyrian_WGA	Tigak	0.150065	double	TigakAssyrian_WGA	assy1241	tiga1245	afro1255	aust1307	Austronesian	Afro-Asiatic	EURASIA	OCEANIA	-2.567	150.8333	40.3	44.6	11578	0.176560561	DIVERSE	NO	DIVERSE	23832.58552	10314.9042	236146.2185	14009.96425	9038.106452	22381.69256	26219.59482	NA	NA	NA	NA	NA	NA	NA
Assyrian_WGA	Mamanwa	0.14083	double	MamanwaAssyrian_WGA	assy1241	mama1275	afro1255	aust1307	Austronesian	Afro-Asiatic	EURASIA	SOUTHEAST_ASIA	9.76	125.51	40.3	44.6	8549	0.16391401	DIVERSE	NO	DIVERSE	20157.58378	7941.75664	216650.5562	7182.654095	4789.510904	10832.19965	22013.13959	NA	NA	NA	NA	NA	NA	NA
Assyrian_WGA	Kaitag	0.0179494	double	KaitagAssyrian_WGA	assy1241	darg1241	afro1255	nakh1245	Nakh-Daghestanian	Afro-Asiatic	EURASIA	EURASIA	42.15	47.63	40.3	44.6	327	0.01827747	DIVERSE	NO	EURASIA	4221.696175	1913.793159	32968.89969	4214.795715	1798.210365	26383.02784	4260.486304	0.374	NA	NA	NA	NA	NA	NA
Assyrian_WGA	Ontong_Java	0.136904	double	Ontong_JavaAssyrian_WGA	assy1241	onto1237	afro1255	aust1307	Austronesian	Afro-Asiatic	EURASIA	OCEANIA	-5.3	159.4	40.3	44.6	12494	0.158619667	DIVERSE	NO	DIVERSE	21304.20833	8460.231868	213760.6217	12297.32842	6505.301623	26192.21329	23194.3757	NA	NA	NA	NA	NA	NA	NA
Assyrian_WGA	BedouinB	0.0303909	double	BedouinBAssyrian_WGA	assy1241	east2690	afro1255	afro1255	Afro-Asiatic	Afro-Asiatic	EURASIA	EURASIA	31	35	40.3	44.6	1350	0.031343456	Afro-Asiatic	YES	EURASIA	4438.590003	2051.077006	42093.94775	3021.040845	1963.308184	4628.218952	4509.177164	NA	NA	NA	NA	NA	NA	NA
Assyrian_WGA	Notsi	0.146088	double	NotsiAssyrian_WGA	assy1241	nots1237	afro1255	aust1307	Austronesian	Afro-Asiatic	EURASIA	OCEANIA	-3.05	151.65	40.3	44.6	11682	0.171080861	DIVERSE	NO	DIVERSE	33736.03143	16653.38099	248761.8364	33217.54359	16060.50955	91548.3917	36997.21941	NA	NA	NA	NA	NA	NA	NA
Assyrian_WGA	Ranongga	0.137471	double	RanonggaAssyrian_WGA	assy1241	ghan1242	afro1255	aust1307	Austronesian	Afro-Asiatic	EURASIA	OCEANIA	-8	156.6	40.3	44.6	12457	0.159381308	DIVERSE	NO	DIVERSE	29265.94591	13207.16214	239607.4828	28011.40863	13178.06214	109773.8757	31877.43949	NA	NA	NA	NA	NA	NA	NA
Assyrian_WGA	Nasioi	0.172671	double	NasioiAssyrian_WGA	assy1241	nasi1247	afro1255	sout2948	South Bougainville	Afro-Asiatic	EURASIA	OCEANIA	-6.48	155.83	40.3	44.6	12282	0.20870899	DIVERSE	NO	DIVERSE	32909.58654	15756.69364	286407.1728	27495.16275	15723.22382	53413.97618	36908.23033	NA	NA	NA	NA	NA	NA	NA
Assyrian_WGA	Selkup_Farkovo	0.0912117	double	Selkup_FarkovoAssyrian_WGA	assy1241	selk1253	afro1255	ural1272	Uralic	Afro-Asiatic	EURASIA	EURASIA	65.718073	86.979478	40.3	44.6	3873	0.100366279	DIVERSE	NO	EURASIA	12996.8631	5280.627268	133708.1575	6415.95304	3954.927623	10697.66715	13694.76659	NA	NA	NA	NA	NA	NA	NA
Assyrian_WGA	Selkup_Turukhansk	0.0838661	double	Selkup_TurukhanskAssyrian_WGA	assy1241	selk1253	afro1255	ural1272	Uralic	Afro-Asiatic	EURASIA	EURASIA	65.796083	87.952268	40.3	44.6	3917	0.091543496	DIVERSE	NO	EURASIA	12129.59733	4800.261219	123446.4043	6639.958476	3570.714716	15414.74352	12719.79168	NA	NA	NA	NA	NA	NA	NA
Assyrian_WGA	Kove_Tamuniai	0.160433	double	Kove_TamuniaiAssyrian_WGA	assy1241	kove1237	afro1255	aust1307	Austronesian	Afro-Asiatic	EURASIA	OCEANIA	-5.4667	148.95	40.3	44.6	11629	0.191090169	DIVERSE	NO	DIVERSE	24645.41404	10382.90047	253689.5887	11922.32559	8247.622792	16973.83608	27347.88383	NA	NA	NA	NA	NA	NA	NA
Assyrian_WGA	Nakanai_Bileki	0.159782	double	Nakanai_BilekiAssyrian_WGA	assy1241	bile1245	afro1255	aust1307	Austronesian	Afro-Asiatic	EURASIA	OCEANIA	-5.75	150.8	40.3	44.6	11806	0.190167314	DIVERSE	NO	DIVERSE	27098.20081	12417.63254	255447.9492	18739.1086	11872.85677	28288.61957	30053.41485	NA	NA	NA	NA	NA	NA	NA
Assyrian_WGA	Mansi	0.0605863	double	MansiAssyrian_WGA	assy1241	sout3253	afro1255	ural1272	Uralic	Afro-Asiatic	EURASIA	EURASIA	60.2	66.47	40.3	44.6	2680	0.064493737	DIVERSE	NO	EURASIA	10983.61707	4966.880867	89962.31359	9985.659863	4963.656793	21697.24845	11352.84297	NA	NA	NA	NA	NA	NA	NA
Assyrian_WGA	BiakaPygmy	0.169715	double	BiakaPygmyAssyrian_WGA	assy1241	yaka1272	afro1255	atla1278	Atlantic-Congo	Afro-Asiatic	EURASIA	AFRICA	4	17	40.3	44.6	4898	0.204405716	DIVERSE	NO	DIVERSE	30864.29423	13715.39235	279553.4336	24108.3205	13285.6927	48870.12999	34524.15376	NA	NA	NA	NA	NA	NA	NA
Assyrian_WGA	LaJalca	0.148948	double	LaJalcaAssyrian_WGA	assy1241	chac1250	afro1255	quec1387	Quechuan	Afro-Asiatic	EURASIA	AMERICAS	-6.485608	-77.816172	40.3	44.6	13207	0.175016333	DIVERSE	NO	DIVERSE	25507.03949	11182.52463	237379.9026	18589.22495	10559.51229	34574.42601	28036.5501	NA	NA	NA	NA	NA	NA	NA
Assyrian_WGA	Xuun	0.182644	double	XuunAssyrian_WGA	assy1241	kung1261	afro1255	kxaa1236	Kxa	Afro-Asiatic	EURASIA	AFRICA	-18.69072023	19.68263063	40.3	44.6	7057	0.223457098	DIVERSE	NO	DIVERSE	43994.44594	21663.89125	322457.5311	43298.69421	20919.32094	111581.2543	49788.19223	NA	NA	NA	NA	NA	NA	NA
Assyrian_WGA	Chukchi_Ayon	0.114051	double	Chukchi_AyonAssyrian_WGA	assy1241	chuk1273	afro1255	chuk1271	Chukotko-Kamchatkan	Afro-Asiatic	EURASIA	EURASIA	69.9	168	40.3	44.6	6948	0.128733144	DIVERSE	NO	EURASIA	17310.32491	7466.508153	172028.6747	10035.19016	6489.962007	15749.69556	18528.45437	NA	NA	NA	NA	NA	NA	NA
Assyrian_WGA	French_South	0.0208867	double	French_SouthAssyrian_WGA	assy1241	stan1290	afro1255	indo1319	Indo-European	Afro-Asiatic	EURASIA	EURASIA	43.09	-0.05	40.3	44.6	3681	0.021332261	DIVERSE	NO	EURASIA	5627.346257	2535.774706	36252.04354	5483.640816	2250.148508	25843.34197	5687.923093	0.428	NA	NA	NA	NA	NA	NA
Assyrian_WGA	Ami	0.139433	single	AmiAssyrian_WGA	assy1241	amis1246	afro1255	aust1307	Austronesian	Afro-Asiatic	EURASIA	SOUTHEAST_ASIA	22.8	121.2	40.3	44.6	7300	0.162024572	DIVERSE	NO	DIVERSE	26571.22159	13229.05803	223047.8868	23288.21616	13214.87995	44007.74424	28986.26125	NA	NA	NA	NA	NA	NA	NA
Assyrian_WGA	KichwaOrellana	0.185998	double	KichwaOrellanaAssyrian_WGA	assy1241	tena1240	afro1255	quec1387	Quechuan	Afro-Asiatic	EURASIA	AMERICAS	-0.183278	-77.174667	40.3	44.6	12670	0.22849821	DIVERSE	NO	DIVERSE	31719.16101	14088.06852	306208.1663	20427.5157	12976.25249	31232.20936	36007.31683	NA	NA	NA	NA	NA	NA	NA
Assyrian_WGA	Itelmen	0.136598	double	ItelmenAssyrian_WGA	assy1241	itel1242	afro1255	chuk1271	Chukotko-Kamchatkan	Afro-Asiatic	EURASIA	EURASIA	57.2	156.9	40.3	44.6	7485	0.158209038	DIVERSE	NO	EURASIA	23068.95613	9743.661075	217841.1889	16830.46614	8966.963189	43136.28738	25109.96011	NA	NA	NA	NA	NA	NA	NA
Assyrian_WGA	Jew_Libyan	0.0169236	double	Jew_LibyanAssyrian_WGA	assy1241	jude1264	afro1255	afro1255	Afro-Asiatic	Afro-Asiatic	EURASIA	AFRICA	32.91666667	13.18333333	40.3	44.6	2908	0.017214939	Afro-Asiatic	YES	DIVERSE	2738.316346	1321.449924	23628.70846	2314.566446	1320.350929	4423.799152	2761.908568	0.16	NA	NA	NA	NA	NA	NA
Assyrian_WGA	Murut	0.134645	double	MurutAssyrian_WGA	assy1241	muru1275	afro1255	aust1307	Austronesian	Afro-Asiatic	EURASIA	SOUTHEAST_ASIA	4.62	115.14	40.3	44.6	8040	0.155595103	DIVERSE	NO	DIVERSE	21624.73554	9646.214854	208917.5442	13975.43082	8922.604806	22804.93231	23502.42417	NA	NA	NA	NA	NA	NA	NA
Assyrian_WGA	Zapotec	0.152875	double	ZapotecAssyrian_WGA	assy1241	zapo1437	afro1255	otom1299	Otomanguean	Afro-Asiatic	EURASIA	AMERICAS	17.01666667	-96.51666667	40.3	44.6	12494	0.180463332	DIVERSE	NO	DIVERSE	40200.59737	19070.29556	274022.7416	40199.57506	17852.99903	132415.1421	44330.59471	NA	NA	NA	NA	NA	NA	NA
Assyrian_WGA	Khakass_Kachins	0.0710985	double	Khakass_KachinsAssyrian_WGA	assy1241	kach1278	afro1255	turk1311	Turkic	Afro-Asiatic	EURASIA	EURASIA	55	89	40.3	44.6	3630	0.076540408	DIVERSE	NO	EURASIA	14749.09808	6270.624439	117975.5582	14416.35948	6262.49308	61265.44848	15342.95819	NA	NA	NA	NA	NA	NA	NA
Assyrian_WGA	Nanai	0.122964	double	NanaiAssyrian_WGA	assy1241	nana1257	afro1255	tung1282	Tungusic	Afro-Asiatic	EURASIA	EURASIA	49.44	136.51	40.3	44.6	6863	0.140204051	DIVERSE	NO	EURASIA	25490.45359	12846.694	196546.4508	24267.0532	12601.72019	50567.43043	27462.01367	NA	NA	NA	NA	NA	NA	NA
Assyrian_WGA	Brahui	0.0173058	double	BrahuiAssyrian_WGA	assy1241	brah1256	afro1255	drav1251	Dravidian	Afro-Asiatic	EURASIA	EURASIA	30.49871492	66.5	40.3	44.6	2258	0.017610565	DIVERSE	NO	EURASIA	3694.469531	2114.80413	25249.32355	3682.676257	1866.943269	8255.593465	3727.129786	0.362	NA	NA	NA	NA	NA	NA
Assyrian_WGA	Surui	0.251403	double	SuruiAssyrian_WGA	assy1241	suru1262	afro1255	tupi1275	Tupian	Afro-Asiatic	EURASIA	AMERICAS	-11	-62	40.3	44.6	12214	0.33583223	DIVERSE	NO	DIVERSE	41380.69892	16944.29454	442857.9319	14979.29441	11529.93956	18196.6239	50417.54725	NA	NA	NA	NA	NA	NA	NA
Assyrian_WGA	Huancas	0.136821	double	HuancasAssyrian_WGA	assy1241	chac1250	afro1255	quec1387	Quechuan	Afro-Asiatic	EURASIA	AMERICAS	-6.17391	-77.864453	40.3	44.6	13188	0.158508258	DIVERSE	NO	DIVERSE	22303.42783	9624.862305	213702.4191	14924.9253	8755.051422	26518.51005	24280.80666	NA	NA	NA	NA	NA	NA	NA
Assyrian_WGA	Madak	0.151675	double	MadakAssyrian_WGA	assy1241	mada1285	afro1255	aust1307	Austronesian	Afro-Asiatic	EURASIA	OCEANIA	-3.1	151.7	40.3	44.6	11690	0.178793505	DIVERSE	NO	DIVERSE	28934.69458	13842.62883	247428.7555	24982.97167	13837.05867	53197.43712	31875.12466	NA	NA	NA	NA	NA	NA	NA
Assyrian_WGA	Nivh	0.140473	double	NivhAssyrian_WGA	assy1241	gily1242	afro1255	nivk1234	Nivkh	Afro-Asiatic	EURASIA	EURASIA	52.85	141.25	40.3	44.6	6955	0.163430584	DIVERSE	NO	EURASIA	22453.60759	9691.547948	219959.5894	14010.02506	8624.719514	25918.59056	24513.94651	NA	NA	NA	NA	NA	NA	NA
Assyrian_WGA	Inga	0.131037	double	IngaAssyrian_WGA	assy1241	inga1252	afro1255	quec1387	Quechuan	Afro-Asiatic	EURASIA	AMERICAS	1.368313842	-76.58011914	40.3	44.6	12501	0.150796984	DIVERSE	NO	DIVERSE	25704.95834	11760.56741	210784.0249	23387.80247	11758.68723	52259.60225	27860.62283	NA	NA	NA	NA	NA	NA	NA
Assyrian_WGA	Buka	0.134702	double	BukaAssyrian_WGA	assy1241	buka1262	afro1255	aust1307	Austronesian	Afro-Asiatic	EURASIA	OCEANIA	-5.422	154.673	40.3	44.6	12108	0.155671225	DIVERSE	NO	DIVERSE	28493.41581	12301.76871	230057.1638	27225.94657	12301.76407	95037.64968	30969.65044	NA	NA	NA	NA	NA	NA	NA
Assyrian_WGA	Kalash	0.0474297	double	KalashAssyrian_WGA	assy1241	kala1372	afro1255	indo1319	Indo-European	Afro-Asiatic	EURASIA	EURASIA	35.99366014	71.5	40.3	44.6	2394	0.049791286	DIVERSE	NO	EURASIA	6345.850872	2575.252262	66180.43599	2879.804884	1860.154486	4723.789762	6508.542439	NA	NA	NA	NA	NA	NA	NA
Assyrian_WGA	Yukagir_Forest	0.0463341	double	Yukagir_ForestAssyrian_WGA	assy1241	nort2745	afro1255	yuka1259	Yukaghir	Afro-Asiatic	EURASIA	EURASIA	65.48	151	40.3	44.6	6686	0.048585254	DIVERSE	NO	EURASIA	9219.76299	4006.121267	72970.67886	8959.629447	3998.985503	33250.55081	9450.542615	NA	NA	NA	NA	NA	NA	NA
Assyrian_WGA	Nganasan	0.140507	double	NganasanAssyrian_WGA	assy1241	ngan1291	afro1255	ural1272	Uralic	Afro-Asiatic	EURASIA	EURASIA	71	95	40.3	44.6	4415	0.163476608	DIVERSE	NO	EURASIA	21803.35818	9223.078836	218362.244	12253.78686	7748.715629	19638.48819	23804.59	NA	NA	NA	NA	NA	NA	NA
Assyrian_WGA	Aleut	0.0458339	single	AleutAssyrian_WGA	assy1241	aleu1260	afro1255	eski1264	Eskimo-Aleut	Afro-Asiatic	EURASIA	EURASIA	55.18	166	40.3	44.6	8048	0.048035557	DIVERSE	NO	EURASIA	7636.273584	3548.851612	66127.18871	6449.564342	3531.967924	13047.01179	7825.059507	NA	NA	NA	NA	NA	NA	NA
Assyrian_WGA	Tabasaran	0.0147237	double	TabasaranAssyrian_WGA	assy1241	taba1259	afro1255	nakh1245	Nakh-Daghestanian	Afro-Asiatic	EURASIA	EURASIA	41.96	47.82	40.3	44.6	327	0.014943727	DIVERSE	NO	EURASIA	5032.300673	2911.166123	25308.69597	4444.298993	1881.927796	17898.69543	5070.061859	0.302	NA	NA	NA	NA	NA	NA
Assyrian_WGA	Tatar_Siberian_Zabolotniye	0.0592656	double	Tatar_Siberian_ZabolotniyeAssyrian_WGA	assy1241	sibe1250	afro1255	turk1311	Turkic	Afro-Asiatic	EURASIA	EURASIA	58.41	67.46	40.3	44.6	2584	0.062999291	DIVERSE	NO	EURASIA	9121.352849	3952.178544	85831.49373	6551.223954	3687.265347	13859.84397	9420.396447	NA	NA	NA	NA	NA	NA	NA
Assyrian_WGA	Hadza1	0.164319	double	Hadza1Assyrian_WGA	assy1241	hadz1240	afro1255	hadz1240	Hadza	Afro-Asiatic	EURASIA	AFRICA	-3.6	35.1	40.3	44.6	4982	0.196628857	DIVERSE	NO	DIVERSE	24154.66678	9354.906178	260672.0557	8531.411114	5280.278973	16031.22634	26892.09395	NA	NA	NA	NA	NA	NA	NA
Assyrian_WGA	Algonquin	0.130063	single	AlgonquinAssyrian_WGA	assy1241	algo1255	afro1255	algi1248	Algic	Afro-Asiatic	EURASIA	AMERICAS	48.4	-71.1	40.3	44.6	8315	0.149508528	DIVERSE	NO	DIVERSE	18394.84714	7255.032841	197623.362	6579.982831	4398.386009	9930.935021	19922.12052	NA	NA	NA	NA	NA	NA	NA
Assyrian_WGA	Sandawe	0.0973857	double	SandaweAssyrian_WGA	assy1241	sand1273	afro1255	sand1273	Sandawe	Afro-Asiatic	EURASIA	AFRICA	-5.5	35.5	40.3	44.6	5183	0.107892928	DIVERSE	NO	DIVERSE	18907.85069	9291.316362	151939.1374	17582.72471	9227.434878	41289.04172	20006.07505	NA	NA	NA	NA	NA	NA	NA
Assyrian_WGA	Chipewyan	0.125748	double	ChipewyanAssyrian_WGA	assy1241	chip1261	afro1255	atha1245	Athabaskan-Eyak-Tlingit	Afro-Asiatic	EURASIA	AMERICAS	59.6	-107.3	40.3	44.6	8621	0.143834958	DIVERSE	NO	DIVERSE	18962.78755	8274.719607	191262.666	10164.33967	7124.772042	13967.42123	20471.01444	NA	NA	NA	NA	NA	NA	NA
Assyrian_WGA	Mixe	0.18059	double	MixeAssyrian_WGA	assy1241	mixe1286	afro1255	mixe1284	Mixe-Zoque	Afro-Asiatic	EURASIA	AMERICAS	16.95	-96.58333333	40.3	44.6	12504	0.220390281	DIVERSE	NO	DIVERSE	28080.2422	11195.56909	293061.1108	12721.76718	7751.132432	21401.50018	31716.97609	NA	NA	NA	NA	NA	NA	NA
Assyrian_WGA	Tshwa	0.154987	double	TshwaAssyrian_WGA	assy1241	tsoa1238	afro1255	khoe1240	Khoe-Kwadi	Afro-Asiatic	EURASIA	AFRICA	-21.02493467	25.93657567	40.3	44.6	7096	0.183413746	DIVERSE	NO	DIVERSE	30653.62534	13604.10284	259513.9438	27392.55843	13547.03759	74372.22533	33861.05242	NA	NA	NA	NA	NA	NA	NA
Assyrian_WGA	Even	0.0652742	double	EvenAssyrian_WGA	assy1241	even1260	afro1255	tung1282	Tungusic	Afro-Asiatic	EURASIA	EURASIA	57.53	135.88	40.3	44.6	6407	0.069832458	DIVERSE	NO	EURASIA	14405.74202	6254.907241	109236.1205	14325.98192	6167.394671	60416.33931	14932.40261	NA	NA	NA	NA	NA	NA	NA
Assyrian_WGA	Dai	0.118412	double	DaiAssyrian_WGA	assy1241	luuu1242	afro1255	taik1256	Tai-Kadai	Afro-Asiatic	EURASIA	EURASIA	21	100	40.3	44.6	5622	0.13431671	DIVERSE	NO	EURASIA	50169.95543	25482.08653	248123.2589	41874.93851	16799.65518	205827.1799	53872.9728	NA	NA	NA	NA	NA	NA	NA
Assyrian_WGA	Eskimo_ChaplinSireniki	0.112174	double	Eskimo_ChaplinSirenikiAssyrian_WGA	assy1241	cent2128	afro1255	eski1264	Eskimo-Aleut	Afro-Asiatic	EURASIA	EURASIA	64.48	172.86	40.3	44.6	7531	0.126346829	DIVERSE	NO	EURASIA	17323.81008	6945.426483	174262.6007	10740.05619	5621.050981	35500.37738	18518.16121	NA	NA	NA	NA	NA	NA	NA
Assyrian_WGA	Ojibwa	0.0889853	double	OjibwaAssyrian_WGA	assy1241	ojib1241	afro1255	algi1248	Algic	Afro-Asiatic	EURASIA	AMERICAS	46.5	-81	40.3	44.6	8971	0.097677129	DIVERSE	NO	DIVERSE	16456.71324	8435.395311	134210.3282	14818.39263	8373.718816	25612.10584	17315.44225	0.5	NA	NA	NA	NA	NA	NA
Assyrian_WGA	Aymara	0.157444	double	AymaraAssyrian_WGA	assy1241	sout2996	afro1255	ayma1253	Aymaran	Afro-Asiatic	EURASIA	AMERICAS	-16.5	-68.2	40.3	44.6	13119	0.186864731	DIVERSE	NO	DIVERSE	36088.98778	16054.43669	285043.4601	35302.4799	15949.70367	140937.2166	39947.22867	NA	NA	NA	NA	NA	NA	NA
Assyrian_WGA	Onge	0.184483	double	OngeAssyrian_WGA	assy1241	onge1236	afro1255	jara1244	Jarawa-Onge	Afro-Asiatic	EURASIA	SOUTHEAST_ASIA	10.75	92.5	40.3	44.6	5729	0.226216008	DIVERSE	NO	DIVERSE	26946.32795	10313.85585	297855.6766	6985.301625	4784.624441	10481.28024	30545.5042	NA	NA	NA	NA	NA	NA	NA
Assyrian_WGA	Santa_Cruz	0.159867	double	Santa_CruzAssyrian_WGA	assy1241	natu1250	afro1255	aust1307	Austronesian	Afro-Asiatic	EURASIA	OCEANIA	-11.610733	166.85925	40.3	44.6	13574	0.190287728	DIVERSE	NO	DIVERSE	31322.10136	14120.10882	265653.0859	27561.40207	14061.72444	64789.53254	34740.92294	NA	NA	NA	NA	NA	NA	NA
Assyrian_WGA	Vella_Lavella	0.137057	double	Vella_LavellaAssyrian_WGA	assy1241	bilu1245	afro1255	bilu1245	Bilua	Afro-Asiatic	EURASIA	OCEANIA	-7.9	156.7	40.3	44.6	12458	0.15882509	DIVERSE	NO	DIVERSE	39230.79738	17850.01411	303070.0375	38817.05576	16272.35169	262075.8817	42718.62975	NA	NA	NA	NA	NA	NA	NA
Assyrian_WGA	Mamanwa1	0.110361	double	Mamanwa1Assyrian_WGA	assy1241	mama1275	afro1255	aust1307	Austronesian	Afro-Asiatic	EURASIA	SOUTHEAST_ASIA	9.76	125.51	40.3	44.6	8549	0.124051441	DIVERSE	NO	DIVERSE	38033.92615	15377.43729	243550.1943	35113.52561	13352.32781	217124.8369	40606.34713	NA	NA	NA	NA	NA	NA	NA
Assyrian_WGA	Kubachinian	0.0283102	double	KubachinianAssyrian_WGA	assy1241	kuba1248	afro1255	nakh1245	Nakh-Daghestanian	Afro-Asiatic	EURASIA	EURASIA	42.08	47.58	40.3	44.6	319	0.029135018	DIVERSE	NO	EURASIA	4147.247082	1667.399224	40209.52996	2860.324593	1426.670891	8276.940932	4208.43311	NA	NA	NA	NA	NA	NA	NA
Assyrian_WGA	Mordovian_Moksha	0.0228398	double	Mordovian_MokshaAssyrian_WGA	assy1241	moks1248	afro1255	ural1272	Uralic	Afro-Asiatic	EURASIA	EURASIA	54.08	43.13	40.3	44.6	1538	0.023373649	DIVERSE	NO	EURASIA	5738.554992	2820.512326	37280.97092	5684.292446	2483.772154	22183.71823	5806.341243	0.456	NA	NA	NA	NA	NA	NA
Assyrian_WGA	Shua	0.141901	double	ShuaAssyrian_WGA	assy1241	shua1254	afro1255	khoe1240	Khoe-Kwadi	Afro-Asiatic	EURASIA	AFRICA	-20.55023685	25.33213069	40.3	44.6	7063	0.1653667	DIVERSE	NO	DIVERSE	27292.18117	12701.59089	230334.3156	24082.34189	12691.48198	54456.35955	29830.54009	NA	NA	NA	NA	NA	NA	NA
Assyrian_WGA	Mengen	0.158788	double	MengenAssyrian_WGA	assy1241	meng1267	afro1255	aust1307	Austronesian	Afro-Asiatic	EURASIA	OCEANIA	-5.1	151.4	40.3	44.6	11810	0.188760978	DIVERSE	NO	DIVERSE	33936.14417	17450.2346	265492.3158	32096.72159	17079.72219	71106.45509	37606.37289	NA	NA	NA	NA	NA	NA	NA
Assyrian_WGA	Mamusi_Lingite	0.199236	double	Mamusi_LingiteAssyrian_WGA	assy1241	mamu1254	afro1255	aust1307	Austronesian	Afro-Asiatic	EURASIA	OCEANIA	-5.867	151.1	40.3	44.6	11840	0.248807389	DIVERSE	NO	DIVERSE	30441.78017	11810.04867	329001.2449	10394.30856	6606.007668	17004.81212	34999.57848	NA	NA	NA	NA	NA	NA	NA
Assyrian_WGA	Nama	0.135437	double	NamaAssyrian_WGA	assy1241	nama1264	afro1255	khoe1240	Khoe-Kwadi	Afro-Asiatic	EURASIA	AFRICA	-24.26609349	17.26088893	40.3	44.6	7726	0.156653708	DIVERSE	NO	DIVERSE	34748.64883	19088.58536	227602.1728	34748.62636	16725.12467	83242.21601	37790.39223	NA	NA	NA	NA	NA	NA	NA
Assyrian_WGA	Altaian_Kizhi	0.0684351	single	Altaian_KizhiAssyrian_WGA	assy1241	tuba1274	afro1255	turk1311	Turkic	Afro-Asiatic	EURASIA	EURASIA	50.7	86.38	40.3	44.6	3407	0.073462515	DIVERSE	NO	EURASIA	13158.78152	6030.452697	104219.8001	12417.38403	6021.778431	30728.11442	13666.07112	NA	NA	NA	NA	NA	NA	NA
Assyrian_WGA	Sardinian	0.0219717	double	SardinianAssyrian_WGA	assy1241	sard1257	afro1255	indo1319	Indo-European	Afro-Asiatic	EURASIA	EURASIA	40	9	40.3	44.6	3009	0.022465301	DIVERSE	NO	EURASIA	7661.464048	5011.969564	36288.20046	6722.413151	2920.357438	22527.41317	7748.504131	0.442	NA	NA	NA	NA	NA	NA
Assyrian_WGA	Mbukushu	0.145329	double	MbukushuAssyrian_WGA	assy1241	mbuk1240	afro1255	atla1278	Atlantic-Congo	Afro-Asiatic	EURASIA	AFRICA	-16.85712	22.795715	40.3	44.6	6752	0.17004087	DIVERSE	NO	DIVERSE	44791.12845	20032.6776	291433.0463	43664.63912	17855.84875	211765.6189	49092.06909	NA	NA	NA	NA	NA	NA	NA
Assyrian_WGA	Rennell_and_Bellona	0.180112	double	Rennell_and_BellonaAssyrian_WGA	assy1241	renn1242	afro1255	aust1307	Austronesian	Afro-Asiatic	EURASIA	OCEANIA	-11.4	159.9	40.3	44.6	12977	0.219678785	DIVERSE	NO	DIVERSE	26051.32909	9857.639591	289197.2354	6378.996079	4164.173808	9978.096434	29412.18192	NA	NA	NA	NA	NA	NA	NA
Assyrian_WGA	Tubalar_2	0.0631232	double	Tubalar_2Assyrian_WGA	assy1241	nort2686	afro1255	turk1311	Turkic	Afro-Asiatic	EURASIA	EURASIA	52.2	87.42	40.3	44.6	3491	0.067376201	DIVERSE	NO	EURASIA	9336.080954	3817.620562	91540.67608	5980.460978	3225.534601	13887.98244	9664.46619	NA	NA	NA	NA	NA	NA	NA
Assyrian_WGA	Cocama	0.15996	double	CocamaAssyrian_WGA	assy1241	coca1260	afro1255	tupi1275	Tupian	Afro-Asiatic	EURASIA	AMERICAS	-4.133543763	-69.98190491	40.3	44.6	12389	0.190419504	DIVERSE	NO	DIVERSE	30657.29141	14799.50048	262578.9748	26307.93999	14795.64157	53305.44722	34006.15154	NA	NA	NA	NA	NA	NA	NA
Assyrian_WGA	Kuot_Lamalaua	0.153551	double	Kuot_LamalauaAssyrian_WGA	assy1241	kuot1243	afro1255	kuot1243	Kuot	Afro-Asiatic	EURASIA	OCEANIA	-3	151.5	40.3	44.6	11665	0.181406086	DIVERSE	NO	DIVERSE	29267.01113	13906.81478	249308.1979	25177.78251	13894.14103	47756.6163	32290.91036	NA	NA	NA	NA	NA	NA	NA
Assyrian_WGA	Bashkir_Tamyan_Kypcak	0.0381291	double	Bashkir_Tamyan_KypcakAssyrian_WGA	assy1241	bash1264	afro1255	turk1311	Turkic	Afro-Asiatic	EURASIA	EURASIA	52.67	56.55	40.3	44.6	1649	0.039640559	DIVERSE	NO	EURASIA	8157.953292	3555.887284	61847.19989	8109.613559	3505.03051	33846.25856	8323.463973	NA	NA	NA	NA	NA	NA	NA
Assyrian_WGA	Kove	0.152999	double	KoveAssyrian_WGA	assy1241	kove1237	afro1255	aust1307	Austronesian	Afro-Asiatic	EURASIA	OCEANIA	-5.4667	148.95	40.3	44.6	11629	0.18063615	DIVERSE	NO	DIVERSE	23723.01693	9371.182328	243745.0022	12505.25583	6814.664584	31005.12956	26161.67597	NA	NA	NA	NA	NA	NA	NA
Assyrian_WGA	Nganasan_Volochanka	0.144623	double	Nganasan_VolochankaAssyrian_WGA	assy1241	ngan1291	afro1255	ural1272	Uralic	Afro-Asiatic	EURASIA	EURASIA	70.976289	94.535318	40.3	44.6	4399	0.169075156	DIVERSE	NO	EURASIA	22637.74014	9299.856699	226624.958	12914.65782	7533.558436	23295.93738	24796.16801	NA	NA	NA	NA	NA	NA	NA
Assyrian_WGA	Teop	0.153703	double	TeopAssyrian_WGA	assy1241	teop1238	afro1255	aust1307	Austronesian	Afro-Asiatic	EURASIA	OCEANIA	-5.85	155.18	40.3	44.6	12182	0.181618273	DIVERSE	NO	DIVERSE	33016.04259	15877.8908	256552.1569	31429.36245	15729.59177	72208.08475	36432.2288	NA	NA	NA	NA	NA	NA	NA
Assyrian_WGA	Guarani	0.160038	double	GuaraniAssyrian_WGA	assy1241	mbya1239	afro1255	tupi1275	Tupian	Afro-Asiatic	EURASIA	AMERICAS	-27.5	-59	40.3	44.6	13052	0.190530048	DIVERSE	NO	DIVERSE	33473.17283	14597.69802	281020.3887	31182.81577	14583.8562	114592.2481	37132.35233	NA	NA	NA	NA	NA	NA	NA
Assyrian_WGA	Sulka_Ganai	0.162497	double	Sulka_GanaiAssyrian_WGA	assy1241	sulk1246	afro1255	sulk1246	Sulka	Afro-Asiatic	EURASIA	OCEANIA	-4.5	152.333	40.3	44.6	11845	0.194025574	DIVERSE	NO	DIVERSE	30749.60906	13792.15712	269914.7963	25866.12158	13622.1836	62707.02686	34182.01069	NA	NA	NA	NA	NA	NA	NA
Assyrian_WGA	Yaquis	0.109322	double	YaquisAssyrian_WGA	assy1241	yaqu1251	afro1255	utoa1244	Uto-Aztecan	Afro-Asiatic	EURASIA	AMERICAS	27.5767	-109.9598	40.3	44.6	12037	0.122740205	DIVERSE	NO	DIVERSE	25347.21107	12197.43762	188153.3693	25211.17527	11683.40725	95269.24716	27041.15923	NA	NA	NA	NA	NA	NA	NA
Assyrian_WGA	Iran_Zoroastrian	0.0215385	double	Iran_ZoroastrianAssyrian_WGA	assy1241	zoro1242	afro1255	indo1319	Indo-European	Afro-Asiatic	EURASIA	EURASIA	29.628576	52.502117	40.3	44.6	1388	0.022012619	DIVERSE	NO	EURASIA	3135.911038	1504.231596	29486.123	2167.158812	1467.759887	2960.337419	3170.618106	0.436	NA	NA	NA	NA	NA	NA
Assyrian_WGA	Veps	0.0311845	double	VepsAssyrian_WGA	assy1241	veps1250	afro1255	ural1272	Uralic	Afro-Asiatic	EURASIA	EURASIA	61.27	35.02	40.3	44.6	2424	0.032188275	DIVERSE	NO	EURASIA	5491.162734	2671.326212	45086.11717	4999.538297	2665.073443	11479.81842	5581.007273	NA	NA	NA	NA	NA	NA	NA
Assyrian_WGA	Adygei	0.0117333	single	AdygeiAssyrian_WGA	assy1241	adyg1241	afro1255	abkh1242	Abkhaz-Adyge	Afro-Asiatic	EURASIA	EURASIA	44	39	40.3	44.6	619	0.011872605	DIVERSE	NO	EURASIA	4557.410199	2916.951441	20176.30466	3743.493863	1573.886928	14383.27581	4584.50724	0.228	NA	NA	NA	NA	NA	NA
Assyrian_WGA	Khomani	0.151167	double	KhomaniAssyrian_WGA	assy1241	nuuu1241	afro1255	tuuu1241	Tuu	Afro-Asiatic	EURASIA	AFRICA	-28.25	21.15	40.3	44.6	8007	0.178088034	DIVERSE	NO	DIVERSE	42404.20885	22547.45705	265974.4785	42201.36806	19356.01149	117330.6211	46695.39585	NA	NA	NA	NA	NA	NA	NA
Assyrian_WGA	Scottish_Shetlandic	0.0211959	double	Scottish_ShetlandicAssyrian_WGA	assy1241	scot1245	afro1255	indo1319	Indo-European	Afro-Asiatic	EURASIA	EURASIA	60.15	-1.15	40.3	44.6	3821	0.021654895	DIVERSE	NO	EURASIA	8298.503728	3967.810796	44022.23602	6823.248806	2683.279321	40474.5742	8389.356482	0.432	NA	NA	NA	NA	NA	NA
Assyrian_WGA	Ju_hoan_North	0.21551	double	Ju_hoan_NorthAssyrian_WGA	assy1241	juho1239	afro1255	kxaa1236	Kxa	Afro-Asiatic	EURASIA	AFRICA	-18.93725689	21.45244764	40.3	44.6	7018	0.274713508	DIVERSE	NO	DIVERSE	42886.59052	20018.30227	376027.8499	35331.04332	19877.75795	66839.19338	50137.33065	NA	NA	NA	NA	NA	NA	NA
Assyrian_WGA	Baining_Marabu	0.228679	double	Baining_MarabuAssyrian_WGA	assy1241	bain1263	afro1255	bain1263	Baining	Afro-Asiatic	EURASIA	OCEANIA	-4.633	152.3	40.3	44.6	11852	0.296477083	DIVERSE	NO	DIVERSE	35790.92907	13835.70809	391149.9238	10778.46337	7204.18029	16804.84292	42446.92728	NA	NA	NA	NA	NA	NA	NA
Assyrian_WGA	Haiom	0.153985	double	HaiomAssyrian_WGA	assy1241	haio1238	afro1255	khoe1240	Khoe-Kwadi	Afro-Asiatic	EURASIA	AFRICA	-19.34507677	16.96949437	40.3	44.6	7231	0.182012139	DIVERSE	NO	DIVERSE	31255.96904	13725.6419	261700.6941	28615.17742	13694.96803	87766.70877	34497.90335	NA	NA	NA	NA	NA	NA	NA
Assyrian_WGA	Cameroon_Mbo	0.140679	double	Cameroon_MboAssyrian_WGA	assy1241	mboc1235	afro1255	atla1278	Atlantic-Congo	Afro-Asiatic	EURASIA	AFRICA	5.3495	9.8345	40.3	44.6	5214	0.163709487	DIVERSE	NO	DIVERSE	44871.30793	23556.02496	261116.6316	43228.11124	18761.80311	155375.1858	48999.19551	NA	NA	NA	NA	NA	NA	NA
Assyrian_WGA	Shor_Mountain	0.0677625	double	Shor_MountainAssyrian_WGA	assy1241	shor1247	afro1255	turk1311	Turkic	Afro-Asiatic	EURASIA	EURASIA	52.75	88	40.3	44.6	3536	0.072688022	DIVERSE	NO	EURASIA	9927.539557	4101.332997	98188.43401	6076.65584	3446.153454	12870.36778	10305.74827	NA	NA	NA	NA	NA	NA	NA
Assyrian_WGA	Maya	0.135941	double	MayaAssyrian_WGA	assy1241	yuca1254	afro1255	maya1287	Mayan	Afro-Asiatic	EURASIA	AMERICAS	19	-91	40.3	44.6	11994	0.157328377	DIVERSE	NO	DIVERSE	51435.54613	30356.1947	261432.5639	46100.53397	19764.4664	176290.153	55960.91442	NA	NA	NA	NA	NA	NA	NA
Assyrian_WGA	Melamela	0.157822	double	MelamelaAssyrian_WGA	assy1241	mera1242	afro1255	aust1307	Austronesian	Afro-Asiatic	EURASIA	OCEANIA	-5	151.25	40.3	44.6	11790	0.187397439	DIVERSE	NO	DIVERSE	25486.01647	10888.54182	251292.4692	15380.01447	9483.578367	26232.39923	28218.73949	NA	NA	NA	NA	NA	NA	NA
Assyrian_WGA	Mordovian_Erzya	0.0237501	double	Mordovian_ErzyaAssyrian_WGA	assy1241	erzy1239	afro1255	ural1272	Uralic	Afro-Asiatic	EURASIA	EURASIA	55.08	44.16	40.3	44.6	1646	0.02432789	DIVERSE	NO	EURASIA	7428.522746	4220.859449	40848.95979	6870.228702	2968.048413	28293.46191	7520.018551	0.468	NA	NA	NA	NA	NA	NA
Assyrian_WGA	Mamusi_Paleabu	0.173297	double	Mamusi_PaleabuAssyrian_WGA	assy1241	mamu1254	afro1255	aust1307	Austronesian	Afro-Asiatic	EURASIA	OCEANIA	-5.95	150.9	40.3	44.6	11829	0.209624254	DIVERSE	NO	DIVERSE	27517.42497	11524.366	279632.6763	14476.13764	9328.226912	23764.52465	30877.49386	NA	NA	NA	NA	NA	NA	NA
Assyrian_WGA	Karelian_Northern	0.0301035	double	Karelian_NorthernAssyrian_WGA	assy1241	nort2673	afro1255	ural1272	Uralic	Afro-Asiatic	EURASIA	EURASIA	60.12	31.1	40.3	44.6	2396	0.031037848	DIVERSE	NO	EURASIA	5700.56735	2558.718934	46508.04236	5456.866378	2554.203428	20914.59578	5790.45107	NA	NA	NA	NA	NA	NA	NA
Assyrian_WGA	Saharawi	0.0319684	double	SaharawiAssyrian_WGA	assy1241	hass1238	afro1255	afro1255	Afro-Asiatic	Afro-Asiatic	EURASIA	AFRICA	27.3	-8.9	40.3	44.6	5075	0.033024129	Afro-Asiatic	YES	DIVERSE	6503.573554	3031.784091	48852.26312	6401.217946	2972.574579	20310.51883	6612.898431	0.27	NA	NA	NA	NA	NA	NA
Assyrian_WGA	Jew_Tunisian	0.0149665	double	Jew_TunisianAssyrian_WGA	assy1241	jude1263	afro1255	afro1255	Afro-Asiatic	Afro-Asiatic	EURASIA	AFRICA	36.8	10.18333333	40.3	44.6	3003	0.015193899	Afro-Asiatic	YES	DIVERSE	2586.197456	1177.552065	21515.62526	2350.117461	1177.126194	6220.879686	2605.823967	0.14	NA	NA	NA	NA	NA	NA
Assyrian_WGA	Tongan	0.133753	double	TonganAssyrian_WGA	assy1241	tong1325	afro1255	aust1307	Austronesian	Afro-Asiatic	EURASIA	OCEANIA	-21.19	-175.18	40.3	44.6	15728	0.154405152	DIVERSE	NO	DIVERSE	22805.27182	9979.136085	210140.7802	17089.5125	9487.448148	33146.60447	24768.66333	NA	NA	NA	NA	NA	NA	NA
Assyrian_WGA	Ju_hoan_South	0.205109	double	Ju_hoan_SouthAssyrian_WGA	assy1241	juho1239	afro1255	kxaa1236	Kxa	Afro-Asiatic	EURASIA	AFRICA	-21.15191802	20.68153923	40.3	44.6	7277	0.25803412	DIVERSE	NO	DIVERSE	41977.65765	19034.72357	361952.2017	36464.36269	18939.87577	93842.90729	48548.61854	NA	NA	NA	NA	NA	NA	NA
Assyrian_WGA	Gana	0.171701	double	GanaAssyrian_WGA	assy1241	gana1274	afro1255	khoe1240	Khoe-Kwadi	Afro-Asiatic	EURASIA	AFRICA	-21.6523	23.3889	40.3	44.6	7239	0.207293502	DIVERSE	NO	DIVERSE	33717.37436	15428.65619	288793.0146	29283.37594	15371.08678	68474.16979	37781.80846	NA	NA	NA	NA	NA	NA	NA
Assyrian_WGA	Gui	0.182287	double	GuiAssyrian_WGA	assy1241	gwii1239	afro1255	khoe1240	Khoe-Kwadi	Afro-Asiatic	EURASIA	AFRICA	-21.48658402	23.29466982	40.3	44.6	7225	0.222922957	DIVERSE	NO	DIVERSE	35063.25516	16413.72413	306559.1921	29194.164	16327.19776	59385.32187	39667.02692	NA	NA	NA	NA	NA	NA	NA
Assyrian_WGA	Luya	0.134477	double	LuyaAssyrian_WGA	assy1241	chac1250	afro1255	quec1387	Quechuan	Afro-Asiatic	EURASIA	AMERICAS	-6.191162	-77.968099	40.3	44.6	13197	0.155370799	DIVERSE	NO	DIVERSE	33409.20318	15544.61549	234659.625	33377.62317	14854.9933	110255.9877	36306.79801	NA	NA	NA	NA	NA	NA	NA
Assyrian_WGA	Mussau	0.146572	double	MussauAssyrian_WGA	assy1241	muss1246	afro1255	aust1307	Austronesian	Afro-Asiatic	EURASIA	OCEANIA	-1.583	149.733	40.3	44.6	11414	0.17174501	DIVERSE	NO	DIVERSE	23780.79541	9551.242489	233042.5209	15200.17244	7865.659712	34296.88011	26088.94542	NA	NA	NA	NA	NA	NA	NA
Assyrian_WGA	Khamnegan	0.0940576	double	KhamneganAssyrian_WGA	assy1241	kham1281	afro1255	mong1349	Mongolic-Khitan	Afro-Asiatic	EURASIA	EURASIA	50.68	114.6	40.3	44.6	5373	0.103822936	DIVERSE	NO	EURASIA	29048.13025	15085.9868	173425.8326	27793.54769	11942.39895	118552.8153	30667.71004	NA	NA	NA	NA	NA	NA	NA
Assyrian_WGA	Saposa	0.141273	double	SaposaAssyrian_WGA	assy1241	sapo1253	afro1255	aust1307	Austronesian	Afro-Asiatic	EURASIA	OCEANIA	-5.5833	154.67	40.3	44.6	12120	0.16451445	DIVERSE	NO	DIVERSE	26572.21711	11551.85348	230578.5175	22890.6702	11372.16058	59170.05745	29029.18665	NA	NA	NA	NA	NA	NA	NA
Assyrian_WGA	Tikopia	0.149551	double	TikopiaAssyrian_WGA	assy1241	tiko1237	afro1255	aust1307	Austronesian	Afro-Asiatic	EURASIA	OCEANIA	-12.296678	168.824107	40.3	44.6	13786	0.175849463	DIVERSE	NO	DIVERSE	21806.1587	8558.45434	233088.9908	8288.057949	5239.872227	14198.68898	23979.96055	NA	NA	NA	NA	NA	NA	NA
Assyrian_WGA	Russian_Archangelsk_Pinezhsky	0.0296948	double	Russian_Archangelsk_PinezhskyAssyrian_WGA	assy1241	russ1263	afro1255	indo1319	Indo-European	Afro-Asiatic	EURASIA	EURASIA	64	44.26	40.3	44.6	2638	0.030603567	DIVERSE	NO	EURASIA	5419.905745	2340.597195	46096.92852	5077.105166	2338.107641	21345.19241	5504.121141	NA	NA	NA	NA	NA	NA	NA
Assyrian_WGA	Tswana	0.1499	double	TswanaAssyrian_WGA	assy1241	tswa1253	afro1255	atla1278	Atlantic-Congo	Afro-Asiatic	EURASIA	AFRICA	-24.066528	25.3656	40.3	44.6	7438	0.176332196	DIVERSE	NO	DIVERSE	43793.26426	16448.35561	521590.6364	43286.48131	16061.52929	514371.3888	48175.38204	NA	NA	NA	NA	NA	NA	NA
Assyrian_WGA	Selkup	0.0755194	double	SelkupAssyrian_WGA	assy1241	selk1253	afro1255	ural1272	Uralic	Afro-Asiatic	EURASIA	EURASIA	65.53445627	82.29948491	40.3	44.6	3674	0.081688464	DIVERSE	NO	EURASIA	12599.1248	5598.497397	112407.4106	10192.66365	5468.565688	22017.14991	13142.35273	NA	NA	NA	NA	NA	NA	NA
Assyrian_WGA	Naxi	0.111861	double	NaxiAssyrian_WGA	assy1241	naxi1245	afro1255	sino1245	Sino-Tibetan	Afro-Asiatic	EURASIA	EURASIA	26	100	40.3	44.6	5312	0.125949879	DIVERSE	NO	EURASIA	33901.47491	15251.50013	225362.1193	32844.53868	13406.55436	177950.6449	36232.57091	NA	NA	NA	NA	NA	NA	NA
Assyrian_WGA	Ulchi	0.113833	double	UlchiAssyrian_WGA	assy1241	ulch1241	afro1255	tung1282	Tungusic	Afro-Asiatic	EURASIA	EURASIA	51.93	140.41	40.3	44.6	6959	0.128455472	DIVERSE	NO	EURASIA	28522.08819	15516.42955	187601.5091	28521.99617	13656.85129	71367.77868	30525.73695	NA	NA	NA	NA	NA	NA	NA
Assyrian_WGA	Pima	0.191041	double	PimaAssyrian_WGA	assy1241	pima1248	afro1255	utoa1244	Uto-Aztecan	Afro-Asiatic	EURASIA	AMERICAS	29	-108	40.3	44.6	11820	0.236156591	DIVERSE	NO	DIVERSE	31011.72361	13538.3338	313978.2176	16340.86154	11607.87971	22747.80453	35372.30263	NA	NA	NA	NA	NA	NA	NA
Assyrian_WGA	Naro	0.197999	double	NaroAssyrian_WGA	assy1241	naro1249	afro1255	khoe1240	Khoe-Kwadi	Afro-Asiatic	EURASIA	AFRICA	-22.03208172	21.58405408	40.3	44.6	7338	0.246881238	DIVERSE	NO	DIVERSE	49457.65379	22703.31478	378955.2944	48898.0051	22250.65882	193076.7071	56795.84918	NA	NA	NA	NA	NA	NA	NA
Assyrian_WGA	Savo	0.130598	double	SavoAssyrian_WGA	assy1241	savo1255	afro1255	savo1255	Savosavo	Afro-Asiatic	EURASIA	OCEANIA	-9.125138	159.800176	40.3	44.6	12806	0.150215896	DIVERSE	NO	DIVERSE	34893.78106	16813.54725	240029.9795	34820.42037	15356.13986	143732.8937	37808.31142	NA	NA	NA	NA	NA	NA	NA
Assyrian_WGA	Balochi	0.0149239	double	BalochiAssyrian_WGA	assy1241	east2304	afro1255	indo1319	Indo-European	Afro-Asiatic	EURASIA	EURASIA	30.49871492	66.5	40.3	44.6	2258	0.015149997	DIVERSE	NO	EURASIA	5357.886351	3324.268853	24735.40017	4611.291363	1962.317987	15872.78376	5398.665606	0.308	NA	NA	NA	NA	NA	NA
Assyrian_WGA	Piapoco	0.164688	double	PiapocoAssyrian_WGA	assy1241	piap1246	afro1255	araw1281	Arawakan	Afro-Asiatic	EURASIA	AMERICAS	3	-68	40.3	44.6	11689	0.197157469	DIVERSE	NO	DIVERSE	27325.47896	11761.95333	265752.496	17515.6569	10528.66529	32770.21826	30432.30789	NA	NA	NA	NA	NA	NA	NA
Assyrian_WGA	Romanian	0.0149386	double	RomanianAssyrian_WGA	assy1241	roma1327	afro1255	indo1319	Indo-European	Afro-Asiatic	EURASIA	EURASIA	46.502222	22.950277	40.3	44.6	1875	0.015165146	DIVERSE	NO	EURASIA	4292.286953	2234.596416	25507.77566	4090.315211	1753.433123	17743.22088	4324.944787	0.308	NA	NA	NA	NA	NA	NA
Assyrian_WGA	Oroqen	0.1108	double	OroqenAssyrian_WGA	assy1241	oroq1238	afro1255	tung1282	Tungusic	Afro-Asiatic	EURASIA	EURASIA	50.43389257	126.5	40.3	44.6	6173	0.124606388	DIVERSE	NO	EURASIA	32983.44307	15946.19411	207058.4345	32110.55927	13608.63371	139624.3932	35224.92458	NA	NA	NA	NA	NA	NA	NA
Assyrian_WGA	Ata_Uassilau	0.181959	double	Ata_UassilauAssyrian_WGA	assy1241	pele1245	afro1255	pele1245	Pele-Ata	Afro-Asiatic	EURASIA	OCEANIA	-5.577338	150.885841	40.3	44.6	11801	0.222432616	DIVERSE	NO	DIVERSE	27513.44173	10327.79935	297563.6813	10261.82066	5253.910832	28442.25084	31115.74691	NA	NA	NA	NA	NA	NA	NA
Assyrian_WGA	Ket	0.0968339	double	KetAssyrian_WGA	assy1241	kett1243	afro1255	yeni1252	Yeniseian	Afro-Asiatic	EURASIA	EURASIA	64.443527	87.546972	40.3	44.6	3838	0.107216048	DIVERSE	NO	EURASIA	13870.19009	5561.506632	143016.8803	6813.714314	4043.130319	12130.98175	14669.92262	NA	NA	NA	NA	NA	NA	NA
Assyrian_WGA	Besermyan	0.0325209	double	BesermyanAssyrian_WGA	assy1241	bese1243	afro1255	ural1272	Uralic	Afro-Asiatic	EURASIA	EURASIA	58.01	52.09	40.3	44.6	2043	0.033614059	DIVERSE	NO	EURASIA	5262.341972	2302.170455	47014.97655	4352.710148	2248.191729	11751.05144	5352.323842	NA	NA	NA	NA	NA	NA	NA
Assyrian_WGA	Ingushian	0.0146729	double	IngushianAssyrian_WGA	assy1241	ingu1240	afro1255	nakh1245	Nakh-Daghestanian	Afro-Asiatic	EURASIA	EURASIA	43.52	44.58	40.3	44.6	358	0.0148914	DIVERSE	NO	EURASIA	3087.0778	1531.289631	21782.5443	3072.319164	1448.881308	8383.586602	3110.076471	0.302	NA	NA	NA	NA	NA	NA
Assyrian_WGA	Lahu	0.132617	double	LahuAssyrian_WGA	assy1241	lahu1253	afro1255	sino1245	Sino-Tibetan	Afro-Asiatic	EURASIA	EURASIA	22	100	40.3	44.6	5557	0.152893243	DIVERSE	NO	EURASIA	20940.93556	8348.559812	207817.083	12937.14729	6685.395437	31842.37475	22723.90301	NA	NA	NA	NA	NA	NA	NA
Assyrian_WGA	Tofalar	0.110041	double	TofalarAssyrian_WGA	assy1241	kara1462	afro1255	turk1311	Turkic	Afro-Asiatic	EURASIA	EURASIA	54.217657	96.976046	40.3	44.6	4137	0.123647269	DIVERSE	NO	EURASIA	16040.77394	6394.465633	165088.8879	7989.45331	4617.739177	14579.85002	17120.72345	NA	NA	NA	NA	NA	NA	NA
Assyrian_WGA	Chuvash_Tatarstan	0.0270098	double	Chuvash_TatarstanAssyrian_WGA	assy1241	chuv1255	afro1255	turk1311	Turkic	Afro-Asiatic	EURASIA	EURASIA	54.75	47.78	40.3	44.6	1626	0.027759581	DIVERSE	NO	EURASIA	6202.555163	2668.214143	43954.52012	6202.153313	2583.337684	25477.8042	6289.864256	NA	NA	NA	NA	NA	NA	NA
Assyrian_WGA	Assyrian	0.00607808	single	AssyrianAssyrian_WGA	assy1241	assy1241	afro1255	afro1255	Afro-Asiatic	Afro-Asiatic	EURASIA	EURASIA	NA	NA	40.3	44.6	NA	0.006115249	Afro-Asiatic	YES	EURASIA	1792.400533	949.1481538	9895.695887	1685.848309	720.167935	6178.374123	1797.814522	0.094	NA	NA	NA	NA	NA	no
Assyrian_WGA	Cree	0.0885905	double	CreeAssyrian_WGA	assy1241	cree1272	afro1255	algi1248	Algic	Afro-Asiatic	EURASIA	AMERICAS	50.3	-102.5	40.3	44.6	9453	0.097201642	DIVERSE	NO	DIVERSE	16327.47887	7800.955858	135304.6858	14660.98795	7798.971866	31712.03573	17175.01249	0.498	NA	NA	NA	NA	NA	NA
Assyrian_WGA	Taa_East	0.201611	double	Taa_EastAssyrian_WGA	assy1241	huaa1248	afro1255	tuuu1241	Tuu	Afro-Asiatic	EURASIA	AFRICA	-24.23651618	22.82065451	40.3	44.6	7531	0.252522267	DIVERSE	NO	DIVERSE	36838.82025	15835.18148	345652.4787	26904.62598	14769.52999	61439.9515	42455.26987	NA	NA	NA	NA	NA	NA	NA
Assyrian_WGA	Karitiana	0.240308	double	KaritianaAssyrian_WGA	assy1241	kari1311	afro1255	tupi1275	Tupian	Afro-Asiatic	EURASIA	AMERICAS	-10	-63	40.3	44.6	12228	0.316322931	DIVERSE	NO	DIVERSE	39471.48239	16057.36173	418149.4966	15689.62594	11097.33383	21118.6829	47445.37583	NA	NA	NA	NA	NA	NA	NA
Assyrian_WGA	San	0.21755	double	SanAssyrian_WGA	assy1241	juho1239	afro1255	kxaa1236	Kxa	Afro-Asiatic	EURASIA	AFRICA	-18.93725689	21.45244764	40.3	44.6	7018	0.278036935	DIVERSE	NO	DIVERSE	43681.52413	17357.25468	399041.3899	36311.47239	16137.71535	131674.5622	51177.76956	NA	NA	NA	NA	NA	NA	NA
Assyrian_WGA	Koryak	0.136521	double	KoryakAssyrian_WGA	assy1241	kory1246	afro1255	chuk1271	Chukotko-Kamchatkan	Afro-Asiatic	EURASIA	EURASIA	58.3	159.38	40.3	44.6	7517	0.158105756	DIVERSE	NO	EURASIA	22622.05902	9809.661269	214122.6252	15802.68065	9079.220979	30043.47918	24622.01034	NA	NA	NA	NA	NA	NA	NA
Assyrian_WGA	Hoan	0.198698	double	HoanAssyrian_WGA	assy1241	hoaa1235	afro1255	kxaa1236	Kxa	Afro-Asiatic	EURASIA	AFRICA	-23.99891755	23.43511675	40.3	44.6	7487	0.247968931	DIVERSE	NO	DIVERSE	35148.36382	15437.48024	333954.6369	23981.60802	14324.00507	40136.36644	40390.03221	NA	NA	NA	NA	NA	NA	NA
Assyrian_WGA	Eskimo_Sireniki	0.130867	double	Eskimo_SirenikiAssyrian_WGA	assy1241	sire1246	afro1255	eski1264	Eskimo-Aleut	Afro-Asiatic	EURASIA	EURASIA	64.4	173.9	40.3	44.6	7570	0.150571892	DIVERSE	NO	EURASIA	21112.09022	8902.449117	204312.5056	13991.83608	7898.862841	30068.68224	22879.21896	NA	NA	NA	NA	NA	NA	NA
Assyrian_WGA	Xavante	0.206763	double	XavanteAssyrian_WGA	assy1241	xava1240	afro1255	nucl1710	Nuclear-Macro-Je	Afro-Asiatic	EURASIA	AMERICAS	-14.33333333	-52.5	40.3	44.6	11640	0.260657281	DIVERSE	NO	DIVERSE	31831.65632	12354.60818	345033.3468	10692.19722	6870.965129	19226.79376	36875.31136	NA	NA	NA	NA	NA	NA	NA
Assyrian_WGA	Chukchi	0.124882	double	ChukchiAssyrian_WGA	assy1241	chuk1273	afro1255	chuk1271	Chukotko-Kamchatkan	Afro-Asiatic	EURASIA	EURASIA	69	169	40.3	44.6	7046	0.142703041	DIVERSE	NO	EURASIA	19305.19192	8639.787111	190448.6247	11438.47438	7839.043085	16510.38836	20827.30227	NA	NA	NA	NA	NA	NA	NA
Assyrian_WGA	Dusun	0.12612	double	DusunAssyrian_WGA	assy1241	dusu1277	afro1255	aust1307	Austronesian	Afro-Asiatic	EURASIA	SOUTHEAST_ASIA	4.71	114.67	40.3	44.6	7994	0.144321875	DIVERSE	NO	DIVERSE	21126.82417	9587.681944	195999.2086	15543.6887	9245.903214	29439.44356	22813.73961	NA	NA	NA	NA	NA	NA	NA
Assyrian_WGA	Nakanai_Loso	0.186594	double	Nakanai_LosoAssyrian_WGA	assy1241	losa1236	afro1255	aust1307	Austronesian	Afro-Asiatic	EURASIA	OCEANIA	-5.483	150.8	40.3	44.6	11787	0.229398357	DIVERSE	NO	DIVERSE	28496.41291	11278.19441	303861.9813	10971.16039	7131.499049	17722.27363	32366.55406	NA	NA	NA	NA	NA	NA	NA
Assyrian_WGA	Balkar	0.0125842	double	BalkarAssyrian_WGA	assy1241	kara1465	afro1255	turk1311	Turkic	Afro-Asiatic	EURASIA	EURASIA	43.483333	43.616667	40.3	44.6	364	0.01274458	DIVERSE	NO	EURASIA	3833.44884	1914.050231	21584.22128	3568.006537	1483.74293	15264.69017	3857.900254	0.25	NA	NA	NA	NA	NA	NA
Assyrian_WGA	Darginian	0.0203221	double	DarginianAssyrian_WGA	assy1241	darg1241	afro1255	nakh1245	Nakh-Daghestanian	Afro-Asiatic	EURASIA	EURASIA	42.18	47.22	40.3	44.6	303	0.020743655	DIVERSE	NO	EURASIA	3629.376919	1517.771672	30499.39539	3371.068952	1508.209772	12173.70216	3667.245043	0.418	NA	NA	NA	NA	NA	NA
Assyrian_WGA	Tuvinian	0.0872653	double	TuvinianAssyrian_WGA	assy1241	tuvi1240	afro1255	turk1311	Turkic	Afro-Asiatic	EURASIA	EURASIA	50.259608	95.160313	40.3	44.6	4028	0.095608614	DIVERSE	NO	EURASIA	19735.86087	9040.746822	144981.859	19628.61929	8795.178231	69578.71661	20742.66859	NA	NA	NA	NA	NA	NA	NA
Assyrian_WGA	Kgalagadi	0.162653	double	KgalagadiAssyrian_WGA	assy1241	kgal1244	afro1255	atla1278	Atlantic-Congo	Afro-Asiatic	EURASIA	AFRICA	-24.796708	21.751098	40.3	44.6	7624	0.194248024	DIVERSE	NO	DIVERSE	29046.96437	12158.30681	268703.2913	22293.34652	11325.25536	57394.79345	32293.42944	NA	NA	NA	NA	NA	NA	NA
Assyrian_WGA	Sulka_Watwat	0.165172	double	Sulka_WatwatAssyrian_WGA	assy1241	sulk1246	afro1255	sulk1246	Sulka	Afro-Asiatic	EURASIA	OCEANIA	-4.483	152.3	40.3	44.6	11841	0.197851533	DIVERSE	NO	DIVERSE	30649.74026	14228.1368	270417.5404	24963.097	14090.91464	46675.83408	34149.12781	NA	NA	NA	NA	NA	NA	NA
Assyrian_WGA	Cusco2	0.10928	double	Cusco2Assyrian_WGA	assy1241	cusc1236	afro1255	quec1387	Quechuan	Afro-Asiatic	EURASIA	AMERICAS	-13.5237	-71.9724	40.3	44.6	13234	0.122687264	DIVERSE	NO	DIVERSE	36645.85078	16590.79577	226284.3902	34207.15988	13719.87896	187294.8406	39094.57776	NA	NA	NA	NA	NA	NA	NA
Assyrian_WGA	Damara	0.150352	double	DamaraAssyrian_WGA	assy1241	nama1264	afro1255	khoe1240	Khoe-Kwadi	Afro-Asiatic	EURASIA	AFRICA	-19.83018382	16.22573915	40.3	44.6	7312	0.176957987	DIVERSE	NO	DIVERSE	25393.11831	11499.31527	238268.6212	17863.17013	10966.17627	28449.72199	27943.13021	NA	NA	NA	NA	NA	NA	NA
Assyrian_WGA	Wayku	0.177359	double	WaykuAssyrian_WGA	assy1241	sanm1289	afro1255	quec1387	Quechuan	Afro-Asiatic	EURASIA	AMERICAS	-6.422091	-76.51988	40.3	44.6	13097	0.215597083	DIVERSE	NO	DIVERSE	28826.61781	12459.28465	287856.6014	16358.38674	10784.78947	25422.09914	32464.62999	NA	NA	NA	NA	NA	NA	NA
Assyrian_WGA	Yukagir_Tundra	0.0969395	double	Yukagir_TundraAssyrian_WGA	assy1241	sout2750	afro1255	yuka1259	Yukaghir	Afro-Asiatic	EURASIA	EURASIA	70.6	147.9	40.3	44.6	6291	0.107345521	DIVERSE	NO	EURASIA	19769.79021	10506.02543	149798.5279	18951.44243	10114.41802	36331.50656	20911.8693	NA	NA	NA	NA	NA	NA	NA
Assyrian_WGA	Hadza	0.145024	double	HadzaAssyrian_WGA	assy1241	hadz1240	afro1255	hadz1240	Hadza	Afro-Asiatic	EURASIA	AFRICA	-3.8	35.3	40.3	44.6	5000	0.169623475	DIVERSE	NO	DIVERSE	21895.76165	9276.921478	225195.5176	10638.9549	7447.905966	15086.04063	23991.02014	NA	NA	NA	NA	NA	NA	NA
Assyrian_WGA	Lak	0.0182485	double	LakAssyrian_WGA	assy1241	lakk1252	afro1255	nakh1245	Nakh-Daghestanian	Afro-Asiatic	EURASIA	EURASIA	42.17	47.12	40.3	44.6	296	0.018587698	DIVERSE	NO	EURASIA	3576.258271	1660.91186	27081.53189	3493.655015	1638.4992	10119.93581	3609.641107	0.38	NA	NA	NA	NA	NA	NA
Assyrian_WGA	Tubalar	0.0551849	double	TubalarAssyrian_WGA	assy1241	kara1462	afro1255	turk1311	Turkic	Afro-Asiatic	EURASIA	EURASIA	51.13333333	87	40.3	44.6	3453	0.058408148	DIVERSE	NO	EURASIA	8541.75554	3978.925438	78848.07912	6271.305825	3877.939964	10152.10148	8800.496754	NA	NA	NA	NA	NA	NA	NA
Assyrian_WGA	Burusho	0.027536	double	BurushoAssyrian_WGA	assy1241	buru1296	afro1255	buru1296	Burushaski	Afro-Asiatic	EURASIA	EURASIA	36.49838568	74	40.3	44.6	2587	0.028315701	DIVERSE	NO	EURASIA	5974.395443	3079.725423	41476.55588	5959.180819	2848.712614	16123.97267	6060.19494	NA	NA	NA	NA	NA	NA	NA
Assyrian_WGA	Kankanaey	0.151544	double	KankanaeyAssyrian_WGA	assy1241	kank1243	afro1255	aust1307	Austronesian	Afro-Asiatic	EURASIA	SOUTHEAST_ASIA	17.07	121.03	40.3	44.6	7664	0.178611501	DIVERSE	NO	DIVERSE	23576.53825	10045.42605	237786.0276	12703.49459	8404.109291	18420.79199	25969.14719	NA	NA	NA	NA	NA	NA	NA
Assyrian_WGA	Evenk_Transbaikal	0.107027	double	Evenk_TransbaikalAssyrian_WGA	assy1241	even1259	afro1255	tung1282	Tungusic	Afro-Asiatic	EURASIA	EURASIA	56.9	118.2	40.3	44.6	5426	0.119854688	DIVERSE	NO	EURASIA	18543.96623	8203.630966	165655.958	15074.90097	8009.506221	34918.30275	19751.0337	NA	NA	NA	NA	NA	NA	NA
Assyrian_WGA	Mozabite	0.0303065	double	MozabiteAssyrian_WGA	assy1241	tumz1238	afro1255	afro1255	Afro-Asiatic	Afro-Asiatic	EURASIA	AFRICA	32	3	40.3	44.6	3815	0.03125369	Afro-Asiatic	YES	DIVERSE	4956.602368	2504.266137	42589.71584	4173.259358	2503.748905	6909.067472	5035.250658	0.26	NA	NA	NA	NA	NA	NA
Assyrian_WGA	Ossetian	0.0128876	double	OssetianAssyrian_WGA	assy1241	osse1243	afro1255	indo1319	Indo-European	Afro-Asiatic	EURASIA	EURASIA	43.016667	44.65	40.3	44.6	302	0.013055859	DIVERSE	NO	EURASIA	3412.127478	1879.81616	20316.74393	3333.358999	1496.623972	10998.74586	3434.406835	0.258	NA	NA	NA	NA	NA	NA
Ata_Uassilau	Taa_East	0.272598	double	Taa_EastAta_Uassilau	pele1245	huaa1248	pele1245	tuuu1241	Tuu	Pele-Ata	OCEANIA	AFRICA	-24.23651618	22.82065451	-5.577338	150.885841	13505	0.374755637	DIVERSE	NO	DIVERSE	17964.64142	11304.01242	36190.15188	14115.22108	8012.402741	32453.6131	22504.99062	NA	NA	NA	NA	NA	NA	NA
Ata_Uassilau	Khakass_Kachins	0.146424	double	Khakass_KachinsAta_Uassilau	pele1245	kach1278	pele1245	turk1311	Turkic	Pele-Ata	OCEANIA	EURASIA	55	89	-5.577338	150.885841	8804	0.171541843	DIVERSE	NO	DIVERSE	16253.65438	8470.959459	46165.34073	7633.174918	4094.423174	19747.68251	17828.24497	NA	NA	NA	NA	NA	NA	NA
Ata_Uassilau	Xavante	0.271559	double	XavanteAta_Uassilau	pele1245	xava1240	pele1245	nucl1710	Nuclear-Macro-Je	Pele-Ata	OCEANIA	AMERICAS	-14.33333333	-52.5	-5.577338	150.885841	16635	0.372794777	DIVERSE	NO	DIVERSE	9012.023024	5537.318513	19189.61114	8973.882826	5513.861033	17756.9188	11270.06073	NA	NA	NA	NA	NA	NA	NA
Ata_Uassilau	Shua	0.216381	double	ShuaAta_Uassilau	pele1245	shua1254	pele1245	khoe1240	Khoe-Kwadi	Pele-Ata	OCEANIA	AFRICA	-20.55023685	25.33213069	-5.577338	150.885841	13416	0.276130364	DIVERSE	NO	DIVERSE	18526.65298	12222.7079	33312.36716	11490.76076	6466.122418	26363.30758	21676.29109	NA	NA	NA	NA	NA	NA	NA
Ata_Uassilau	Ossetian	0.163406	double	OssetianAta_Uassilau	pele1245	osse1243	pele1245	indo1319	Indo-European	Pele-Ata	OCEANIA	EURASIA	43.016667	44.65	-5.577338	150.885841	11761	0.19532294	DIVERSE	NO	DIVERSE	31916.13405	21766.43774	55454.13601	9265.508462	5086.804291	22647.74083	35506.40409	NA	NA	NA	NA	NA	NA	NA
Ata_Uassilau	Itelmen	0.1951	double	ItelmenAta_Uassilau	pele1245	itel1242	pele1245	chuk1271	Chukotko-Kamchatkan	Pele-Ata	OCEANIA	EURASIA	57.2	156.9	-5.577338	150.885841	7010	0.242390359	DIVERSE	NO	DIVERSE	11602.41	7039.716074	25375.84669	9124.741231	5122.585333	21827.11083	13283.12977	NA	NA	NA	NA	NA	NA	NA
Ata_Uassilau	Khomani	0.225221	double	KhomaniAta_Uassilau	pele1245	nuuu1241	pele1245	tuuu1241	Tuu	Pele-Ata	OCEANIA	AFRICA	-28.25	21.15	-5.577338	150.885841	13466	0.290690636	DIVERSE	NO	DIVERSE	40743.67201	27343.55846	64321.11695	13593.91366	7477.55641	32460.58131	48135.42328	NA	NA	NA	NA	NA	NA	NA
Ata_Uassilau	She	0.159672	double	SheAta_Uassilau	pele1245	shee1238	pele1245	hmon1336	Hmong-Mien	Pele-Ata	OCEANIA	EURASIA	27	119	-5.577338	150.885841	4994	0.190011519	DIVERSE	NO	DIVERSE	12901.14731	8214.827507	25678.15672	7929.248553	4429.744292	18867.10003	14305.1637	NA	NA	NA	NA	NA	NA	NA
Ata_Uassilau	Notsi	0.0513643	double	NotsiAta_Uassilau	pele1245	nots1237	pele1245	aust1307	Austronesian	Pele-Ata	OCEANIA	OCEANIA	-3.05	151.65	-5.577338	150.885841	294	0.054145443	DIVERSE	NO	OCEANIA	5373.771746	3508.505106	9845.265858	2426.497401	1342.669972	5818.27066	5523.921581	NA	NA	NA	NA	NA	NA	NA
Ata_Uassilau	Wayku	0.242876	double	WaykuAta_Uassilau	pele1245	sanm1289	pele1245	quec1387	Quechuan	Pele-Ata	OCEANIA	AMERICAS	-6.422091	-76.51988	-5.577338	150.885841	14604	0.320787612	DIVERSE	NO	DIVERSE	11471.19432	8098.379631	20187.16443	10571.86273	6458.992049	20152.43954	13826.91795	NA	NA	NA	NA	NA	NA	NA
Ata_Uassilau	Jew_Yemenite	0.175845	double	Jew_YemeniteAta_Uassilau	pele1245	jude1267	pele1245	afro1255	Afro-Asiatic	Pele-Ata	OCEANIA	EURASIA	15.35	44.2	-5.577338	150.885841	11971	0.213363991	DIVERSE	NO	DIVERSE	18183.93497	11578.89062	36444.7033	9327.311334	5167.682532	22602.12211	20449.62464	NA	NA	NA	NA	NA	NA	NA
Ata_Uassilau	Besermyan	0.165492	double	BesermyanAta_Uassilau	pele1245	bese1243	pele1245	ural1272	Uralic	Pele-Ata	OCEANIA	EURASIA	58.01	52.09	-5.577338	150.885841	11064	0.198310861	DIVERSE	NO	DIVERSE	11622.06915	7128.075375	25074.42527	7968.617972	4443.838799	19257.45829	12950.58117	NA	NA	NA	NA	NA	NA	NA
Ata_Uassilau	Rennell_and_Bellona	0.165499	double	Rennell_and_BellonaAta_Uassilau	pele1245	renn1242	pele1245	aust1307	Austronesian	Pele-Ata	OCEANIA	OCEANIA	-11.4	159.9	-5.577338	150.885841	1185	0.198320913	DIVERSE	NO	OCEANIA	4093.695401	2445.018987	8770.742366	3843.297978	2405.963428	6733.36562	4559.593986	NA	NA	NA	NA	NA	NA	NA
Ata_Uassilau	Tswana	0.231873	double	TswanaAta_Uassilau	pele1245	tswa1253	pele1245	atla1278	Atlantic-Congo	Pele-Ata	OCEANIA	AFRICA	-24.066528	25.3656	-5.577338	150.885841	13273	0.30186805	DIVERSE	NO	DIVERSE	45404.00127	18334.29707	508880.1034	14213.89542	7425.485759	38799.67747	54044.22792	NA	NA	NA	NA	NA	NA	NA
Ata_Uassilau	Ju_hoan_North	0.277406	double	Ju_hoan_NorthAta_Uassilau	pele1245	juho1239	pele1245	kxaa1236	Kxa	Pele-Ata	OCEANIA	AFRICA	-18.93725689	21.45244764	-5.577338	150.885841	13860	0.383902994	DIVERSE	NO	DIVERSE	22330.62772	15481.03027	37073.51212	15393.4723	8826.457511	33245.7687	28166.39175	NA	NA	NA	NA	NA	NA	NA
Ata_Uassilau	Lak	0.172067	double	LakAta_Uassilau	pele1245	lakk1252	pele1245	nakh1245	Nakh-Daghestanian	Pele-Ata	OCEANIA	EURASIA	42.17	47.12	-5.577338	150.885841	11570	0.207827203	DIVERSE	NO	DIVERSE	19629.84077	11806.88511	38391.91929	9243.198534	5066.636636	22409.42334	22001.80904	NA	NA	NA	NA	NA	NA	NA
Ata_Uassilau	Mordovian_Moksha	0.167399	double	Mordovian_MokshaAta_Uassilau	pele1245	moks1248	pele1245	ural1272	Uralic	Pele-Ata	OCEANIA	EURASIA	54.08	43.13	-5.577338	150.885841	11675	0.201055488	DIVERSE	NO	DIVERSE	29669.22719	17718.26204	64894.67972	9449.919523	5144.061237	23678.66425	33120.27252	NA	NA	NA	NA	NA	NA	NA
Ata_Uassilau	BiakaPygmy	0.232316	double	BiakaPygmyAta_Uassilau	pele1245	yaka1272	pele1245	atla1278	Atlantic-Congo	Pele-Ata	OCEANIA	AFRICA	4	17	-5.577338	150.885841	14921	0.302619307	DIVERSE	NO	DIVERSE	16053.57735	10456.85811	28872.90807	11801.44666	6715.944537	26042.99444	19114.80865	NA	NA	NA	NA	NA	NA	NA
Ata_Uassilau	Saharawi	0.168699	double	SaharawiAta_Uassilau	pele1245	hass1238	pele1245	afro1255	Afro-Asiatic	Pele-Ata	OCEANIA	AFRICA	27.3	-8.9	-5.577338	150.885841	16809	0.202933715	DIVERSE	NO	DIVERSE	20087.89892	12026.00391	42019.45497	9090.806396	4975.813026	22390.66015	22448.79943	NA	NA	NA	NA	NA	NA	NA
Ata_Uassilau	Selkup	0.156161	double	SelkupAta_Uassilau	pele1245	selk1253	pele1245	ural1272	Uralic	Pele-Ata	OCEANIA	EURASIA	65.53445627	82.29948491	-5.577338	150.885841	9623	0.185060183	DIVERSE	NO	DIVERSE	10416.543	6660.38371	19212.94823	7349.969768	4148.192177	16600.9323	11515.728	NA	NA	NA	NA	NA	NA	NA
Ata_Uassilau	Selkup_Turukhansk	0.172719	double	Selkup_TurukhanskAta_Uassilau	pele1245	selk1253	pele1245	ural1272	Uralic	Pele-Ata	OCEANIA	EURASIA	65.796083	87.952268	-5.577338	150.885841	9399	0.208779121	DIVERSE	NO	DIVERSE	7214.240077	4153.153947	15923.58356	6745.542341	3774.59033	15608.42235	8088.491188	NA	NA	NA	NA	NA	NA	NA
Ata_Uassilau	Sulka_Ganai	0.0408583	double	Sulka_GanaiAta_Uassilau	pele1245	sulk1246	pele1245	sulk1246	Sulka	Pele-Ata	OCEANIA	OCEANIA	-4.5	152.333	-5.577338	150.885841	200	0.042598815	DIVERSE	NO	OCEANIA	2578.75091	1641.752015	5064.999124	1727.090841	969.9674067	4044.888414	2634.656949	0.406	NA	NA	NA	NA	NA	NA
Ata_Uassilau	Yaquis	0.192113	double	YaquisAta_Uassilau	pele1245	yaqu1251	pele1245	utoa1244	Uto-Aztecan	Pele-Ata	OCEANIA	AMERICAS	27.5767	-109.9598	-5.577338	150.885841	11208	0.23779687	DIVERSE	NO	DIVERSE	25816.31383	15892.36578	61996.02201	10793.05021	5918.298106	27252.44182	29475.92165	NA	NA	NA	NA	NA	NA	NA
Ata_Uassilau	Nganasan_UstAvam	0.196872	double	Nganasan_UstAvamAta_Uassilau	pele1245	ngan1291	pele1245	ural1272	Uralic	Pele-Ata	OCEANIA	EURASIA	71.113181	92.822343	-5.577338	150.885841	9518	0.245131536	DIVERSE	NO	DIVERSE	8258.702963	5173.615366	17772.03634	7799.538387	4568.382843	17608.24925	9470.200317	NA	NA	NA	NA	NA	NA	NA
Ata_Uassilau	Kankanaey	0.184019	double	KankanaeyAta_Uassilau	pele1245	kank1243	pele1245	aust1307	Austronesian	Pele-Ata	OCEANIA	SOUTHEAST_ASIA	17.07	121.03	-5.577338	150.885841	4140	0.225518731	DIVERSE	NO	DIVERSE	7679.473738	5344.206121	13322.06802	7222.619856	4428.24801	13162.40685	8698.808934	NA	NA	NA	NA	NA	NA	NA
Ata_Uassilau	KichwaOrellana	0.245822	double	KichwaOrellanaAta_Uassilau	pele1245	tena1240	pele1245	quec1387	Quechuan	Pele-Ata	OCEANIA	AMERICAS	-0.183278	-77.174667	-5.577338	150.885841	14658	0.325946925	DIVERSE	NO	DIVERSE	13321.21976	9488.536142	22118.75833	11497.35649	6893.477844	22092.90545	16115.02561	NA	NA	NA	NA	NA	NA	NA
Ata_Uassilau	Aleut	0.163921	single	AleutAta_Uassilau	pele1245	aleu1260	pele1245	eski1264	Eskimo-Aleut	Pele-Ata	OCEANIA	EURASIA	55.18	166	-5.577338	150.885841	6907	0.196059224	DIVERSE	NO	DIVERSE	11964.46841	8104.168707	20468.58299	7966.066452	4530.57895	17632.67345	13314.25038	NA	NA	NA	NA	NA	NA	NA
Ata_Uassilau	Karelian_Northern	0.178366	double	Karelian_NorthernAta_Uassilau	pele1245	nort2673	pele1245	ural1272	Uralic	Pele-Ata	OCEANIA	EURASIA	60.12	31.1	-5.577338	150.885841	12168	0.217086927	DIVERSE	NO	DIVERSE	18608.37175	10831.40023	49105.06284	9499.78426	5190.226251	24333.31815	20974.65561	NA	NA	NA	NA	NA	NA	NA
Ata_Uassilau	Naxi	0.153219	double	NaxiAta_Uassilau	pele1245	naxi1245	pele1245	sino1245	Sino-Tibetan	Pele-Ata	OCEANIA	EURASIA	26	100	-5.577338	150.885841	6518	0.180942888	DIVERSE	NO	DIVERSE	30981.02125	16022.03113	93560.13932	8616.881669	4631.358249	22214.83436	34172.84623	NA	NA	NA	NA	NA	NA	NA
Ata_Uassilau	Baining_Marabu	0.101906	double	Baining_MarabuAta_Uassilau	pele1245	bain1263	pele1245	bain1263	Baining	Pele-Ata	OCEANIA	OCEANIA	-4.633	152.3	-5.577338	150.885841	189	0.113469191	DIVERSE	NO	OCEANIA	2584.172556	1602.487878	5343.945039	2540.145241	1602.040752	4524.34086	2741.166914	NA	NA	NA	NA	NA	NA	NA
Ata_Uassilau	Cocama	0.232169	double	CocamaAta_Uassilau	pele1245	coca1260	pele1245	tupi1275	Tupian	Pele-Ata	OCEANIA	AMERICAS	-4.133543763	-69.98190491	-5.577338	150.885841	15368	0.302369923	DIVERSE	NO	DIVERSE	19065.08538	13659.9048	32268.91813	12391.18278	7107.161612	27464.2272	22697.74637	NA	NA	NA	NA	NA	NA	NA
Ata_Uassilau	Cree	0.176514	double	CreeAta_Uassilau	pele1245	cree1272	pele1245	algi1248	Algic	Pele-Ata	OCEANIA	AMERICAS	50.3	-102.5	-5.577338	150.885841	11674	0.214349728	DIVERSE	NO	DIVERSE	15010.66164	10226.84424	25672.66691	9008.609782	5086.87292	20409.41573	16890.50513	NA	NA	NA	NA	NA	NA	NA
Ata_Uassilau	San	0.294561	double	SanAta_Uassilau	pele1245	juho1239	pele1245	kxaa1236	Kxa	Pele-Ata	OCEANIA	AFRICA	-18.93725689	21.45244764	-5.577338	150.885841	13860	0.417557011	DIVERSE	NO	DIVERSE	24702.84228	12478.06593	68053.44159	16822.78388	8902.48131	43728.26415	31969.77932	NA	NA	NA	NA	NA	NA	NA
Ata_Uassilau	Ami	0.172289	single	AmiAta_Uassilau	pele1245	amis1246	pele1245	aust1307	Austronesian	Pele-Ata	OCEANIA	SOUTHEAST_ASIA	22.8	121.2	-5.577338	150.885841	4518	0.208151154	DIVERSE	NO	DIVERSE	13748.07282	10221.07432	21730.9805	8629.355793	4963.638719	18720.16657	15411.33024	NA	NA	NA	NA	NA	NA	NA
Ata_Uassilau	Darginian	0.176099	double	DarginianAta_Uassilau	pele1245	darg1241	pele1245	nakh1245	Nakh-Daghestanian	Pele-Ata	OCEANIA	EURASIA	42.18	47.22	-5.577338	150.885841	11562	0.213738058	DIVERSE	NO	DIVERSE	16461.40627	8682.815008	42335.09721	9166.478484	4921.63616	23381.50406	18516.36273	NA	NA	NA	NA	NA	NA	NA
Ata_Uassilau	Dusun	0.159184	double	DusunAta_Uassilau	pele1245	dusu1277	pele1245	aust1307	Austronesian	Pele-Ata	OCEANIA	SOUTHEAST_ASIA	4.71	114.67	-5.577338	150.885841	4186	0.18932085	DIVERSE	NO	DIVERSE	9170.766619	6415.754253	16251.30178	7158.001892	4180.77211	15342.43378	10163.75699	NA	NA	NA	NA	NA	NA	NA
Ata_Uassilau	Haiom	0.228473	double	HaiomAta_Uassilau	pele1245	haio1238	pele1245	khoe1240	Khoe-Kwadi	Pele-Ata	OCEANIA	AFRICA	-19.34507677	16.96949437	-5.577338	150.885841	14278	0.29613092	DIVERSE	NO	DIVERSE	21847.98679	12694.01128	49036.31898	12588.13417	6892.397166	31135.0493	25903.05184	NA	NA	NA	NA	NA	NA	NA
Ata_Uassilau	Ranongga	0.0847156	double	RanonggaAta_Uassilau	pele1245	ghan1242	pele1245	aust1307	Austronesian	Pele-Ata	OCEANIA	OCEANIA	-8	156.6	-5.577338	150.885841	687	0.092556587	DIVERSE	NO	OCEANIA	7929.849603	4657.523103	21392.6039	4049.94409	2215.922761	10412.17704	8319.763455	NA	NA	NA	NA	NA	NA	NA
Ata_Uassilau	Tikopia	0.132046	double	TikopiaAta_Uassilau	pele1245	tiko1237	pele1245	aust1307	Austronesian	Pele-Ata	OCEANIA	OCEANIA	-12.296678	168.824107	-5.577338	150.885841	2108	0.152134791	DIVERSE	NO	OCEANIA	3964.356943	2453.148867	8104.676697	3963.791115	2405.890216	7674.944279	4298.083292	NA	NA	NA	NA	NA	NA	NA
Ata_Uassilau	Zapotec	0.218509	double	ZapotecAta_Uassilau	pele1245	zapo1437	pele1245	otom1299	Otomanguean	Pele-Ata	OCEANIA	AMERICAS	17.01666667	-96.51666667	-5.577338	150.885841	12603	0.279605267	DIVERSE	NO	DIVERSE	34899.41782	20447.45019	68841.61288	12912.93948	7028.309645	31772.53783	40929.64026	NA	NA	NA	NA	NA	NA	NA
Ata_Uassilau	Mordovian_Erzya	0.164981	double	Mordovian_ErzyaAta_Uassilau	pele1245	erzy1239	pele1245	ural1272	Uralic	Pele-Ata	OCEANIA	EURASIA	55.08	44.16	-5.577338	150.885841	11589	0.19757754	DIVERSE	NO	DIVERSE	40978.28522	27849.42734	80388.37376	9542.51197	5217.116755	23812.55774	45650.4906	NA	NA	NA	NA	NA	NA	NA
Ata_Uassilau	Vella_Lavella	0.0809262	double	Vella_LavellaAta_Uassilau	pele1245	bilu1245	pele1245	bilu1245	Bilua	Pele-Ata	OCEANIA	OCEANIA	-7.9	156.7	-5.577338	150.885841	693	0.088051906	DIVERSE	NO	OCEANIA	13124.99875	7030.372529	55998.37077	4142.536391	2232.844789	10947.12049	13737.83312	NA	NA	NA	NA	NA	NA	NA
Ata_Uassilau	Ket_Southeast	0.166248	double	Ket_SoutheastAta_Uassilau	pele1245	kett1243	pele1245	yeni1252	Yeniseian	Pele-Ata	OCEANIA	EURASIA	62.462346	89.00493	-5.577338	150.885841	9183	0.199397423	DIVERSE	NO	DIVERSE	7547.426563	4974.349699	13878.06062	6775.60015	3996.60744	13830.83667	8414.520745	NA	NA	NA	NA	NA	NA	NA
Ata_Uassilau	Nakanai_Loso	0.0305023	double	Nakanai_LosoAta_Uassilau	pele1245	losa1236	pele1245	aust1307	Austronesian	Pele-Ata	OCEANIA	OCEANIA	-5.483	150.8	-5.577338	150.885841	14	0.031461962	DIVERSE	NO	OCEANIA	826.6909921	522.8934796	1647.788809	826.3558998	508.7528661	1543.658355	839.511409	0.218	NA	NA	NA	NA	NA	NA
Ata_Uassilau	Nanai	0.165505	double	NanaiAta_Uassilau	pele1245	nana1257	pele1245	tung1282	Tungusic	Pele-Ata	OCEANIA	EURASIA	49.44	136.51	-5.577338	150.885841	6281	0.198329529	DIVERSE	NO	DIVERSE	16632.54385	11718.13747	25709.4568	8645.022716	4860.992434	19425.07732	18535.38982	NA	NA	NA	NA	NA	NA	NA
Ata_Uassilau	Tatar_Siberian_Zabolotniye	0.163983	double	Tatar_Siberian_ZabolotniyeAta_Uassilau	pele1245	sibe1250	pele1245	turk1311	Turkic	Pele-Ata	OCEANIA	EURASIA	58.41	67.46	-5.577338	150.885841	10166	0.196147925	DIVERSE	NO	DIVERSE	9187.275223	5921.573992	17690.58138	7324.326011	4194.774222	16369.10568	10223.55316	NA	NA	NA	NA	NA	NA	NA
Ata_Uassilau	Pima	0.253167	double	PimaAta_Uassilau	pele1245	pima1248	pele1245	utoa1244	Uto-Aztecan	Pele-Ata	OCEANIA	AMERICAS	29	-108	-5.577338	150.885841	11401	0.338987431	DIVERSE	NO	DIVERSE	11312.67851	8401.265028	19425.33574	10722.07971	6777.18226	19024.07069	13809.40559	NA	NA	NA	NA	NA	NA	NA
Ata_Uassilau	Mamusi_Lingite	0.0392566	double	Mamusi_LingiteAta_Uassilau	pele1245	mamu1254	pele1245	aust1307	Austronesian	Pele-Ata	OCEANIA	OCEANIA	-5.867	151.1	-5.577338	150.885841	40	0.04086065	DIVERSE	NO	OCEANIA	997.1748711	609.7332583	2046.423944	994.1568247	606.7971905	1851.499928	1017.514975	0.372	NA	NA	NA	NA	NA	NA
Ata_Uassilau	Mixtec	0.216608	double	MixtecAta_Uassilau	pele1245	mixt1427	pele1245	otom1299	Otomanguean	Pele-Ata	OCEANIA	AMERICAS	15.95	-97.36666667	-5.577338	150.885841	12514	0.276500143	DIVERSE	NO	DIVERSE	17308.31406	11933.21164	29187.35509	11309.9346	6443.905874	24992.17946	20255.40895	NA	NA	NA	NA	NA	NA	NA
Ata_Uassilau	Cusco2	0.195789	double	Cusco2Ata_Uassilau	pele1245	cusc1236	pele1245	quec1387	Quechuan	Pele-Ata	OCEANIA	AMERICAS	-13.5237	-71.9724	-5.577338	150.885841	14846	0.243454765	DIVERSE	NO	DIVERSE	48872.73785	24998.90283	139297.5129	11732.46657	6304.38647	30084.34572	56002.86579	NA	NA	NA	NA	NA	NA	NA
Ata_Uassilau	Chukchi	0.182351	double	ChukchiAta_Uassilau	pele1245	chuk1273	pele1245	chuk1271	Chukotko-Kamchatkan	Pele-Ata	OCEANIA	EURASIA	69	169	-5.577338	150.885841	8419	0.223018679	DIVERSE	NO	DIVERSE	8326.573821	6244.399866	13905.21465	7524.341296	4658.006547	13868.81592	9417.609992	NA	NA	NA	NA	NA	NA	NA
Ata_Uassilau	Ulchi	0.155372	double	UlchiAta_Uassilau	pele1245	ulch1241	pele1245	tung1282	Tungusic	Pele-Ata	OCEANIA	EURASIA	51.93	140.41	-5.577338	150.885841	6479	0.183953172	DIVERSE	NO	DIVERSE	22827.15609	16233.4831	34621.82656	8489.758733	4707.048725	19914.24323	25222.9563	NA	NA	NA	NA	NA	NA	NA
Ata_Uassilau	Saposa	0.0702735	double	SaposaAta_Uassilau	pele1245	sapo1253	pele1245	aust1307	Austronesian	Pele-Ata	OCEANIA	OCEANIA	-5.5833	154.67	-5.577338	150.885841	419	0.075585132	DIVERSE	NO	OCEANIA	4805.138918	2847.556008	9776.180941	3103.999031	1712.362531	7397.452445	4995.300735	NA	NA	NA	NA	NA	NA	NA
Ata_Uassilau	Bashkir_Tamyan_Kypcak	0.147483	double	Bashkir_Tamyan_KypcakAta_Uassilau	pele1245	bash1264	pele1245	turk1311	Turkic	Pele-Ata	OCEANIA	EURASIA	52.67	56.55	-5.577338	150.885841	10805	0.172997137	DIVERSE	NO	DIVERSE	18658.02406	9888.323771	49817.98546	7844.957467	4221.084931	20095.96064	20483.3533	NA	NA	NA	NA	NA	NA	NA
Ata_Uassilau	Sardinian	0.177199	double	SardinianAta_Uassilau	pele1245	sard1257	pele1245	indo1319	Indo-European	Pele-Ata	OCEANIA	EURASIA	40	9	-5.577338	150.885841	14637	0.215360701	DIVERSE	NO	DIVERSE	52351.8061	41037.81934	73883.79563	10502.44237	5763.380328	25533.00449	58953.12723	NA	NA	NA	NA	NA	NA	NA
Ata_Uassilau	Hadza1	0.254443	double	Hadza1Ata_Uassilau	pele1245	hadz1240	pele1245	hadz1240	Hadza	Pele-Ata	OCEANIA	AFRICA	-3.6	35.1	-5.577338	150.885841	12826	0.341279071	DIVERSE	NO	DIVERSE	8496.979005	5130.139376	18250.23958	8487.088889	5100.3576	17321.41564	10387.51893	NA	NA	NA	NA	NA	NA	NA
Ata_Uassilau	Burusho	0.136212	double	BurushoAta_Uassilau	pele1245	buru1296	pele1245	buru1296	Burushaski	Pele-Ata	OCEANIA	EURASIA	36.49838568	74	-5.577338	150.885841	9228	0.157691471	DIVERSE	NO	DIVERSE	17826.36058	12019.16586	30365.06958	7195.420558	3980.675363	17152.52873	19397.1801	NA	NA	NA	NA	NA	NA	NA
Ata_Uassilau	Tofalar	0.17281	double	TofalarAta_Uassilau	pele1245	kara1462	pele1245	turk1311	Turkic	Pele-Ata	OCEANIA	EURASIA	54.217657	96.976046	-5.577338	150.885841	8315	0.2089121	DIVERSE	NO	DIVERSE	6639.979792	4005.055896	13146.83845	6400.447352	3700.768275	13124.22396	7444.968411	NA	NA	NA	NA	NA	NA	NA
Ata_Uassilau	Tigak	0.0656548	double	TigakAta_Uassilau	pele1245	tiga1245	pele1245	aust1307	Austronesian	Pele-Ata	OCEANIA	OCEANIA	-2.567	150.8333	-5.577338	150.885841	335	0.070268248	DIVERSE	NO	OCEANIA	2602.454318	1818.329114	4585.003166	2360.654866	1427.939129	4584.912598	2697.355206	NA	NA	NA	NA	NA	NA	NA
Ata_Uassilau	Chuvash_Tatarstan	0.16395	double	Chuvash_TatarstanAta_Uassilau	pele1245	chuv1255	pele1245	turk1311	Turkic	Pele-Ata	OCEANIA	EURASIA	54.75	47.78	-5.577338	150.885841	11366	0.196100712	DIVERSE	NO	DIVERSE	24609.04182	12466.96638	61020.65845	9062.072617	4851.56991	22997.84346	27389.35737	NA	NA	NA	NA	NA	NA	NA
Ata_Uassilau	Balkar	0.162277	double	BalkarAta_Uassilau	pele1245	kara1465	pele1245	turk1311	Turkic	Pele-Ata	OCEANIA	EURASIA	43.483333	43.616667	-5.577338	150.885841	11838	0.193712003	DIVERSE	NO	DIVERSE	39293.31865	22788.48434	81624.42656	9341.898839	5062.52547	23417.04809	43672.0897	NA	NA	NA	NA	NA	NA	NA
Ata_Uassilau	Nganasan_Volochanka	0.195107	double	Nganasan_VolochankaAta_Uassilau	pele1245	ngan1291	pele1245	ural1272	Uralic	Pele-Ata	OCEANIA	EURASIA	70.976289	94.535318	-5.577338	150.885841	9458	0.242401164	DIVERSE	NO	DIVERSE	8713.128404	5444.307234	16519.63932	8011.765712	4651.06367	16495.40952	9974.373276	NA	NA	NA	NA	NA	NA	NA
Ata_Uassilau	Kaitag	0.172829	double	KaitagAta_Uassilau	pele1245	darg1241	pele1245	nakh1245	Nakh-Daghestanian	Pele-Ata	OCEANIA	EURASIA	42.15	47.63	-5.577338	150.885841	11528	0.208939869	DIVERSE	NO	DIVERSE	27795.615	15077.81189	111066.1659	9717.941598	5244.648089	25699.44425	31176.73118	NA	NA	NA	NA	NA	NA	NA
Ata_Uassilau	Surui	0.311757	double	SuruiAta_Uassilau	pele1245	suru1262	pele1245	tupi1275	Tupian	Pele-Ata	OCEANIA	AMERICAS	-11	-62	-5.577338	150.885841	15954	0.452975185	DIVERSE	NO	DIVERSE	11447.52613	8112.907634	21044.32113	11443.48181	7703.476318	17494.04866	15236.78229	NA	NA	NA	NA	NA	NA	NA
Ata_Uassilau	Luya	0.208846	double	LuyaAta_Uassilau	pele1245	chac1250	pele1245	quec1387	Quechuan	Pele-Ata	OCEANIA	AMERICAS	-6.191162	-77.968099	-5.577338	150.885841	14454	0.263976419	DIVERSE	NO	DIVERSE	30906.97634	17819.49836	62850.14566	12098.54234	6577.443485	29839.5086	35880.48694	NA	NA	NA	NA	NA	NA	NA
Ata_Uassilau	Selkup_Farkovo	0.173708	double	Selkup_FarkovoAta_Uassilau	pele1245	selk1253	pele1245	ural1272	Uralic	Pele-Ata	OCEANIA	EURASIA	65.718073	86.979478	-5.577338	150.885841	9435	0.210225925	DIVERSE	NO	DIVERSE	6632.168652	4219.063821	12607.66917	6407.928126	3818.682433	12498.99254	7442.12536	NA	NA	NA	NA	NA	NA	NA
Ata_Uassilau	Oroqen	0.156727	double	OroqenAta_Uassilau	pele1245	oroq1238	pele1245	tung1282	Tungusic	Pele-Ata	OCEANIA	EURASIA	50.43389257	126.5	-5.577338	150.885841	6661	0.185855589	DIVERSE	NO	DIVERSE	30992.26618	17735.85576	72385.1762	8831.566379	4786.287114	22312.13643	34284.6766	NA	NA	NA	NA	NA	NA	NA
Ata_Uassilau	Yukagir_Tundra	0.153921	double	Yukagir_TundraAta_Uassilau	pele1245	sout2750	pele1245	yuka1259	Yukaghir	Pele-Ata	OCEANIA	EURASIA	70.6	147.9	-5.577338	150.885841	8483	0.181922728	DIVERSE	NO	DIVERSE	15685.95507	11884.41873	22421.97626	7969.223415	4515.607131	17506.08598	17310.57078	NA	NA	NA	NA	NA	NA	NA
Ata_Uassilau	Shor_Mountain	0.156724	double	Shor_MountainAta_Uassilau	pele1245	shor1247	pele1245	turk1311	Turkic	Pele-Ata	OCEANIA	EURASIA	52.75	88	-5.577338	150.885841	8753	0.18585137	DIVERSE	NO	DIVERSE	7179.600844	4438.020899	14606.05918	6380.994527	3660.874313	14203.32406	7940.002537	NA	NA	NA	NA	NA	NA	NA
Ata_Uassilau	Inga	0.205478	double	IngaAta_Uassilau	pele1245	inga1252	pele1245	quec1387	Quechuan	Pele-Ata	OCEANIA	AMERICAS	1.368313842	-76.58011914	-5.577338	150.885841	14745	0.258618389	DIVERSE	NO	DIVERSE	18753.5022	11752.92197	32474.71116	10953.02311	6085.320259	25052.89495	21694.79092	NA	NA	NA	NA	NA	NA	NA
Ata_Uassilau	Tshwa	0.230088	double	TshwaAta_Uassilau	pele1245	tsoa1238	pele1245	khoe1240	Khoe-Kwadi	Pele-Ata	OCEANIA	AFRICA	-21.02493467	25.93657567	-5.577338	150.885841	13339	0.298849739	DIVERSE	NO	DIVERSE	20674.95756	12440.30566	42639.88071	12525.30722	6915.663836	30176.12154	24556.67167	NA	NA	NA	NA	NA	NA	NA
Ata_Uassilau	Xuun	0.247315	double	XuunAta_Uassilau	pele1245	kung1261	pele1245	kxaa1236	Kxa	Pele-Ata	OCEANIA	AFRICA	-18.69072023	19.68263063	-5.577338	150.885841	14043	0.328577028	DIVERSE	NO	DIVERSE	32507.58599	21161.80651	56124.24208	14718.0607	8141.90592	34806.89532	39405.35144	NA	NA	NA	NA	NA	NA	NA
Ata_Uassilau	Kgalagadi	0.243919	double	KgalagadiAta_Uassilau	pele1245	kgal1244	pele1245	atla1278	Atlantic-Congo	Pele-Ata	OCEANIA	AFRICA	-24.796708	21.751098	-5.577338	150.885841	13578	0.322609615	DIVERSE	NO	DIVERSE	16643.08744	9693.54513	35832.24989	12466.9464	6889.513335	29811.14996	20088.63157	NA	NA	NA	NA	NA	NA	NA
Ata_Uassilau	Assyrian_WGA	0.181959	single	Assyrian_WGAAta_Uassilau	pele1245	assy1241	pele1245	afro1255	Afro-Asiatic	Pele-Ata	OCEANIA	EURASIA	40.3	44.6	-5.577338	150.885841	11801	0.222432616	DIVERSE	NO	DIVERSE	27513.44173	10327.79935	297563.6813	10261.82066	5253.910832	28442.25084	31115.74691	NA	NA	NA	NA	NA	NA	NA
Ata_Uassilau	Eskimo_Sireniki	0.195425	double	Eskimo_SirenikiAta_Uassilau	pele1245	sire1246	pele1245	eski1264	Eskimo-Aleut	Pele-Ata	OCEANIA	EURASIA	64.4	173.9	-5.577338	150.885841	8021	0.24289221	DIVERSE	NO	DIVERSE	10266.12741	6456.043783	20568.11236	8697.91634	4983.743148	19517.32073	11756.51625	NA	NA	NA	NA	NA	NA	NA
Ata_Uassilau	Cameroon_Mbo	0.209262	double	Cameroon_MboAta_Uassilau	pele1245	mboc1235	pele1245	atla1278	Atlantic-Congo	Pele-Ata	OCEANIA	AFRICA	5.3495	9.8345	-5.577338	150.885841	15723	0.264641386	DIVERSE	NO	DIVERSE	46615.14086	29466.44628	85418.30004	12631.42628	6891.683633	31167.28916	54141.85032	NA	NA	NA	NA	NA	NA	NA
Ata_Uassilau	Kove_Tamuniai	0.0722198	double	Kove_TamuniaiAta_Uassilau	pele1245	kove1237	pele1245	aust1307	Austronesian	Pele-Ata	OCEANIA	OCEANIA	-5.4667	148.95	-5.577338	150.885841	215	0.077841497	DIVERSE	NO	OCEANIA	2415.125041	1696.221737	4309.383136	2345.199126	1473.05586	4163.697249	2513.130016	NA	NA	NA	NA	NA	NA	NA
Ata_Uassilau	Puno	0.246016	double	PunoAta_Uassilau	pele1245	puno1238	pele1245	quec1387	Quechuan	Pele-Ata	OCEANIA	AMERICAS	-15.7662	-69.683	-5.577338	150.885841	14975	0.326288091	DIVERSE	NO	DIVERSE	22072.8148	12488.23587	53178.43307	13604.42002	7418.166017	34170.21262	26712.12706	NA	NA	NA	NA	NA	NA	NA
Ata_Uassilau	Mozabite	0.1615	double	MozabiteAta_Uassilau	pele1245	tumz1238	pele1245	afro1255	Afro-Asiatic	Pele-Ata	OCEANIA	AFRICA	32	3	-5.577338	150.885841	15589	0.192605844	DIVERSE	NO	DIVERSE	11680.7825	9164.702962	17426.97674	7812.686786	4568.754965	16102.91034	12971.71289	NA	NA	NA	NA	NA	NA	NA
Ata_Uassilau	Evenk_Transbaikal	0.164876	double	Evenk_TransbaikalAta_Uassilau	pele1245	even1259	pele1245	tung1282	Tungusic	Pele-Ata	OCEANIA	EURASIA	56.9	118.2	-5.577338	150.885841	7560	0.197426969	DIVERSE	NO	DIVERSE	11208.69962	7088.04365	21699.19816	7861.064257	4422.797631	18162.90608	12483.23284	NA	NA	NA	NA	NA	NA	NA
Ata_Uassilau	Damara	0.22137	double	DamaraAta_Uassilau	pele1245	nama1264	pele1245	khoe1240	Khoe-Kwadi	Pele-Ata	OCEANIA	AFRICA	-19.83018382	16.22573915	-5.577338	150.885841	14326	0.284307052	DIVERSE	NO	DIVERSE	12950.61286	9222.618268	21106.95555	10502.57396	6206.068729	20817.09563	15232.31051	NA	NA	NA	NA	NA	NA	NA
Ata_Uassilau	Lahu	0.16274	double	LahuAta_Uassilau	pele1245	lahu1253	pele1245	sino1245	Sino-Tibetan	Pele-Ata	OCEANIA	EURASIA	22	100	-5.577338	150.885841	6337	0.194372119	DIVERSE	NO	DIVERSE	7583.996239	4287.747726	16910.37432	6706.631104	3699.214157	15881.47199	8429.939124	NA	NA	NA	NA	NA	NA	NA
Ata_Uassilau	Teop	0.0781728	double	TeopAta_Uassilau	pele1245	teop1238	pele1245	aust1307	Austronesian	Pele-Ata	OCEANIA	OCEANIA	-5.85	155.18	-5.577338	150.885841	477	0.084802011	DIVERSE	NO	OCEANIA	7109.936609	4653.947148	11902.81021	3696.278159	2057.267259	8520.618681	7428.326633	NA	NA	NA	NA	NA	NA	NA
Ata_Uassilau	Balochi	0.140965	double	BalochiAta_Uassilau	pele1245	east2304	pele1245	indo1319	Indo-European	Pele-Ata	OCEANIA	EURASIA	30.49871492	66.5	-5.577338	150.885841	9799	0.164096923	DIVERSE	NO	DIVERSE	41961.13032	30666.3276	59152.01773	8024.560113	4388.218237	19554.38603	45831.42601	NA	NA	NA	NA	NA	NA	NA
Ata_Uassilau	Altaian_Kizhi	0.141802	single	Altaian_KizhiAta_Uassilau	pele1245	tuba1274	pele1245	turk1311	Turkic	Pele-Ata	OCEANIA	EURASIA	50.7	86.38	-5.577338	150.885841	8760	0.165232266	DIVERSE	NO	DIVERSE	13412.87613	8186.345033	24198.26532	7159.102604	3945.948974	16812.25543	14657.88924	NA	NA	NA	NA	NA	NA	NA
Ata_Uassilau	Sandawe	0.177848	double	SandaweAta_Uassilau	pele1245	sand1273	pele1245	sand1273	Sandawe	Pele-Ata	OCEANIA	AFRICA	-5.5	35.5	-5.577338	150.885841	12752	0.216320097	DIVERSE	NO	DIVERSE	16721.52752	11588.63782	29421.69633	9284.034421	5229.284946	21523.37914	18838.68015	NA	NA	NA	NA	NA	NA	NA
Ata_Uassilau	Tabasaran	0.167622	double	TabasaranAta_Uassilau	pele1245	taba1259	pele1245	nakh1245	Nakh-Daghestanian	Pele-Ata	OCEANIA	EURASIA	41.96	47.82	-5.577338	150.885841	11514	0.201377259	DIVERSE	NO	DIVERSE	48089.60155	32676.32015	84854.33558	9810.660537	5353.631711	24343.66942	53695.68068	NA	NA	NA	NA	NA	NA	NA
Ata_Uassilau	Jew_Libyan	0.174923	double	Jew_LibyanAta_Uassilau	pele1245	jude1264	pele1245	afro1255	Afro-Asiatic	Pele-Ata	OCEANIA	AFRICA	32.91666667	13.18333333	-5.577338	150.885841	14709	0.212008091	DIVERSE	NO	DIVERSE	12957.88778	9374.455611	21272.89189	8617.663688	4963.598263	18714.08903	14559.39928	NA	NA	NA	NA	NA	NA	NA
Ata_Uassilau	Russian_Archangelsk_Pinezhsky	0.17746	double	Russian_Archangelsk_PinezhskyAta_Uassilau	pele1245	russ1263	pele1245	indo1319	Indo-European	Pele-Ata	OCEANIA	EURASIA	64	44.26	-5.577338	150.885841	11383	0.215746347	DIVERSE	NO	DIVERSE	17077.17647	9479.208033	50491.11751	9302.74702	5045.109796	24320.1259	19232.68947	NA	NA	NA	NA	NA	NA	NA
Ata_Uassilau	Tuvinian_2	0.150042	double	Tuvinian_2Ata_Uassilau	pele1245	tuvi1240	pele1245	turk1311	Turkic	Pele-Ata	OCEANIA	EURASIA	51.16	94.47	-5.577338	150.885841	8278	0.176528723	DIVERSE	NO	DIVERSE	13795.03785	8339.047829	29231.39117	7592.659597	4182.189175	18560.13715	15175.24283	NA	NA	NA	NA	NA	NA	NA
Ata_Uassilau	Ingushian	0.166541	double	IngushianAta_Uassilau	pele1245	ingu1240	pele1245	nakh1245	Nakh-Daghestanian	Pele-Ata	OCEANIA	EURASIA	43.52	44.58	-5.577338	150.885841	11760	0.199819067	DIVERSE	NO	DIVERSE	21852.12869	14044.50225	38071.52689	9078.195353	5001.442498	21687.37007	24374.92135	NA	NA	NA	NA	NA	NA	NA
Ata_Uassilau	Guarani	0.233724	double	GuaraniAta_Uassilau	pele1245	mbya1239	pele1245	tupi1275	Tupian	Pele-Ata	OCEANIA	AMERICAS	-27.5	-59	-5.577338	150.885841	15151	0.305012815	DIVERSE	NO	DIVERSE	23711.07925	13442.48819	61829.14777	13105.29139	7136.659754	33517.7579	28280.60961	NA	NA	NA	NA	NA	NA	NA
Ata_Uassilau	Nakanai_Bileki	0.0618609	double	Nakanai_BilekiAta_Uassilau	pele1245	bile1245	pele1245	aust1307	Austronesian	Pele-Ata	OCEANIA	OCEANIA	-5.75	150.8	-5.577338	150.885841	21	0.065940008	DIVERSE	NO	OCEANIA	2937.635406	2159.804813	4685.037587	2414.317133	1443.15994	4656.861017	3037.980053	NA	NA	NA	NA	NA	NA	NA
Ata_Uassilau	Ju_hoan_South	0.27323	double	Ju_hoan_SouthAta_Uassilau	pele1245	juho1239	pele1245	kxaa1236	Kxa	Pele-Ata	OCEANIA	AFRICA	-21.15191802	20.68153923	-5.577338	150.885841	13842	0.375951126	DIVERSE	NO	DIVERSE	24337.60196	15498.1608	49061.62197	15509.36885	8682.818621	36905.00003	30517.94514	NA	NA	NA	NA	NA	NA	NA
Ata_Uassilau	Tatar_Mishar	0.159747	double	Tatar_MisharAta_Uassilau	pele1245	tata1255	pele1245	turk1311	Turkic	Pele-Ata	OCEANIA	EURASIA	55	48.5	-5.577338	150.885841	11317	0.190117738	DIVERSE	NO	DIVERSE	46256.59971	27942.80629	86174.66726	9271.885439	5030.794545	23118.94949	51301.79506	NA	NA	NA	NA	NA	NA	NA
Ata_Uassilau	French_South	0.181934	double	French_SouthAta_Uassilau	pele1245	stan1290	pele1245	indo1319	Indo-European	Pele-Ata	OCEANIA	EURASIA	43.09	-0.05	-5.577338	150.885841	14980	0.222395259	DIVERSE	NO	DIVERSE	36883.94596	19198.50332	95000.58281	10563.04495	5679.896898	26915.23147	41713.4042	NA	NA	NA	NA	NA	NA	NA
Ata_Uassilau	Eskimo_Naukan	0.184531	double	Eskimo_NaukanAta_Uassilau	pele1245	nauk1242	pele1245	eski1264	Eskimo-Aleut	Pele-Ata	OCEANIA	EURASIA	66.02	169.71	-5.577338	150.885841	8115	0.226288185	DIVERSE	NO	DIVERSE	8381.017589	5883.390281	14502.80978	7602.230787	4606.411082	14495.3863	9498.316555	NA	NA	NA	NA	NA	NA	NA
Ata_Uassilau	Huancas	0.221202	double	HuancasAta_Uassilau	pele1245	chac1250	pele1245	quec1387	Quechuan	Pele-Ata	OCEANIA	AMERICAS	-6.17391	-77.864453	-5.577338	150.885841	14465	0.284030005	DIVERSE	NO	DIVERSE	12145.63323	8003.15555	21580.5998	10222.68194	5944.636577	21173.15767	14282.59869	NA	NA	NA	NA	NA	NA	NA
Ata_Uassilau	Veps	0.171046	double	VepsAta_Uassilau	pele1245	veps1250	pele1245	ural1272	Uralic	Pele-Ata	OCEANIA	EURASIA	61.27	35.02	-5.577338	150.885841	11922	0.206339556	DIVERSE	NO	DIVERSE	14990.2832	10409.06481	26508.44271	8742.396892	4941.998953	20147.86987	16785.71218	NA	NA	NA	NA	NA	NA	NA
Ata_Uassilau	Hadza	0.217452	double	HadzaAta_Uassilau	pele1245	hadz1240	pele1245	hadz1240	Hadza	Pele-Ata	OCEANIA	AFRICA	-3.8	35.3	-5.577338	150.885841	12801	0.277876884	DIVERSE	NO	DIVERSE	8652.52931	6154.108288	15391.60062	8393.158991	5298.031638	14874.76416	10132.55324	NA	NA	NA	NA	NA	NA	NA
Ata_Uassilau	Iranian_Bandari	0.154563	double	Iranian_BandariAta_Uassilau	pele1245	fars1254	pele1245	indo1319	Indo-European	Pele-Ata	OCEANIA	EURASIA	27.183	56.267	-5.577338	150.885841	10759	0.182820246	DIVERSE	NO	DIVERSE	32080.71731	18449.64713	80216.03917	8723.456431	4728.212334	22174.29538	35425.17612	NA	NA	NA	NA	NA	NA	NA
Ata_Uassilau	Brahui	0.144997	double	BrahuiAta_Uassilau	pele1245	brah1256	pele1245	drav1251	Dravidian	Pele-Ata	OCEANIA	EURASIA	30.49871492	66.5	-5.577338	150.885841	9799	0.169586539	DIVERSE	NO	DIVERSE	18966.66124	14846.09211	27393.31372	7727.473052	4336.446451	17719.66821	20780.81916	NA	NA	NA	NA	NA	NA	NA
Ata_Uassilau	Naro	0.268569	double	NaroAta_Uassilau	pele1245	naro1249	pele1245	khoe1240	Khoe-Kwadi	Pele-Ata	OCEANIA	AFRICA	-22.03208172	21.58405408	-5.577338	150.885841	13718	0.367182961	DIVERSE	NO	DIVERSE	37593.37849	21816.57913	96473.65105	16530.22378	9006.230165	42127.33066	46841.26361	NA	NA	NA	NA	NA	NA	NA
Ata_Uassilau	Russian_Archangelsk_Leshukonsky	0.178752	double	Russian_Archangelsk_LeshukonskyAta_Uassilau	pele1245	russ1263	pele1245	indo1319	Indo-European	Pele-Ata	OCEANIA	EURASIA	64.9	45.74	-5.577338	150.885841	11293	0.217658978	DIVERSE	NO	DIVERSE	13474.08008	7091.778432	34590.36471	8877.286693	4756.908297	22647.57549	15191.81148	NA	NA	NA	NA	NA	NA	NA
Ata_Uassilau	Chipewyan	0.197025	double	ChipewyanAta_Uassilau	pele1245	chip1261	pele1245	atha1245	Athabaskan-Eyak-Tlingit	Pele-Ata	OCEANIA	AMERICAS	59.6	-107.3	-5.577338	150.885841	11219	0.245368785	DIVERSE	NO	DIVERSE	8315.700467	6130.513301	14110.42271	7835.537734	4920.914592	13835.09233	9537.011814	NA	NA	NA	NA	NA	NA	NA
Ata_Uassilau	Nama	0.208952	double	NamaAta_Uassilau	pele1245	nama1264	pele1245	khoe1240	Khoe-Kwadi	Pele-Ata	OCEANIA	AFRICA	-24.26609349	17.26088893	-5.577338	150.885841	14013	0.264145791	DIVERSE	NO	DIVERSE	32720.19565	23590.26411	47723.22013	12188.27592	6765.891396	28344.07299	37989.89335	NA	NA	NA	NA	NA	NA	NA
Ata_Uassilau	Ojibwa	0.174859	double	OjibwaAta_Uassilau	pele1245	ojib1241	pele1245	algi1248	Algic	Pele-Ata	OCEANIA	AMERICAS	46.5	-81	-5.577338	150.885841	13310	0.211914085	DIVERSE	NO	DIVERSE	14947.19418	11404.28643	21570.73471	8920.618673	5126.232045	18835.02047	16794.14117	NA	NA	NA	NA	NA	NA	NA
Ata_Uassilau	Kuot_Lamalaua	0.0524896	double	Kuot_LamalauaAta_Uassilau	pele1245	kuot1243	pele1245	kuot1243	Kuot	Pele-Ata	OCEANIA	OCEANIA	-3	151.5	-5.577338	150.885841	295	0.055397387	DIVERSE	NO	OCEANIA	3511.514279	2443.959018	5654.965231	2273.279501	1296.429754	4930.386299	3611.700512	NA	NA	NA	NA	NA	NA	NA
Ata_Uassilau	Nasioi	0.0873428	double	NasioiAta_Uassilau	pele1245	nasi1247	pele1245	sout2948	South Bougainville	Pele-Ata	OCEANIA	OCEANIA	-6.48	155.83	-5.577338	150.885841	556	0.09570165	DIVERSE	NO	OCEANIA	5716.755868	4110.541616	9574.950091	3866.00301	2228.29591	8435.770353	6007.658424	NA	NA	NA	NA	NA	NA	NA
Ata_Uassilau	Tubalar	0.141048	double	TubalarAta_Uassilau	pele1245	kara1462	pele1245	turk1311	Turkic	Pele-Ata	OCEANIA	EURASIA	51.13333333	87	-5.577338	150.885841	8740	0.164209409	DIVERSE	NO	DIVERSE	7930.662314	5842.309553	12762.35524	6201.852598	3670.626618	12448.91134	8660.604499	NA	NA	NA	NA	NA	NA	NA
Ata_Uassilau	Melamela	0.0593451	double	MelamelaAta_Uassilau	pele1245	mera1242	pele1245	aust1307	Austronesian	Pele-Ata	OCEANIA	OCEANIA	-5	151.25	-5.577338	150.885841	76	0.063089131	DIVERSE	NO	OCEANIA	2400.750062	1612.535111	4336.115958	2149.661686	1276.213264	4326.77504	2478.879564	NA	NA	NA	NA	NA	NA	NA
Ata_Uassilau	Karitiana	0.300833	double	KaritianaAta_Uassilau	pele1245	kari1311	pele1245	tupi1275	Tupian	Pele-Ata	OCEANIA	AMERICAS	-10	-63	-5.577338	150.885841	15900	0.430273454	DIVERSE	NO	DIVERSE	11546.70224	7838.802934	21374.69437	11527.69264	7395.704235	19195.17948	15089.58973	NA	NA	NA	NA	NA	NA	NA
Ata_Uassilau	Gui	0.251262	double	GuiAta_Uassilau	pele1245	gwii1239	pele1245	khoe1240	Khoe-Kwadi	Pele-Ata	OCEANIA	AFRICA	-21.48658402	23.29466982	-5.577338	150.885841	13577	0.33558067	DIVERSE	NO	DIVERSE	19914.08301	13787.40252	34548.03002	13531.5897	7745.140456	29986.12748	24255.62875	NA	NA	NA	NA	NA	NA	NA
Ata_Uassilau	Mamusi_Kisiluvi	0.0376745	double	Mamusi_KisiluviAta_Uassilau	pele1245	mamu1254	pele1245	aust1307	Austronesian	Pele-Ata	OCEANIA	OCEANIA	-5.7333	151.0833	-5.577338	150.885841	28	0.039149435	DIVERSE	NO	OCEANIA	1021.365204	629.4257837	2056.089198	1021.189671	617.7390479	1929.703558	1041.31658	0.336	NA	NA	NA	NA	NA	NA
Ata_Uassilau	Bajo	0.16129	double	BajoAta_Uassilau	pele1245	indo1317	pele1245	aust1307	Austronesian	Pele-Ata	OCEANIA	SOUTHEAST_ASIA	-3.967488889	122.5947	-5.577338	150.885841	3143	0.192307234	DIVERSE	NO	DIVERSE	6142.546179	3804.502043	12269.20151	5911.527337	3466.507041	12260.07566	6818.722471	NA	NA	NA	NA	NA	NA	NA
Ata_Uassilau	Gana	0.245558	double	GanaAta_Uassilau	pele1245	gana1274	pele1245	khoe1240	Khoe-Kwadi	Pele-Ata	OCEANIA	AFRICA	-21.6523	23.3889	-5.577338	150.885841	13561	0.32548294	DIVERSE	NO	DIVERSE	21061.58939	13632.7449	39360.6519	13425.96183	7541.246527	31102.99361	25473.89236	NA	NA	NA	NA	NA	NA	NA
Ata_Uassilau	Eskimo_ChaplinSireniki	0.18682	double	Eskimo_ChaplinSirenikiAta_Uassilau	pele1245	cent2128	pele1245	eski1264	Eskimo-Aleut	Pele-Ata	OCEANIA	EURASIA	64.48	172.86	-5.577338	150.885841	8009	0.229740033	DIVERSE	NO	DIVERSE	8998.143212	5152.321572	24584.48093	7941.788264	4405.21218	20892.32201	10219.77085	NA	NA	NA	NA	NA	NA	NA
Ata_Uassilau	Kubachinian	0.188262	double	KubachinianAta_Uassilau	pele1245	kuba1248	pele1245	nakh1245	Nakh-Daghestanian	Pele-Ata	OCEANIA	EURASIA	42.08	47.58	-5.577338	150.885841	11533	0.231924587	DIVERSE	NO	DIVERSE	10297.28496	5725.221206	25020.02439	8479.926119	4629.592916	21166.06122	11711.69447	NA	NA	NA	NA	NA	NA	NA
Ata_Uassilau	Santa_Cruz	0.0453519	double	Santa_CruzAta_Uassilau	pele1245	natu1250	pele1245	aust1307	Austronesian	Pele-Ata	OCEANIA	OCEANIA	-11.610733	166.85925	-5.577338	150.885841	1881	0.047506406	DIVERSE	NO	OCEANIA	3166.653031	1979.098783	5882.718226	1973.836049	1099.513652	4579.208093	3243.635856	0.496	NA	NA	NA	NA	NA	NA
Ata_Uassilau	Mamusi_Paleabu	0.0255216	double	Mamusi_PaleabuAta_Uassilau	pele1245	mamu1254	pele1245	aust1307	Austronesian	Pele-Ata	OCEANIA	OCEANIA	-5.95	150.9	-5.577338	150.885841	42	0.026190011	DIVERSE	NO	OCEANIA	872.7488259	587.4924721	1616.997468	827.6297531	502.239451	1610.875366	883.996152	0.144	NA	NA	NA	NA	NA	NA
Ata_Uassilau	Algonquin	0.218545	single	AlgonquinAta_Uassilau	pele1245	algo1255	pele1245	algi1248	Algic	Pele-Ata	OCEANIA	AMERICAS	48.4	-71.1	-5.577338	150.885841	13840	0.279664216	DIVERSE	NO	DIVERSE	7016.476613	4469.456047	13868.54848	7011.651274	4392.670334	12433.83834	8225.360954	NA	NA	NA	NA	NA	NA	NA
Ata_Uassilau	Nivh	0.185416	double	NivhAta_Uassilau	pele1245	gily1242	pele1245	nivk1234	Nivkh	Pele-Ata	OCEANIA	EURASIA	52.85	141.25	-5.577338	150.885841	6568	0.227620479	DIVERSE	NO	DIVERSE	8977.979433	6090.288187	16766.52446	7895.488503	4681.283772	16562.77725	10183.5001	NA	NA	NA	NA	NA	NA	NA
Ata_Uassilau	Tubalar_2	0.159453	double	Tubalar_2Ata_Uassilau	pele1245	nort2686	pele1245	turk1311	Turkic	Pele-Ata	OCEANIA	EURASIA	52.2	87.42	-5.577338	150.885841	8763	0.189701468	DIVERSE	NO	DIVERSE	7705.662883	4575.009461	16394.00088	6672.585978	3751.798409	15436.9888	8541.457832	NA	NA	NA	NA	NA	NA	NA
Ata_Uassilau	Adygei	0.159697	single	AdygeiAta_Uassilau	pele1245	adyg1241	pele1245	abkh1242	Abkhaz-Adyge	Pele-Ata	OCEANIA	EURASIA	44	39	-5.577338	150.885841	12194	0.190046924	DIVERSE	NO	DIVERSE	54336.85373	40507.20934	81182.34433	9345.595791	5106.328502	23000.29668	60261.35353	NA	NA	NA	NA	NA	NA	NA
Ata_Uassilau	Even	0.145743	double	EvenAta_Uassilau	pele1245	even1260	pele1245	tung1282	Tungusic	Pele-Ata	OCEANIA	EURASIA	57.53	135.88	-5.577338	150.885841	7155	0.170607908	DIVERSE	NO	DIVERSE	18484.26753	9729.057427	49822.62749	7741.373525	4161.445352	19853.79986	20264.27866	NA	NA	NA	NA	NA	NA	NA
Ata_Uassilau	Mansi	0.157982	double	MansiAta_Uassilau	pele1245	sout3253	pele1245	ural1272	Uralic	Pele-Ata	OCEANIA	EURASIA	60.2	66.47	-5.577338	150.885841	10250	0.187623067	DIVERSE	NO	DIVERSE	13576.15534	8343.4124	23015.72168	7942.538138	4397.317708	18023.7017	15032.45562	NA	NA	NA	NA	NA	NA	NA
Ata_Uassilau	Kalash	0.17043	double	KalashAta_Uassilau	pele1245	kala1372	pele1245	indo1319	Indo-European	Pele-Ata	OCEANIA	EURASIA	35.99366014	71.5	-5.577338	150.885841	9437	0.205443784	DIVERSE	NO	DIVERSE	6061.109494	3939.707498	11695.2983	5962.888659	3639.928291	11427.57658	6781.404962	NA	NA	NA	NA	NA	NA	NA
Ata_Uassilau	Mamanwa1	0.146609	double	Mamanwa1Ata_Uassilau	pele1245	mama1275	pele1245	aust1307	Austronesian	Pele-Ata	OCEANIA	SOUTHEAST_ASIA	9.76	125.51	-5.577338	150.885841	3292	0.171795812	DIVERSE	NO	DIVERSE	35845.45636	15704.85079	118722.932	8300.601712	4408.972001	21451.1619	39327.14897	NA	NA	NA	NA	NA	NA	NA
Ata_Uassilau	Khamnegan	0.150878	double	KhamneganAta_Uassilau	pele1245	kham1281	pele1245	mong1349	Mongolic-Khitan	Pele-Ata	OCEANIA	EURASIA	50.68	114.6	-5.577338	150.885841	7162	0.17768707	DIVERSE	NO	DIVERSE	32310.40071	20036.09723	70749.66054	8502.006566	4631.11847	21374.31798	35571.05966	NA	NA	NA	NA	NA	NA	NA
Ata_Uassilau	Aymara	0.234455	double	AymaraAta_Uassilau	pele1245	sout2996	pele1245	ayma1253	Aymaran	Pele-Ata	OCEANIA	AMERICAS	-16.5	-68.2	-5.577338	150.885841	15083	0.30625894	DIVERSE	NO	DIVERSE	29150.47223	16345.15572	77535.57577	13637.46868	7399.29232	34948.17936	34798.77449	NA	NA	NA	NA	NA	NA	NA
Ata_Uassilau	Hoan	0.274654	double	HoanAta_Uassilau	pele1245	hoaa1235	pele1245	kxaa1236	Kxa	Pele-Ata	OCEANIA	AFRICA	-23.99891755	23.43511675	-5.577338	150.885841	13458	0.378652395	DIVERSE	NO	DIVERSE	16584.41676	11250.26713	28220.96299	13767.233	8058.859979	27810.35351	20835.26739	NA	NA	NA	NA	NA	NA	NA
Ata_Uassilau	Kove	0.067071	double	KoveAta_Uassilau	pele1245	kove1237	pele1245	aust1307	Austronesian	Pele-Ata	OCEANIA	OCEANIA	-5.4667	148.95	-5.577338	150.885841	215	0.071892931	DIVERSE	NO	OCEANIA	2400.065649	1390.006997	5545.820679	2274.4636	1279.657099	5420.413461	2489.629138	NA	NA	NA	NA	NA	NA	NA
Ata_Uassilau	Tuvinian	0.149332	double	TuvinianAta_Uassilau	pele1245	tuvi1240	pele1245	turk1311	Turkic	Pele-Ata	OCEANIA	EURASIA	50.259608	95.160313	-5.577338	150.885841	8185	0.175546747	DIVERSE	NO	DIVERSE	19042.77627	10886.63497	42865.00463	7966.795298	4329.677008	19922.5376	20937.03175	NA	NA	NA	NA	NA	NA	NA
Ata_Uassilau	Tongan	0.116699	double	TonganAta_Uassilau	pele1245	tong1325	pele1245	aust1307	Austronesian	Pele-Ata	OCEANIA	OCEANIA	-21.19	-175.18	-5.577338	150.885841	4051	0.132116911	DIVERSE	NO	OCEANIA	6572.962162	4238.995202	11724.05472	5042.821755	2875.28812	10922.71816	7047.590202	NA	NA	NA	NA	NA	NA	NA
Ata_Uassilau	Madak	0.0529677	double	MadakAta_Uassilau	pele1245	mada1285	pele1245	aust1307	Austronesian	Pele-Ata	OCEANIA	OCEANIA	-3.1	151.7	-5.577338	150.885841	290	0.055930194	DIVERSE	NO	OCEANIA	3573.185686	2510.038897	6244.606129	2299.710448	1313.045459	5179.536893	3676.165047	NA	NA	NA	NA	NA	NA	NA
Ata_Uassilau	Iran_Zoroastrian	0.167207	double	Iran_ZoroastrianAta_Uassilau	pele1245	zoro1242	pele1245	indo1319	Indo-European	Pele-Ata	OCEANIA	EURASIA	29.628576	52.502117	-5.577338	150.885841	11136	0.200778585	DIVERSE	NO	DIVERSE	8937.295957	7185.985316	13508.38319	7348.797139	4494.521209	13499.34815	9972.924696	NA	NA	NA	NA	NA	NA	NA
Ata_Uassilau	Jew_Tunisian	0.177861	double	Jew_TunisianAta_Uassilau	pele1245	jude1263	pele1245	afro1255	Afro-Asiatic	Pele-Ata	OCEANIA	AFRICA	36.8	10.18333333	-5.577338	150.885841	14745	0.216339329	DIVERSE	NO	DIVERSE	15634.05996	9726.024457	31118.24915	9155.635843	5080.528957	21897.2214	17613.50287	NA	NA	NA	NA	NA	NA	NA
Ata_Uassilau	Mixe	0.245804	double	MixeAta_Uassilau	pele1245	mixe1286	pele1245	mixe1284	Mixe-Zoque	Pele-Ata	OCEANIA	AMERICAS	16.95	-96.58333333	-5.577338	150.885841	12596	0.325915279	DIVERSE	NO	DIVERSE	9603.071184	5949.408016	18742.40997	9450.162681	5608.811302	18376.69769	11615.23362	NA	NA	NA	NA	NA	NA	NA
Ata_Uassilau	Ket	0.175419	double	KetAta_Uassilau	pele1245	kett1243	pele1245	yeni1252	Yeniseian	Pele-Ata	OCEANIA	EURASIA	64.443527	87.546972	-5.577338	150.885841	9348	0.212737136	DIVERSE	NO	DIVERSE	6684.249687	4111.696007	13122.26473	6466.321114	3785.86315	13070.95768	7512.03265	NA	NA	NA	NA	NA	NA	NA
Ata_Uassilau	Chukchi_Ayon	0.179095	double	Chukchi_AyonAta_Uassilau	pele1245	chuk1273	pele1245	chuk1271	Chukotko-Kamchatkan	Pele-Ata	OCEANIA	EURASIA	69.9	168	-5.577338	150.885841	8502	0.218167754	DIVERSE	NO	DIVERSE	7967.535438	5553.573295	13982.37135	7274.175372	4406.525082	13975.21426	8984.608949	NA	NA	NA	NA	NA	NA	NA
Ata_Uassilau	Piapoco	0.238371	double	PiapocoAta_Uassilau	pele1245	piap1246	pele1245	araw1281	Arawakan	Pele-Ata	OCEANIA	AMERICAS	3	-68	-5.577338	150.885841	15713	0.312975215	DIVERSE	NO	DIVERSE	12722.66905	8485.787453	23689.09402	11012.50147	6466.402453	23263.09998	15254.22461	NA	NA	NA	NA	NA	NA	NA
Ata_Uassilau	BedouinB	0.179031	double	BedouinBAta_Uassilau	pele1245	east2690	pele1245	afro1255	Afro-Asiatic	Pele-Ata	OCEANIA	EURASIA	31	35	-5.577338	150.885841	12801	0.21807279	DIVERSE	NO	DIVERSE	9522.120815	7173.371956	15430.83059	7918.696818	4778.207208	15346.85469	10737.71322	NA	NA	NA	NA	NA	NA	NA
Ata_Uassilau	Dai	0.153632	double	DaiAta_Uassilau	pele1245	luuu1242	pele1245	taik1256	Tai-Kadai	Pele-Ata	OCEANIA	EURASIA	21	100	-5.577338	150.885841	6294	0.18151915	DIVERSE	NO	DIVERSE	50021.83653	28529.73818	104386.2176	8910.450154	4818.712985	22437.67093	55195.88815	NA	NA	NA	NA	NA	NA	NA
Ata_Uassilau	LaJalca	0.22213	double	LaJalcaAta_Uassilau	pele1245	chac1250	pele1245	quec1387	Quechuan	Pele-Ata	OCEANIA	AMERICAS	-6.485608	-77.816172	-5.577338	150.885841	14463	0.285561855	DIVERSE	NO	DIVERSE	13648.25868	8952.308806	24015.75199	10743.94796	6174.482789	22846.09063	16066.4154	NA	NA	NA	NA	NA	NA	NA
Ata_Uassilau	Maya	0.202642	double	MayaAta_Uassilau	pele1245	yuca1254	pele1245	maya1287	Mayan	Pele-Ata	OCEANIA	AMERICAS	19	-91	-5.577338	150.885841	13177	0.254141803	DIVERSE	NO	DIVERSE	58194.56883	40765.2659	98980.60813	12350.98291	6752.878254	30509.96003	67138.57379	NA	NA	NA	NA	NA	NA	NA
Ata_Uassilau	Romanian	0.170986	double	RomanianAta_Uassilau	pele1245	roma1327	pele1245	indo1319	Indo-European	Pele-Ata	OCEANIA	EURASIA	46.502222	22.950277	-5.577338	150.885841	13298	0.206252247	DIVERSE	NO	DIVERSE	38175.1877	23679.08403	84515.98311	9882.005701	5381.908042	24873.46627	42750.46257	NA	NA	NA	NA	NA	NA	NA
Ata_Uassilau	Mamanwa	0.154756	double	MamanwaAta_Uassilau	pele1245	mama1275	pele1245	aust1307	Austronesian	Pele-Ata	OCEANIA	SOUTHEAST_ASIA	9.76	125.51	-5.577338	150.885841	3292	0.183090327	DIVERSE	NO	DIVERSE	4582.763892	2912.303979	9063.520437	4579.005506	2865.354577	8112.302264	5058.817053	NA	NA	NA	NA	NA	NA	NA
Ata_Uassilau	Koryak	0.196251	double	KoryakAta_Uassilau	pele1245	kory1246	pele1245	chuk1271	Chukotko-Kamchatkan	Pele-Ata	OCEANIA	EURASIA	58.3	159.38	-5.577338	150.885841	7152	0.244169511	DIVERSE	NO	DIVERSE	11020.66726	7203.13808	20038.99174	8987.08983	5185.337725	19226.06257	12631.03638	NA	NA	NA	NA	NA	NA	NA
Ata_Uassilau	Buka	0.0695036	double	BukaAta_Uassilau	pele1245	buka1262	pele1245	aust1307	Austronesian	Pele-Ata	OCEANIA	OCEANIA	-5.422	154.673	-5.577338	150.885841	420	0.074695184	DIVERSE	NO	OCEANIA	6355.764635	3471.807206	15358.07682	3264.410672	1764.641765	8230.553834	6604.536196	NA	NA	NA	NA	NA	NA	NA
Ata_Uassilau	Sulka_Watwat	0.0447022	double	Sulka_WatwatAta_Uassilau	pele1245	sulk1246	pele1245	sulk1246	Sulka	Pele-Ata	OCEANIA	OCEANIA	-4.483	152.3	-5.577338	150.885841	199	0.046793995	DIVERSE	NO	OCEANIA	2665.681716	1842.22473	4423.90424	1865.069165	1070.421176	4007.638645	2729.372309	0.48	NA	NA	NA	NA	NA	NA
Ata_Uassilau	Murut	0.168705	double	MurutAta_Uassilau	pele1245	muru1275	pele1245	aust1307	Austronesian	Pele-Ata	OCEANIA	SOUTHEAST_ASIA	4.62	115.14	-5.577338	150.885841	4133	0.202942397	DIVERSE	NO	DIVERSE	8327.60296	5976.907009	14301.35072	7171.769092	4307.591398	14231.35648	9304.456464	NA	NA	NA	NA	NA	NA	NA
Ata_Uassilau	Ontong_Java	0.108453	double	Ontong_JavaAta_Uassilau	pele1245	onto1237	pele1245	aust1307	Austronesian	Pele-Ata	OCEANIA	OCEANIA	-5.3	159.4	-5.577338	150.885841	944	0.121645858	DIVERSE	NO	OCEANIA	4423.469191	2529.287082	9172.097713	4046.41411	2250.30223	9015.249415	4714.661948	NA	NA	NA	NA	NA	NA	NA
Ata_Uassilau	Mussau	0.0636187	double	MussauAta_Uassilau	pele1245	muss1246	pele1245	aust1307	Austronesian	Pele-Ata	OCEANIA	OCEANIA	-1.583	149.733	-5.577338	150.885841	463	0.067941019	DIVERSE	NO	OCEANIA	2752.916355	1567.301114	5753.245517	2387.010414	1319.007098	5459.321499	2849.878076	NA	NA	NA	NA	NA	NA	NA
Ata_Uassilau	Mbukushu	0.229847	double	MbukushuAta_Uassilau	pele1245	mbuk1240	pele1245	atla1278	Atlantic-Congo	Pele-Ata	OCEANIA	AFRICA	-16.85712	22.795715	-5.577338	150.885841	13806	0.298443296	DIVERSE	NO	DIVERSE	49382.63444	25447.24096	131813.4507	14172.32885	7613.853324	36217.41672	58645.36553	NA	NA	NA	NA	NA	NA	NA
Ata_Uassilau	Savo	0.0642109	double	SavoAta_Uassilau	pele1245	savo1255	pele1245	savo1255	Savosavo	Pele-Ata	OCEANIA	OCEANIA	-9.125138	159.800176	-5.577338	150.885841	1060	0.06861685	DIVERSE	NO	OCEANIA	9218.287077	5447.13788	22346.44943	3194.759384	1739.047693	8089.260571	9548.776508	NA	NA	NA	NA	NA	NA	NA
Ata_Uassilau	Kuot_Kabil	0.0613085	double	Kuot_KabilAta_Uassilau	pele1245	kuot1243	pele1245	kuot1243	Kuot	Pele-Ata	OCEANIA	OCEANIA	-3.067	151.7	-5.577338	150.885841	294	0.065312725	DIVERSE	NO	OCEANIA	2817.270666	1923.448883	4848.81672	2359.468919	1386.286782	4782.228355	2912.505989	NA	NA	NA	NA	NA	NA	NA
Ata_Uassilau	Mengen	0.0387013	double	MengenAta_Uassilau	pele1245	meng1267	pele1245	aust1307	Austronesian	Pele-Ata	OCEANIA	OCEANIA	-5.1	151.4	-5.577338	150.885841	78	0.040259391	DIVERSE	NO	OCEANIA	3294.71498	2411.611012	5405.628397	1746.995771	988.5382044	3989.244772	3362.2763	0.362	NA	NA	NA	NA	NA	NA
Ata_Uassilau	Makrani	0.14169	double	MakraniAta_Uassilau	pele1245	makr1243	pele1245	indo1319	Indo-European	Pele-Ata	OCEANIA	EURASIA	26	64	-5.577338	150.885841	9981	0.165080216	DIVERSE	NO	DIVERSE	39708.23253	23658.08358	71474.78102	8045.654077	4362.727836	20000.9553	43395.34291	NA	NA	NA	NA	NA	NA	NA
Ata_Uassilau	Onge	0.223161	double	OngeAta_Uassilau	pele1245	onge1236	pele1245	jara1244	Jarawa-Onge	Pele-Ata	OCEANIA	SOUTHEAST_ASIA	10.75	92.5	-5.577338	150.885841	6720	0.287268018	DIVERSE	NO	DIVERSE	6081.803841	3748.440263	12771.07429	5797.714291	3732.97338	9898.892372	7164.706076	NA	NA	NA	NA	NA	NA	NA
Ata_Uassilau	Nganasan	0.192656	double	NganasanAta_Uassilau	pele1245	ngan1291	pele1245	ural1272	Uralic	Pele-Ata	OCEANIA	EURASIA	71	95	-5.577338	150.885841	9445	0.238629382	DIVERSE	NO	DIVERSE	8453.791713	5697.030403	15155.35207	7822.675984	4700.049073	15139.8684	9654.537163	NA	NA	NA	NA	NA	NA	NA
Ata_Uassilau	Yukagir_Forest	0.156273	double	Yukagir_ForestAta_Uassilau	pele1245	nort2745	pele1245	yuka1259	Yukaghir	Pele-Ata	OCEANIA	EURASIA	65.48	151	-5.577338	150.885841	7910	0.185217493	DIVERSE	NO	DIVERSE	17006.32381	9244.413592	42540.75387	8200.323492	4428.516724	20814.35837	18804.51042	NA	NA	NA	NA	NA	NA	NA
Ata_Uassilau	Assyrian	0.169323	single	AssyrianAta_Uassilau	pele1245	assy1241	pele1245	afro1255	Afro-Asiatic	Pele-Ata	OCEANIA	EURASIA	NA	NA	-5.577338	150.885841	NA	0.203837352	DIVERSE	NO	DIVERSE	39780.27354	25003.84896	70521.60865	9803.961996	5340.831277	24188.1979	44483.06655	NA	NA	NA	NA	NA	NA	NA
Ata_Uassilau	Scottish_Shetlandic	0.175816	double	Scottish_ShetlandicAta_Uassilau	pele1245	scot1245	pele1245	indo1319	Indo-European	Pele-Ata	OCEANIA	EURASIA	60.15	-1.15	-5.577338	150.885841	13521	0.213321297	DIVERSE	NO	DIVERSE	60854.07333	32144.29998	162267.1111	10489.00252	5651.683329	26757.5336	68442.77902	NA	NA	NA	NA	NA	NA	NA
Aymara	Tigak	0.18788	double	TigakAymara	sout2996	tiga1245	ayma1253	aust1307	Austronesian	Aymaran	AMERICAS	OCEANIA	-2.567	150.8333	-16.5	-68.2	15251	0.231345121	DIVERSE	NO	DIVERSE	24631.67528	15120.85129	58502.5543	17285.30078	12445.37111	26195.9085	28010.25704	NA	NA	NA	NA	NA	NA	NA
Aymara	Nganasan_Volochanka	0.137184	double	Nganasan_VolochankaAymara	sout2996	ngan1291	ayma1253	ural1272	Uralic	Aymaran	AMERICAS	EURASIA	70.976289	94.535318	-16.5	-68.2	13864	0.158995661	DIVERSE	NO	DIVERSE	16755.06461	9848.750667	40667.9101	11460.67579	7396.29752	19388.67357	18245.03849	NA	NA	NA	NA	NA	NA	NA
Aymara	Wayku	0.0434067	double	WaykuAymara	sout2996	sanm1289	ayma1253	quec1387	Quechuan	Aymaran	AMERICAS	AMERICAS	-6.422091	-76.51988	-16.5	-68.2	1442	0.045376337	DIVERSE	NO	AMERICAS	4773.365232	2937.160996	11369.49501	3250.214442	2382.639213	4815.269663	4884.382604	NA	NA	NA	NA	NA	NA	NA
Aymara	Huancas	0.032441	double	HuancasAymara	sout2996	chac1250	ayma1253	quec1387	Quechuan	Aymaran	AMERICAS	AMERICAS	-6.17391	-77.864453	-16.5	-68.2	1559	0.033528705	DIVERSE	NO	AMERICAS	3761.832169	2268.577686	8838.501848	2940.651372	1954.058147	4845.189224	3825.848402	0.288	NA	NA	NA	NA	NA	NA
Aymara	Damara	0.221831	double	DamaraAymara	sout2996	nama1264	ayma1253	khoe1240	Khoe-Kwadi	Aymaran	AMERICAS	AFRICA	-19.83018382	16.22573915	-16.5	-68.2	8839	0.285067897	DIVERSE	NO	DIVERSE	32779.12069	20502.80979	74650.73007	26672.45337	18766.28262	39798.63526	38581.07905	NA	NA	NA	NA	NA	NA	NA
Aymara	Gana	0.246058	double	GanaAymara	sout2996	gana1274	ayma1253	khoe1240	Khoe-Kwadi	Aymaran	AMERICAS	AFRICA	-21.6523	23.3889	-16.5	-68.2	9508	0.326361975	DIVERSE	NO	DIVERSE	43779.59849	26555.51294	100702.2509	41520.27845	26026.38563	82205.91914	52989.63586	NA	NA	NA	NA	NA	NA	NA
Aymara	Dai	0.123489	double	DaiAymara	sout2996	luuu1242	ayma1253	taik1256	Tai-Kadai	Aymaran	AMERICAS	EURASIA	21	100	-16.5	-68.2	18698	0.140886994	DIVERSE	NO	DIVERSE	48607.26592	27706.2262	107454.5103	35318.95361	19987.01049	88313.75331	52389.05818	NA	NA	NA	NA	NA	NA	NA
Aymara	Evenk_Transbaikal	0.11066	double	Evenk_TransbaikalAymara	sout2996	even1259	ayma1253	tung1282	Tungusic	Aymaran	AMERICAS	EURASIA	56.9	118.2	-16.5	-68.2	15509	0.124429352	DIVERSE	NO	DIVERSE	15704.16226	9380.195986	37022.70942	14249.75389	8876.540241	28439.9414	16768.71604	NA	NA	NA	NA	NA	NA	NA
Aymara	Russian_Archangelsk_Leshukonsky	0.137969	double	Russian_Archangelsk_LeshukonskyAymara	sout2996	russ1263	ayma1253	indo1319	Indo-European	Aymaran	AMERICAS	EURASIA	64.9	45.74	-16.5	-68.2	12800	0.160051089	DIVERSE	NO	DIVERSE	21021.12754	11534.18985	55465.70477	19671.62763	10574.41623	51363.13999	22905.05222	NA	NA	NA	NA	NA	NA	NA
Aymara	She	0.123794	double	SheAymara	sout2996	shee1238	ayma1253	hmon1336	Hmong-Mien	Aymaran	AMERICAS	EURASIA	27	119	-16.5	-68.2	18653	0.141284127	DIVERSE	NO	DIVERSE	19402.86328	11686.58873	45602.27775	18636.9253	11511.06997	39504.31138	20915.84784	NA	NA	NA	NA	NA	NA	NA
Aymara	Baining_Marabu	0.276609	double	Baining_MarabuAymara	sout2996	bain1263	ayma1253	bain1263	Baining	Aymaran	AMERICAS	OCEANIA	-4.633	152.3	-16.5	-68.2	14999	0.382378271	DIVERSE	NO	DIVERSE	35259.01864	20497.87763	89754.12209	13517.40002	9510.193858	20574.46428	44426.98101	NA	NA	NA	NA	NA	NA	NA
Aymara	Cree	0.0531149	double	CreeAymara	sout2996	cree1272	ayma1253	algi1248	Algic	Aymaran	AMERICAS	AMERICAS	50.3	-102.5	-16.5	-68.2	8160	0.056094346	DIVERSE	NO	AMERICAS	7823.164179	4891.125902	17243.40182	7568.682741	4870.521322	13996.06841	8050.311568	NA	NA	NA	NA	NA	NA	NA
Aymara	Khamnegan	0.0993913	double	KhamneganAymara	sout2996	kham1281	ayma1253	mong1349	Mongolic-Khitan	Aymaran	AMERICAS	EURASIA	50.68	114.6	-16.5	-68.2	16225	0.110360138	DIVERSE	NO	DIVERSE	27730.67164	16801.69021	64648.96857	24432.56394	14244.86466	60688.02304	29381.96156	NA	NA	NA	NA	NA	NA	NA
Aymara	Nasioi	0.213714	double	NasioiAymara	sout2996	nasi1247	ayma1253	sout2948	South Bougainville	Aymaran	AMERICAS	OCEANIA	-6.48	155.83	-16.5	-68.2	14557	0.271801863	DIVERSE	NO	DIVERSE	35108.85061	22406.05198	78191.96008	32464.89981	22048.1444	56040.28356	40966.05078	NA	NA	NA	NA	NA	NA	NA
Aymara	Sandawe	0.17474	double	SandaweAymara	sout2996	sand1273	ayma1253	sand1273	Sandawe	Aymaran	AMERICAS	AFRICA	-5.5	35.5	-16.5	-68.2	11296	0.211739331	DIVERSE	NO	DIVERSE	31069.67454	19703.47216	68527.31697	30608.22592	19703.37993	59546.86758	34908.80358	NA	NA	NA	NA	NA	NA	NA
Aymara	Mamusi_Paleabu	0.221472	double	Mamusi_PaleabuAymara	sout2996	mamu1254	ayma1253	aust1307	Austronesian	Aymaran	AMERICAS	OCEANIA	-5.95	150.9	-16.5	-68.2	15061	0.284475318	DIVERSE	NO	DIVERSE	29232.48253	17613.44356	70939.89441	18639.33126	13215.57737	29136.25381	34392.70795	NA	NA	NA	NA	NA	NA	NA
Aymara	Tikopia	0.176729	double	TikopiaAymara	sout2996	tiko1237	ayma1253	aust1307	Austronesian	Aymaran	AMERICAS	OCEANIA	-12.296678	168.824107	-16.5	-68.2	12992	0.214666859	DIVERSE	NO	DIVERSE	20499.34383	11937.29157	51713.89043	9758.190913	6582.127556	16106.89351	23072.30025	NA	NA	NA	NA	NA	NA	NA
Aymara	Dusun	0.135421	double	DusunAymara	sout2996	dusu1277	ayma1253	aust1307	Austronesian	Aymaran	AMERICAS	SOUTHEAST_ASIA	4.71	114.67	-16.5	-68.2	18689	0.156632303	DIVERSE	NO	DIVERSE	18463.17458	11492.40551	42834.23593	15560.00335	10682.14607	26797.37861	20077.95429	NA	NA	NA	NA	NA	NA	NA
Aymara	Sulka_Ganai	0.203318	double	Sulka_GanaiAymara	sout2996	sulk1246	ayma1253	sulk1246	Sulka	Aymaran	AMERICAS	OCEANIA	-4.5	152.333	-16.5	-68.2	15003	0.255205967	DIVERSE	NO	DIVERSE	33169.453	19912.05374	78228.28499	30812.41302	19192.6399	63218.4535	38291.45642	NA	NA	NA	NA	NA	NA	NA
Aymara	Hoan	0.276558	double	HoanAymara	sout2996	hoaa1235	ayma1253	kxaa1236	Kxa	Aymaran	AMERICAS	AFRICA	-23.99891755	23.43511675	-16.5	-68.2	9441	0.382280819	DIVERSE	NO	DIVERSE	43287.2207	26451.90037	100218.7394	34373.4876	23359.45083	53684.4058	54540.29058	NA	NA	NA	NA	NA	NA	NA
Aymara	Mixtec	0.0324979	double	MixtecAymara	sout2996	mixt1427	ayma1253	otom1299	Otomanguean	Aymaran	AMERICAS	AMERICAS	15.95	-97.36666667	-16.5	-68.2	4828	0.033589488	DIVERSE	NO	AMERICAS	4434.934707	2775.8917	9848.101933	4164.822623	2733.502773	7351.865091	4510.633957	0.294	NA	NA	NA	NA	NA	NA
Aymara	Kubachinian	0.155593	double	KubachinianAymara	sout2996	kuba1248	ayma1253	nakh1245	Nakh-Daghestanian	Aymaran	AMERICAS	EURASIA	42.08	47.58	-16.5	-68.2	13358	0.184263039	DIVERSE	NO	DIVERSE	20975.55458	11824.03299	54451.57066	16801.07466	9461.32114	41289.09761	23181.0302	NA	NA	NA	NA	NA	NA	NA
Aymara	Tubalar	0.0927351	double	TubalarAymara	sout2996	kara1462	ayma1253	turk1311	Turkic	Aymaran	AMERICAS	EURASIA	51.13333333	87	-16.5	-68.2	15598	0.102213918	DIVERSE	NO	DIVERSE	12033.80737	7672.383395	27122.46311	10125.22483	7241.323281	15264.83875	12692.6636	NA	NA	NA	NA	NA	NA	NA
Aymara	Veps	0.133596	double	VepsAymara	sout2996	veps1250	ayma1253	ural1272	Uralic	Aymaran	AMERICAS	EURASIA	61.27	35.02	-16.5	-68.2	12330	0.154195964	DIVERSE	NO	DIVERSE	21908.80718	13866.82792	48741.34422	21357.74964	13852.16736	41155.89304	23792.06581	NA	NA	NA	NA	NA	NA	NA
Aymara	Ulchi	0.102664	double	UlchiAymara	sout2996	ulch1241	ayma1253	tung1282	Tungusic	Aymaran	AMERICAS	EURASIA	51.93	140.41	-16.5	-68.2	15358	0.114409764	DIVERSE	NO	DIVERSE	22141.46723	14613.73348	42999.76571	21647.37365	13524.16012	41715.21243	23512.04164	NA	NA	NA	NA	NA	NA	NA
Aymara	Cusco2	0.0101764	double	Cusco2Aymara	sout2996	cusc1236	ayma1253	quec1387	Quechuan	Aymaran	AMERICAS	AMERICAS	-13.5237	-71.9724	-16.5	-68.2	524	0.010281024	DIVERSE	NO	AMERICAS	2777.750172	1461.628351	7811.521891	2353.703859	1285.767527	6434.571031	2791.978011	0.016	NA	NA	NA	NA	NA	NA
Aymara	Bashkir_Tamyan_Kypcak	0.103156	double	Bashkir_Tamyan_KypcakAymara	sout2996	bash1264	ayma1253	turk1311	Turkic	Aymaran	AMERICAS	EURASIA	52.67	56.55	-16.5	-68.2	13789	0.115021118	DIVERSE	NO	DIVERSE	20391.77196	11115.92844	54704.04396	20287.63654	11098.84617	54411.16092	21661.21645	NA	NA	NA	NA	NA	NA	NA
Aymara	Ju_hoan_North	0.278979	double	Ju_hoan_NorthAymara	sout2996	juho1239	ayma1253	kxaa1236	Kxa	Aymaran	AMERICAS	AFRICA	-18.93725689	21.45244764	-16.5	-68.2	9395	0.386922156	DIVERSE	NO	DIVERSE	49372.40267	30879.86383	109963.2768	45217.89082	30054.8512	76575.8429	62424.34641	NA	NA	NA	NA	NA	NA	NA
Aymara	Mixe	0.0481507	double	MixeAymara	sout2996	mixe1286	ayma1253	mixe1284	Mixe-Zoque	Aymaran	AMERICAS	AMERICAS	16.95	-96.58333333	-16.5	-68.2	4854	0.050586474	DIVERSE	NO	AMERICAS	5003.027338	2920.765633	12400.61651	2794.015248	1840.376653	4500.327856	5133.253671	NA	NA	NA	NA	NA	NA	NA
Aymara	Assyrian_WGA	0.157444	single	Assyrian_WGAAymara	sout2996	assy1241	ayma1253	afro1255	Afro-Asiatic	Aymaran	AMERICAS	EURASIA	40.3	44.6	-16.5	-68.2	13119	0.186864731	DIVERSE	NO	DIVERSE	36088.98778	16054.43669	285043.4601	35302.4799	15949.70367	140937.2166	39947.22867	NA	NA	NA	NA	NA	NA	NA
Aymara	Pima	0.0721918	double	PimaAymara	sout2996	pima1248	ayma1253	utoa1244	Uto-Aztecan	Aymaran	AMERICAS	AMERICAS	29	-108	-16.5	-68.2	6631	0.07780897	DIVERSE	NO	AMERICAS	7999.348331	5000.550969	19058.06215	5107.811267	4011.137894	6871.009222	8326.53236	NA	NA	NA	NA	NA	NA	NA
Aymara	Ojibwa	0.0512626	double	OjibwaAymara	sout2996	ojib1241	ayma1253	algi1248	Algic	Aymaran	AMERICAS	AMERICAS	46.5	-81	-16.5	-68.2	7130	0.054032444	DIVERSE	NO	AMERICAS	7562.909332	5041.185177	15638.06981	7328.383101	5041.070374	11359.85023	7774.096852	NA	NA	NA	NA	NA	NA	NA
Aymara	Tofalar	0.11867	double	TofalarAymara	sout2996	kara1462	ayma1253	turk1311	Turkic	Aymaran	AMERICAS	EURASIA	54.217657	96.976046	-16.5	-68.2	15649	0.134648769	DIVERSE	NO	DIVERSE	13629.03666	7897.772784	33737.59568	8282.1359	5212.82194	14288.72794	14636.19978	NA	NA	NA	NA	NA	NA	NA
Aymara	Altaian_Kizhi	0.0928662	single	Altaian_KizhiAymara	sout2996	tuba1274	ayma1253	turk1311	Turkic	Aymaran	AMERICAS	EURASIA	50.7	86.38	-16.5	-68.2	15608	0.102373211	DIVERSE	NO	DIVERSE	15418.57813	9114.090745	34200.84236	15285.2289	9097.259021	30710.82585	16264.60642	NA	NA	NA	NA	NA	NA	NA
Aymara	Romanian	0.139858	double	RomanianAymara	sout2996	roma1327	ayma1253	indo1319	Indo-European	Aymaran	AMERICAS	EURASIA	46.502222	22.950277	-16.5	-68.2	11429	0.162598734	DIVERSE	NO	DIVERSE	41385.5024	25087.36557	97136.48351	36221.61653	21109.72224	90461.72656	45163.44027	NA	NA	NA	NA	NA	NA	NA
[truncated: 155,873 more rows]
