# Supplementary material for: A global analysis of matches and mismatches between human genetic and linguistic histories
Source: Proc Natl Acad Sci U S A. 2022 Nov 21;119(47):e2122084119. doi: 10.1073/pnas.2122084119 (PMC9704691; doi:10.1073/pnas.2122084119)
Supplement: Supplementary File [file pnas.2122084119.sd02.xlsx]

## Sheet: perPopMarchMami2
													genetic diversity parameters			data to calculate divergence time							glottlog proxy for linguistic distances comparisons, Fig 4, Fig S22-24					FigS3	Fig S6	Enclaves												misaligned FST distribution					FigS10
PopName	glottocodeBase	geographicRegion	publication	country	lat	lon	samplesize	Average SNP count	glottolog.node1 (LanguageFamily)	LanguageFamily	MainFamilies (min 5 populations)	numberofNeighbors_1000km	medianFST	medianFSTregion	MedianFST within 1000km	harmonic2cm	harmonic2cm_5perc	harmonic2cm_95perc	harmonic2cm20generations	differenceNe2cM	variationSize	USEforNe_calculation	Bouckaert2012	Chang2015	Gray2009	Hruschka2015	savelyev2020	nDiffFamilies1000km.GeoCloseUnrelated	LowestPercentileMismatch	hasOtherPopulationsFromSameLanguageFamily	closeFstSameFamily	geodistSameFamily	closeFstDIFFFamily	geodistDIFFFamily	Genetically close to linguistically unrelated (Fig	proportionFST_diff_sameFamily	proportionGeoDistSameDiffFamily	Mismatchsingular	DIFFFamilyClosestpop	DIFFFamilyClosestFAM	SamefamilyClosestpop	MedianFSTWithinSMALLERthanMedianBetween	Median FST between language families - median FST within language family	MedDiffCIlower	MedDiffCIupper	MedDiffCI	listSingleCases enclaves, matches, misaligned, drifted
Abazin	abaz1241	EURASIA	Jeong_2019	Russia	44.15	42.2	10	588954	abkh1242	Abkhaz-Adyge	Abkhaz-Adyge	39	0.03888	0.0103934	0.00498394	18620.4	8096.54	96700	10850.8	160180	Decline	NO	0	0	0	0	0	35	0.012	YES	2.69e-05	122	0.00148419	367	FALSE	55.1743	3.0082	NA	Kumyk	Turkic	Kabardinian	TRUE	0.00564	0.00318962	0.00697	0.00377979	ND
Abkhasian	abkh1244	EURASIA	LazaridisNature2014	Abkhazia	43.0033	41.0153	9	596356	abkh1242	Abkhaz-Adyge	Abkhaz-Adyge	39	0.0503634	0.0171617	0.00636548	13977.7	6828.6	46800	10740.1	13120	Decline	NO	0	0	0	0	0	35	0.006	YES	0.00231065	159	0.000617216	88	TRUE	0.267118	0.553459	NA	Georgian	Kartvelian	Abazin	TRUE	0.00336	0.00129635	0.00494	0.00364353	ND
Adygei	adyg1241	EURASIA	PattersonGenetics2012	Russia(Caucasus)	44	39	18	596120	abkh1242	Abkhaz-Adyge	Abkhaz-Adyge	42	0.0431809	0.0139298	0.00639146	9415.15	7110.34	13600	9756.02	17210	NotSignificant	YES	0	0	0	0	0	38	0.028	YES	0.00132082	256	0.0027425	617	FALSE	2.07636	2.41016	NA	Kumyk	Turkic	Abazin	TRUE	0.00466	0.00248855	0.00601	0.00352205	ND
Afar_WGA	afar1241	AFRICA	LazaridisNature2014	Ethiopia	11.8	41.4	5	595682	afro1255	Afro-Asiatic	Afro-Asiatic	5	0.0630137	0.0614919	0.019717	9747.91	3490.6	554000	4062.44	69040	Decline	NO	0	0	0	0	0	0	0.176	YES	0.00339446	424	0.0208653	1632	FALSE	6.14687	3.84906	NA	Masai_Kinyawa_MKK	Nilotic	Jew_Ethiopian	TRUE	0.0261	0.0192911	0.0348	0.0154658	ND
Albanian	alba1267	EURASIA	LazaridisNature2014	Albania	41.33	19.83	6	596143	indo1319	Indo-European	Indo-European	22	0.0491062	0.0132319	0.00245715	8186.01	4500.55	22800	16255.4	97095820	Expansion	NO	tosk1239	0	0	0	0	9	0.014	YES	0.000420845	418	0.00172707	834	FALSE	4.10381	1.99522	NA	Gagauz	Turkic	Bulgarian	TRUE	0.0168	0.0104918	0.024	0.013506	ND
Aleut	aleu1260	EURASIA	LazaridisNature2014	Russia	55.18	166	6	596738	eski1264	Eskimo-Aleut	NA	0	0.0445337	0.0347043	NA	1660.39	1185.93	2470	724.399	6641	Decline	YES	0	0	0	0	0	2	0.312	YES	0.0500489	1103	0.0159806	6226	TRUE	0.3193	5.64461	MISMATCH	Bashkir_North_Tabyn_Balysky	Turkic	Eskimo_ChaplinSireniki	NA	NA	NA	NA	NA	Enclave
Algerian	alge1239	AFRICA	LazaridisNature2014	Algeria	36.75	3.04	5	596145	afro1255	Afro-Asiatic	Afro-Asiatic	20	0.0545835	0.0990424	0.0193594	6868.95	3055.89	116000	3154.87	34824	NotSignificant	NO	0	0	0	0	0	15	0.15	YES	0.00250997	636	0.0159006	2286	FALSE	6.33498	3.59434	NA	Jew_Turkish	Indo-European	Tunisian	TRUE	0.0129	0.00912098	0.0162	0.00711959	ND
Algonquin	algo1255	AMERICAS	LazaridisNature2014	Canada	48.4	-71.1	9	595764	algi1248	Algic	NA	1	0.1143	0.0999562	0.0507493	421.224	311.659	580	184.844	5682.7	Decline	YES	0	0	0	0	0	0	0.446	YES	0.0484718	2270	0.0745789	4057	FALSE	1.5386	1.78722	NA	Yaquis	Uto-Aztecan	Cree	NA	NA	NA	NA	NA	ND
Altaian	sout2694	EURASIA	LazaridisNature2014	Russia	51.9	85.95	7	596202	turk1311	Turkic	Turkic	19	0.062467	0.0522328	0.00715926	2761.03	1438.73	7340	1137.33	18206	Decline	NO	0	0	0	sout2694	sout2694	3	0.084	YES	0.00037663	137	0.00566209	2990	FALSE	15.0336	21.8248	NA	Kalmyk	Mongolic-Khitan	Altaian_Kizhi	TRUE	0.0313	0.0232454	0.0371	0.013874	ND
Altaian_Chelkans	chel1242	EURASIA	Jeong_2019	Russia	52.33	86.97	7	584760	turk1311	Turkic	Turkic	17	0.0603754	0.0541347	0.0242627	787.767	470.071	1380	294.99	21567	Decline	NO	0	0	0	0	0	2	0.314	YES	0.0124181	133	0.0245372	2498	FALSE	1.97592	18.782	NA	Hazara	Indo-European	Tubalar	TRUE	0.025	0.0194435	0.0289	0.00947712	ND
Altaian_Kizhi	tuba1274	EURASIA	Jeong_2019	Russia	50.7	86.38	12	585160	turk1311	Turkic	Turkic	19	0.0616769	0.0520113	0.0107885	2355.26	1469	3920	949.469	20061	Decline	YES	0	0	0	sout2694	sout2694	3	0.14	YES	0.00037663	137	0.00815192	395	FALSE	21.6444	2.88321	NA	Mongol_Uuld	Mongolic-Khitan	Altaian	TRUE	0.029	0.0226182	0.0354	0.0128086	ND
Altaian_Telengit	tala1279	EURASIA	Jeong_2019	Russia	50.03	88.5	6	585001	turk1311	Turkic	Turkic	19	0.0673324	0.0574246	0.0152398	1325.13	764.383	3050	520.927	52294	Decline	NO	0	0	0	0	0	4	0.228	YES	0.00559054	274	0.0119552	227	FALSE	2.13847	0.828467	MATCH	Mongol_Uuld	Mongolic-Khitan	Altaian	TRUE	0.0315	0.0219473	0.0371	0.0151161	Match
Ami	amis1246	SOUTHEAST_ASIA	LazaridisNature2014	Taiwan	22.8	121.2	10	596311	aust1307	Austronesian	Austronesian	3	0.126257	0.0297072	0.0352447	1833.62	1453.82	2470	2235.38	4260	Expansion	YES	0	0	amis1246	0	0	1	0.234	YES	0.0169596	913	0.0248276	2043	FALSE	1.46393	2.23768	NA	Vietnamese_South	Austroasiatic	Tagalog	FALSE	-0.0102	-0.0331892	0.025	0.0581574	Misaligned
Armenian	nucl1235	EURASIA	LazaridisNature2014	Armenia	40.1936	44.5454	11	596524	indo1319	Indo-European	Indo-European	41	0.0479729	0.0151232	0.00514532	47533.9	18660.4	398000	18466	5491040	Decline	NO	nucl1235	nucl1235	0	0	0	34	0.008	YES	0.00158311	1384	0.00106838	795	TRUE	0.674862	0.574422	NA	Turkish_Kayseri	Turkic	Iran_Non-Zoroastrian_Fars	TRUE	0.00877	0.00502027	0.0122	0.00713167	ND
Armenian_Hemsheni	hams1240	EURASIA	Jeong_2019	Russia	41	39.7	8	588780	indo1319	Indo-European	Indo-European	46	0.0520566	0.0183496	0.00811399	3183.34	1958.03	6250	1704.08	17540	Decline	NO	nucl1235	nucl1235	0	0	0	39	0.054	YES	0.00414287	419	0.00425296	440	FALSE	1.02657	1.05012	NA	Turkish_Kayseri	Turkic	Armenian	TRUE	0.00916	0.00601935	0.0163	0.010266	ND
Ashkenazi_Jew	east2295	EURASIA	LazaridisNature2014	Poland	52.2333	21.0167	8	596170	indo1319	Indo-European	Indo-European	18	0.0491022	0.0158049	0.00954923	3221.45	2146.81	5660	9086.66	82400000000	Expansion	NO	0	0	0	0	0	5	0.062	YES	0.0045182	1386	0.00489731	2031	FALSE	1.08391	1.46537	NA	Turkish_Adana	Turkic	Jew_Turkish	TRUE	0.0159	0.00917503	0.0222	0.0129893	ND
Assyrian	assy1241	EURASIA	LazaridisNature2016	Turkey_Iran_Iraq	NA	NA	11	590547	afro1255	Afro-Asiatic	Afro-Asiatic	0	0.0494605	0.0182721	NA	6285.64	3990.42	10800	6818.53	14500	Expansion	YES	0	0	0	0	0	0	0.028	YES	0.00408434	NA	0.00277938	NA	TRUE	0.680497	NA	NA	Turkish_Kayseri	Turkic	Lebanese_Muslim	NA	NA	NA	NA	NA	ND
Assyrian_WGA	assy1241	EURASIA	LazaridisNature2014	Armenia	40.3	44.6	5	590258	afro1255	Afro-Asiatic	Afro-Asiatic	41	0.0536254	0.0226316	0.0117333	3821.38	1361.65	45000	1459.91	69254	Decline	YES	0	0	0	0	0	39	0.094	YES	0.00607808	NA	0.00608716	13	FALSE	1.00149	NA	NA	Armenian	Indo-European	Assyrian	TRUE	0.00824	0.00355178	0.0107	0.00719704	ND
Ata_Uassilau	pele1245	OCEANIA	SkoglundNature2016	Papua_New_Guinea	-5.57734	150.886	5	590562	pele1245	Pele-Ata	NA	28	0.168194	0.0636187	0.0603268	443.912	239.427	1130	193.284	4667	Decline	YES	0	0	0	0	0	29	0.144	NO	NA	NA	0.0255216	42	NA	NA	NA	ZeroSameFamilyNeighbors	Mamusi_Paleabu	Austronesian	NA	NA	NA	NA	NA	NA	ND
Atayal	atay1247	SOUTHEAST_ASIA	LazaridisNature2014	Taiwan	24.6	121.3	10	596350	aust1307	Austronesian	Austronesian	2	0.144668	0.0523897	0.0544301	NA	NA	NA	NA	NA	NA	NA	0	0	atay1247	0	0	1	0.33	YES	0.0434782	1114	0.0458834	1112	FALSE	1.05532	0.998205	MATCH	Han_HGDP	Sino-Tibetan	Tagalog	FALSE	-0.0112	-0.0372705	0.0223	0.0596198	MatchBUTMisaligned
Avar_Gunibsky	avar1256	EURASIA	Jeong_2019	Russia	41.22	48.3	5	589278	nakh1245	Nakh-Daghestanian	Nakh-Daghestanian	40	0.0457814	0.0140926	0.00773362	5291.01	2270.79	40800	3396.95	335260	Expansion	NO	0	0	0	0	0	31	0.012	YES	0.00225989	100	0.00134551	267	TRUE	0.595387	2.67	MISMATCH	Kumyk	Turkic	Lezgin	TRUE	0.00229	-0.00040569	0.00504	0.00545016	Enclave
Avar_Unchukulsky	avar1256	EURASIA	Jeong_2019	Russia	42.41	46.43	5	589361	nakh1245	Nakh-Daghestanian	Nakh-Daghestanian	36	0.052499	0.0208013	0.0130574	1437.1	907.951	2960	566.924	179629	Decline	NO	0	0	0	0	0	27	0.138	YES	0.00686571	204	0.00805115	94	FALSE	1.17266	0.460784	MATCH	Kumyk	Turkic	Avar_Gunibsky	TRUE	0.00199	-0.00100888	0.00446	0.0054675	Match
Aymara	sout2996	AMERICAS	LazaridisNature2014	Bolivia	-16.5	-68.2	5	594895	ayma1253	Aymaran	NA	3	0.137977	0.0397299	0.0101764	2838.24	1600.93	7600	1906.32	7315	NotSignificant	YES	0	0	0	0	0	5	0.008	NO	NA	NA	0.00628323	528	NA	NA	NA	ZeroSameFamilyNeighbors	Peru_Quechua	Quechuan	NA	NA	NA	NA	NA	NA	ND
Azeri_Azerbajan	nort2697	EURASIA	Jeong_2019	Azerbaijan	40.06	47.19	9	588316	turk1311	Turkic	Turkic	38	0.0415174	0.0143177	0.00623237	28142.6	10759.6	165000	20848.7	34700	Decline	NO	0	0	0	sout2697	nort2697	30	0.014	YES	0.00178086	1088	0.00171877	1260	TRUE	0.965135	1.15809	MISMATCH	Iran_Non-Zoroastrian_Fars	Indo-European	Turkish_Adana	FALSE	-0.0112	-0.0150862	-0.00201	0.0130754	EnclaveANDMisaligned
Azeri_Dagestan	nort2697	EURASIA	Jeong_2019	Russia	42.2	48.23	7	589110	turk1311	Turkic	Turkic	39	0.0467188	0.0169669	0.0097574	2848.21	2122.14	4140	1046.05	331687	Decline	NO	0	0	0	sout2697	nort2697	29	0.086	YES	0.00523279	1145	0.0057885	1453	FALSE	1.1062	1.269	NA	Iran_Non-Zoroastrian_Fars	Indo-European	Turkish_Kayseri	FALSE	-0.0131	-0.0170391	-0.00333	0.0137043	Misaligned
Baining_Marabu	bain1263	OCEANIA	SkoglundNature2016	Papua_New_Guinea	-4.633	152.3	10	590396	bain1263	Baining	NA	0	0.210124	0.101906	NA	341.406	247.562	494	151.672	1419.1	Decline	YES	0	0	0	0	0	30	NA	NO	NA	NA	0.0670244	113	NA	NA	NA	ZeroSameFamilyNeighbors	Mengen	Austronesian	NA	NA	NA	NA	NA	NA	Drifted
Bajo	indo1317	SOUTHEAST_ASIA	SkoglundNature2016	Indonesia	-3.96749	122.595	10	585463	aust1307	Austronesian	Austronesian	1	0.121396	0.0362881	0.0365172	657.513	442.761	1070	412.337	1533	Decline	YES	0	0	sout2918	0	0	0	0.284	YES	0.026849	2171	0.0302716	2637	FALSE	1.12748	1.21465	NA	Cambodian	Austroasiatic	Malay	FALSE	-0.0507	-0.0705222	-0.0216	0.0488904	Misaligned
Balkar	kara1465	EURASIA	LazaridisNature2014	Russia	43.4833	43.6167	10	596704	turk1311	Turkic	Turkic	36	0.0417906	0.0131802	0.00641358	6550.71	3817.16	13400	3152.43	68040	NotSignificant	YES	0	0	0	balk1254	kara1465	27	0.016	YES	0.00256972	241	0.00182453	25	TRUE	0.710011	0.103734	NA	Kabardinian	Abkhaz-Adyge	Kumyk	FALSE	-0.0115	-0.0153224	-0.00212	0.0132062	Misaligned
Balochi	east2304	EURASIA	PattersonGenetics2012	Pakistan	30.4987	66.5	24	596458	indo1319	Indo-European	Indo-European	10	0.0382856	0.018204	0.00526375	8373.65	6204.69	11300	9487.07	33940	Expansion	YES	east2304	0	0	0	0	2	0.018	YES	0.00106743	558	0.0020331	0	FALSE	1.90467	0	MATCH	Brahui	Dravidian	Makrani	TRUE	0.0118	0.00615832	0.0264	0.0202752	Match
Bashkir_Burzjan_Baimaksky	burz1239	EURASIA	Jeong_2019	Russia	52.58	58.32	8	585104	turk1311	Turkic	Turkic	19	0.0338607	0.0277714	0.0122393	3520.62	2076.8	7240	1583.9	291251	NotSignificant	NO	0	0	0	bash1264	bash1264	6	0.172	YES	0.000376522	120	0.00952214	2320	FALSE	25.2897	19.3333	NA	Hazara	Indo-European	Bashkir_Tamyan_Kypcak	TRUE	0.0118	0.00863322	0.0174	0.00875671	ND
Bashkir_IkskoBelsky_Kyrgyz	bash1264	EURASIA	Jeong_2019	Russia	55.43	54.32	6	589194	turk1311	Turkic	Turkic	23	0.0315185	0.0168732	0.00878342	7542.7	3252.84	50100	4231.87	33440	Decline	NO	0	0	0	bash1264	bash1264	10	0.1	YES	0.00231455	112	0.00643193	837	FALSE	2.77891	7.47321	NA	Russian_Archangelsk_Krasnoborsky	Indo-European	Tatar_Kazan	TRUE	0.00265	-0.00174862	0.00514	0.00688549	ND
Bashkir_IkskoBelsky_Uran	bash1264	EURASIA	Jeong_2019	Russia	56.27	54.08	8	585437	turk1311	Turkic	Turkic	24	0.0325789	0.0174632	0.00862157	5537.98	2863.3	15700	2247.63	64890	Decline	NO	0	0	0	bash1264	bash1264	11	0.116	YES	0.00218301	149	0.00702955	968	FALSE	3.22012	6.49664	NA	Russian	Indo-European	Tatar_Kazan	TRUE	0.00254	-0.00208905	0.0047	0.00678564	ND
Bashkir_Ming_Miyakinsky	bash1264	EURASIA	Jeong_2019	Russia	54.9	55.03	9	584863	turk1311	Turkic	Turkic	22	0.0295818	0.0178493	0.00794265	9467.75	4914.94	29600	5135.25	23230	Decline	NO	0	0	0	bash1264	bash1264	9	0.14	YES	0.00181689	129	0.00812734	2195	FALSE	4.47322	17.0155	NA	Tajik_Lowland_Kulyab	Indo-European	Bashkir_North_Tabyn_Balysky	TRUE	0.00391	0.00121041	0.00738	0.0061731	ND
Bashkir_North_Tabyn_Balysky	bash1264	EURASIA	Jeong_2019	Russia	54.52	56.93	7	588784	turk1311	Turkic	Turkic	20	0.0305551	0.0197609	0.00691109	5163.87	2317.66	19700	2794.92	7818660	Expansion	NO	0	0	0	bash1264	bash1264	7	0.158	YES	0.00181689	129	0.00887604	4857	FALSE	4.88529	37.6512	NA	Yukagir_Forest	Yukaghir	Bashkir_Ming_Miyakinsky	TRUE	0.00507	0.00209495	0.01	0.00795039	ND
Bashkir_Tamyan_Kypcak	bash1264	EURASIA	Jeong_2019	Russia	52.67	56.55	7	584835	turk1311	Turkic	Turkic	20	0.0341163	0.0284545	0.0114133	3275.11	1731.57	8800	1617.98	8158	Decline	YES	0	0	0	bash1264	bash1264	6	0.206	YES	0.000376522	120	0.0108813	2389	FALSE	28.8995	19.9083	NA	Hazara	Indo-European	Bashkir_Burzjan_Baimaksky	TRUE	0.011	0.00807849	0.0174	0.00929546	ND
Basque	basq1248	EURASIA	PattersonGenetics2012	France	43	0	22	595452	basq1248	Basque	NA	22	0.0600209	0.0232767	0.00733003	3494.07	2890.27	4390	33401.4	106190	Expansion	NO	0	0	0	0	0	20	0.054	YES	0.003429	170	0.00423972	238	FALSE	1.23643	1.4	NA	Spanish_Aragon	Indo-European	Spanish_Basque	NA	NA	NA	NA	NA	ND
BedouinA	east2690	EURASIA	PattersonGenetics2012	Israel	31	35	24	596429	afro1255	Afro-Asiatic	Afro-Asiatic	14	0.0449947	0.0191183	0.00427775	8566.77	5340.96	14300	3396.64	91260	Decline	NO	0	0	0	0	0	2	0.058	YES	0.00180925	372	0.00437155	1240	FALSE	2.41622	3.33333	NA	Jew_Turkish	Indo-European	Egyptian2	TRUE	0.00965	0.00655569	0.0122	0.00568615	ND
BedouinB	east2690	EURASIA	PattersonGenetics2012	Israel	31	35	20	596196	afro1255	Afro-Asiatic	Afro-Asiatic	14	0.0675952	0.0413676	0.0220697	1061.77	894.862	1310	692.859	4915	Decline	YES	0	0	0	0	0	2	0.468	YES	0.014224	1585	0.0237734	1240	FALSE	1.67136	0.782334	MATCH	Jew_Turkish	Indo-European	Saudi	TRUE	0.014	0.0110471	0.018	0.00698634	Match
Belarusian	bela1254	EURASIA	LazaridisNature2014	Belarus	53.9199	28.0119	10	596127	indo1319	Indo-European	Indo-European	22	0.0484993	0.0170313	0.00156051	24514	13838.4	54300	4554323	7.99e+16	NotSignificant	NO	bela1254	0	0	0	0	9	0.01	YES	0	318	0.00120107	950	FALSE	Inf	2.98742	NA	Hungarian1	Uralic	Russian_Smolensk	TRUE	0.0188	0.0136906	0.0236	0.00987312	ND
Bengali	beng1280	EURASIA	LazaridisNature2014	Bangladesh	23.7	90.4	7	596420	indo1319	Indo-European	Indo-European	4	0.0435931	0.0398589	0.026214	50019.4	38317.9	75000	242153	40370500	Expansion	NO	beng1280	beng1280	0	0	0	2	0.03	YES	0.0037878	1208	0.00283709	1324	TRUE	0.749007	1.09603	MISMATCH	Vishwabrahmin	Dravidian	Lodhi	TRUE	0.00545	0.00176536	0.0104	0.00863229	Enclave
Bergamo	ital1282	EURASIA	PattersonGenetics2012	Italy	45.6951	9.68072	13	596370	indo1319	Indo-European	Indo-European	21	0.0524372	0.0156973	0.00362086	NA	NA	NA	NA	NA	NA	NA	ital1282	ital1282	0	0	0	6	0.018	YES	0.00145673	596	0.00207072	744	FALSE	1.42149	1.24832	NA	Hungarian2	Uralic	French_Central	TRUE	0.0241	0.0163871	0.0331	0.0167514	ND
Besermyan	bese1243	EURASIA	Jeong_2019	Russia	58.01	52.09	6	589410	ural1272	Uralic	Uralic	26	0.039753	0.0238334	0.0141759	1576.96	1000.02	3230	685.336	15644	Decline	YES	0	0	0	0	0	20	0.128	YES	0.00632324	214	0.00762856	311	FALSE	1.20643	1.45327	NA	Tatar_Kazan	Turkic	Udmurt_Northern	TRUE	0.00359	0.00142468	0.00636	0.00493903	ND
BiakaPygmy	yaka1272	AFRICA	PattersonGenetics2012	Central_African_Republic	4	17	23	593921	atla1278	Atlantic-Congo	Atlantic-Congo	3	0.175035	0.0599293	0.0418917	1385.36	952.107	2160	1207.82	1658	Decline	YES	0	0	0	0	0	0	0.31	YES	0.0351216	3253	0.0374176	2548	FALSE	1.06537	0.783277	MATCH	Khwe	Khoe-Kwadi	Tswana	TRUE	0.0371	0.0184984	0.0447	0.0261797	Match
Brahmin_Tiwari	chha1249	EURASIA	LazaridisNature2014	India	21.9	83.4	15	595961	indo1319	Indo-European	Indo-European	6	0.0382941	0.025029	0.00885242	24648.8	16644.1	42700	10127.2	144150	Decline	NO	0	0	0	0	0	3	0.118	YES	0.0014042	1109	0.00717475	1862	FALSE	5.10949	1.67899	NA	Burusho	Burushaski	GujaratiA	TRUE	0.0237	0.0151187	0.0327	0.0175475	ND
Brahui	brah1256	EURASIA	PattersonGenetics2012	Pakistan	30.4987	66.5	23	596656	drav1251	Dravidian	NA	10	0.0419356	0.0214932	0.0085012	3412.66	2779.29	4440	2930	15950	NotSignificant	YES	0	0	0	0	0	10	0.018	YES	0.0142989	2500	0.0020331	0	TRUE	0.142186	0	NA	Balochi	Indo-European	Jew_Cochin	FALSE	-0.00903	-0.0138012	0.000555	0.0143562	Misaligned
Buka	buka1262	OCEANIA	SkoglundNature2016	Papua_New_Guinea	-5.422	154.673	5	588121	aust1307	Austronesian	Austronesian	30	0.123074	0.0351399	0.0328391	2490.2	1363.32	5960	2486.16	1980	NotSignificant	YES	0	0	0	0	0	9	0.024	YES	0.00805035	18	0.0103176	355	FALSE	1.28163	19.7222	NA	Vella_Lavella	Bilua	Saposa	FALSE	-0.0105	-0.0422662	0.0278	0.0700675	Misaligned
Bulgarian	bulg1262	EURASIA	LazaridisNature2014	Bulgaria	42.1634	24.7412	10	596114	indo1319	Indo-European	Indo-European	16	0.0481953	0.0124789	0.00226137	42978.1	21307.4	251000	69563.2	12070000	Expansion	NO	bulg1262	0	0	0	0	7	0.006	YES	0.000420845	418	0.000619705	743	FALSE	1.47253	1.77751	NA	Hungarian2	Uralic	Albanian	TRUE	0.0162	0.0112408	0.0234	0.0121467	ND
Burbur_WGA	taga1278	AFRICA	LazaridisNature2014	Morocco	33.5	5.1	5	589771	afro1255	Afro-Asiatic	Afro-Asiatic	13	0.0586933	0.102198	0.0225202	15892.6	8129.67	46400	136280	407991400	Expansion	NO	0	0	0	0	0	6	0.198	YES	0.00378363	1176	0.0209689	2264	FALSE	5.54201	1.92517	NA	Jew_Turkish	Indo-European	Moroccan	TRUE	0.0139	0.0104464	0.0178	0.00732688	ND
Burmese	nucl1310	SOUTHEAST_ASIA	SkoglundNature2016	Myanmar	17.96	96.72	10	590458	sino1245	Sino-Tibetan	Sino-Tibetan	4	0.0779016	0.0238632	0.00978882	50053.1	28721.7	131000	290823	242972500	Expansion	NO	0	0	0	0	0	4	0.032	YES	0.00531725	3685	0.00359512	615	TRUE	0.676124	0.166893	NA	Thai	Tai-Kadai	Dungan	TRUE	0.0229	0.0123784	0.0358	0.0234003	ND
Burusho	buru1296	EURASIA	PattersonGenetics2012	Pakistan	36.4984	74	24	594306	buru1296	Burushaski	NA	13	0.0372354	0.025613	0.0127288	3454.22	2388.83	5510	1880.38	19910	Decline	YES	0	0	0	0	0	13	0.094	NO	NA	NA	0.00609758	463	NA	NA	NA	ZeroSameFamilyNeighbors	Pathan	Indo-European	NA	NA	NA	NA	NA	NA	ND
Buryat_Buryatya_Horinsky_Selenginsky	russ1264	EURASIA	Jeong_2019	Russia	52.61	109.85	5	584592	mong1349	Mongolic-Khitan	Mongolic-Khitan	8	0.0809321	0.0696485	0.00175016	5299.01	2394.26	28900	3878.59	35570	NotSignificant	NO	0	0	0	0	0	2	0.054	YES	0	586	0.0042108	1686	FALSE	Inf	2.87713	NA	Evenk_FarEast	Tungusic	Buryat_Irkutskaya	TRUE	0.0319	0.0266394	0.0397	0.0130262	ND
Buryat_Buryatya_Zakamensky	russ1264	EURASIA	Jeong_2019	Russia	50.88	103.43	6	585589	mong1349	Mongolic-Khitan	Mongolic-Khitan	13	0.0833606	0.0717628	0.00532355	3002.58	1730.3	7410	1404.12	15805	Decline	NO	0	0	0	0	0	5	0.13	YES	0.00175922	482	0.00768464	2168	FALSE	4.36821	4.49793	NA	Evenk_FarEast	Tungusic	Buryat_Buryatya_Horinsky_Selenginsky	TRUE	0.0321	0.026805	0.039	0.0122362	ND
Buryat_Irkutskaya	russ1264	EURASIA	Jeong_2019	Russia	57.3	105.69	12	586724	mong1349	Mongolic-Khitan	Mongolic-Khitan	7	0.0783569	0.0675057	0.00447981	4302.39	2579.63	8750	2255.57	51210	Decline	NO	0	0	0	0	0	3	0.078	YES	0	586	0.00542092	1851	FALSE	Inf	3.1587	NA	Evenk_FarEast	Tungusic	Buryat_Buryatya_Horinsky_Selenginsky	TRUE	0.0289	0.0247297	0.0343	0.00957471	ND
Buryat_Zabaikalsky_Aginsky	russ1264	EURASIA	Jeong_2019	Russia	51.11	114.54	12	586590	mong1349	Mongolic-Khitan	Mongolic-Khitan	8	0.0793944	0.068174	0.00438825	5974.56	4004.96	10300	2891.22	1058740	Expansion	NO	0	0	0	0	0	2	0.052	YES	0	363	0.00415158	1444	FALSE	Inf	3.97796	NA	Evenk_FarEast	Tungusic	Buryat_Buryatya_Horinsky_Selenginsky	TRUE	0.0322	0.0265438	0.0375	0.0109915	ND
Cambodian	cent1989	SOUTHEAST_ASIA	PattersonGenetics2012	Cambodia	12	105	10	594478	aust1305	Austroasiatic	NA	2	0.0901529	0.0195753	0.00288154	60335.4	25774.7	863000	50562	1873000	Expansion	NO	0	0	0	0	0	1	0.018	YES	0.00407468	1009	0.0011924	528	TRUE	0.292636	0.52329	NA	Thai	Tai-Kadai	Vietnamese_North	NA	NA	NA	NA	NA	ND
Cameroon_Aghem	aghe1239	AFRICA	Lipson_2020	Cameroon	6.3834	10.0664	28	556610	atla1278	Atlantic-Congo	Atlantic-Congo	4	0.15087	0.0565238	0.00923426	2416.57	1680.13	3560	1112.54	21393	NotSignificant	NO	0	0	0	0	0	0	0.082	YES	0.00788956	691	0.0109271	2579	FALSE	1.38501	3.73227	NA	Mende	Mande	Yoruba	TRUE	0.0833	0.0615665	0.0981	0.0365631	ND
Cameroon_Bafut	bafu1246	AFRICA	Lipson_2020	Cameroon	6.0861	10.1314	11	556180	atla1278	Atlantic-Congo	Atlantic-Congo	4	0.152291	0.0564607	0.00891926	2568.42	1769.77	4000	993.962	367705	NotSignificant	NO	0	0	0	0	0	0	0.074	YES	0.00708868	704	0.0102233	2590	FALSE	1.4422	3.67898	NA	Mende	Mande	Yoruba	TRUE	0.082	0.058298	0.0965	0.038202	ND
Cameroon_Mbo	mboc1235	AFRICA	Lipson_2020	Cameroon	5.3495	9.8345	18	555526	atla1278	Atlantic-Congo	Atlantic-Congo	4	0.148053	0.0532526	0.00799332	5630.04	3600.05	10000	2873.21	15200	Decline	YES	0	0	0	0	0	0	0.038	YES	0.00438518	695	0.00715106	2786	FALSE	1.63073	4.00863	NA	Luo	Nilotic	Yoruba	TRUE	0.0786	0.0571471	0.0933	0.0361371	ND
Chechen	chec1245	EURASIA	LazaridisNature2014	Russia	43.3333	45.65	9	596269	nakh1245	Nakh-Daghestanian	Nakh-Daghestanian	37	0.0466809	0.0159485	0.00766842	3684.51	2482.54	6490	8702.18	2099998000	Expansion	NO	0	0	0	0	0	28	0.026	YES	0.00354229	89	0.00269356	76	TRUE	0.760401	0.853933	NA	Kumyk	Turkic	Ingushian	FALSE	-0.00166	-0.00459234	0.00269	0.00728569	Misaligned
Chipewyan	chip1261	AMERICAS	LazaridisNature2014	Canada	59.6	-107.3	26	596318	atha1245	Athabaskan-Eyak-Tlingit	NA	0	0.10999	0.0757611	NA	724.731	622.121	853	437.319	2096	Decline	YES	0	0	0	0	0	0	0.406	NO	NA	NA	0.0384012	1079	NA	NA	NA	ZeroSameFamilyNeighbors	Cree	Algic	NA	NA	NA	NA	NA	NA	ND
Chukchi	chuk1273	EURASIA	LazaridisNature2014	Russia	69	169	15	596170	chuk1271	Chukotko-Kamchatkan	NA	0	0.109567	0.100533	NA	843.529	726.071	1020	717.495	1716	Decline	YES	0	0	0	0	0	5	0.222	YES	0	108	0.0114405	555	FALSE	Inf	5.13889	NA	Eskimo_Sireniki	Eskimo-Aleut	Chukchi_Ayon	NA	NA	NA	NA	NA	Drifted
Chukchi_Ayon	chuk1273	EURASIA	LazaridisNature2014	Russia	69.9	168	10	597089	chuk1271	Chukotko-Kamchatkan	NA	4	0.100482	0.0914317	0.0206321	815.407	638.35	1080	550.54	1815	Decline	YES	0	0	0	0	0	5	0.27	YES	0	108	0.0133965	663	FALSE	Inf	6.13889	NA	Eskimo_Sireniki	Eskimo-Aleut	Chukchi	NA	NA	NA	NA	NA	ND
Chuvash	chuv1255	EURASIA	LazaridisNature2014	Russia	56.1103	47.2511	10	596454	turk1311	Turkic	Turkic	25	0.0350647	0.0202777	0.010299	3407.6	2221.01	5770	3936.44	1647800	Expansion	NO	0	0	0	chuv1255	chuv1255	16	0.138	YES	0.0028651	155	0.00806522	611	FALSE	2.81499	3.94194	NA	Russian_Archangelsk_Krasnoborsky	Indo-European	Chuvash_Tatarstan	TRUE	0.00274	-0.00201621	0.00514	0.00715873	ND
Chuvash_Tatarstan	chuv1255	EURASIA	Jeong_2019	Russia	54.75	47.78	6	589400	turk1311	Turkic	Turkic	23	0.0386876	0.0195608	0.00893915	3883.39	1952.79	9600	3308.65	12900	NotSignificant	YES	0	0	0	chuv1255	chuv1255	13	0.088	YES	0.0028651	155	0.00582019	766	FALSE	2.03141	4.94194	NA	Russian_Archangelsk_Krasnoborsky	Indo-European	Chuvash	TRUE	0.00192	-0.00400003	0.00412	0.00811907	ND
Circassian	circ1239	EURASIA	Jeong_2019	Russia	44.2	41.83	9	588791	abkh1242	Abkhaz-Adyge	Abkhaz-Adyge	39	0.0411687	0.0127289	0.00611129	10965.6	6304.9	25900	6934.04	16230	Decline	NO	0	0	0	0	0	35	0.016	YES	0.000421323	149	0.0018794	164	FALSE	4.46071	1.10067	NA	Balkar	Turkic	Kabardinian	TRUE	0.00478	0.00303773	0.00708	0.00404106	ND
Cocama	coca1260	AMERICAS	Barbieri_2018	Colombia	-4.13354	-69.9819	7	596410	tupi1275	Tupian	Tupian	7	0.140777	0.0348618	0.0298302	1730.3	1318.37	2550	747.61	8043	Decline	YES	0	0	0	0	0	7	0.094	YES	0.0218295	2851	0.0217647	3455	TRUE	0.997032	1.21186	MISMATCH	Maya	Mayan	Guarani	FALSE	-0.00196	-0.0274136	0.013	0.0403764	EnclaveANDMisaligned
Cree	cree1272	AMERICAS	LazaridisNature2014	Canada	50.3	-102.5	12	596248	algi1248	Algic	NA	0	0.0769	0.052602	NA	1970.88	1405.78	3000	1045.54	4650	Decline	YES	0	0	0	0	0	0	0.264	YES	0.0129992	1638	0.031436	2608	FALSE	2.4183	1.59219	NA	Yaquis	Uto-Aztecan	Ojibwa	NA	NA	NA	NA	NA	ND
Croatian	croa1245	EURASIA	LazaridisNature2014	Croatia	43.513	16.446	10	595538	indo1319	Indo-European	Indo-European	23	0.0493091	0.0137465	0.00317218	29509.9	11372.2	403000	17228.7	535210	NotSignificant	NO	serb1264	0	0	0	0	6	0.012	YES	0.000903075	693	0.00150193	487	FALSE	1.66313	0.702742	MATCH	Hungarian2	Uralic	Bulgarian	TRUE	0.0215	0.0155017	0.0299	0.0143532	Match
Cusco2	cusc1236	AMERICAS	Barbieri_2018	Peru	-13.5237	-71.9724	7	596425	quec1387	Quechuan	Quechuan	4	0.096756	0.0309584	0.0158643	6478.39	3301.4	18600	5515.67	18880	Expansion	YES	0	0	0	0	0	1	0.016	YES	0.0125617	1048	0.0101764	524	TRUE	0.810113	0.5	NA	Aymara	Aymaran	Luya	NA	NA	NA	NA	NA	ND
Cypriot	cypr1248	EURASIA	LazaridisNature2014	Cyprus	35.13	33.43	8	596390	afro1255	Afro-Asiatic	Afro-Asiatic	22	0.0501173	0.016282	0.00417516	11054.2	4620	158000	5281.14	76000	Decline	NO	0	0	0	0	0	11	0.026	YES	0.00175814	235	0.0026024	441	FALSE	1.4802	1.8766	NA	Turkish_Kayseri	Turkic	Lebanese_Muslim	TRUE	0.00449	0.000928652	0.00722	0.00628912	ND
Czech	czec1258	EURASIA	LazaridisNature2014	Czechoslovia(pre1989)	50.1	14.4	10	596160	indo1319	Indo-European	Indo-European	15	0.0488023	0.0146625	0.00148883	43991.2	21994.3	167000	357788	9139978000	Expansion	NO	czec1258	0	0	0	0	2	0.002	YES	0	199	0	450	FALSE	NA	2.26131	NA	Hungarian1	Uralic	German_Lipsian	TRUE	0.0225	0.0160922	0.0309	0.0147967	ND
Dai	luuu1242	EURASIA	PattersonGenetics2012	China	21	100	10	596304	taik1256	Tai-Kadai	NA	6	0.106969	0.0977972	0.00894911	9058.62	5180.3	18700	4564.81	25020	Decline	YES	0	0	0	0	0	6	0.014	YES	0.00608592	803	0.00305785	1337	TRUE	0.502447	1.66501	MISMATCH	Vietnamese_South	Austroasiatic	Thai	NA	NA	NA	NA	NA	Enclave
Damara	nama1264	AFRICA	PickrellNatureCommunications2012	Namibia	-19.8302	16.2257	13	595145	khoe1240	Khoe-Kwadi	Khoe-Kwadi	17	0.156733	0.0591694	0.0575677	1126.83	879.157	1430	1367.29	3154	Expansion	YES	0	0	0	0	0	12	0.108	YES	0.0305299	617	0.0132596	235	TRUE	0.434315	0.380875	NA	Himba	Atlantic-Congo	Khwe	TRUE	0.0288	-0.0331676	0.0499	0.0831073	ND
Darginian	darg1241	EURASIA	Jeong_2019	Russia	42.18	47.22	8	589083	nakh1245	Nakh-Daghestanian	Nakh-Daghestanian	38	0.0514951	0.0213049	0.0142501	2211.84	1161.39	5700	1273.7	12059	NotSignificant	YES	0	0	0	0	0	29	0.158	YES	0.00625438	140	0.00888963	130	FALSE	1.42134	0.928571	MATCH	Kumyk	Turkic	Avar_Gunibsky	TRUE	0.00621	-0.000231604	0.00787	0.00810576	Match
Daur	daur1238	EURASIA	PattersonGenetics2012	China	48.4975	124	9	595156	mong1349	Mongolic-Khitan	Mongolic-Khitan	4	0.0965232	0.0869152	0.00607468	5694.59	3089.89	16400	3219.62	326580	Expansion	NO	0	0	0	0	0	3	0.034	YES	0.00211005	1064	0.00309945	3290	FALSE	1.4689	3.09211	NA	Xibo	Tungusic	Mongola	TRUE	0.0392	0.0328882	0.0457	0.0128194	ND
Dinka	dink1262	AFRICA	LazaridisNature2014	Sudan	8.78333	27.4	10	594160	nilo1247	Nilotic	NA	1	0.143643	0.0535464	0.0854613	14676	6744.71	55800	8299.4	201996400	Expansion	NO	0	0	0	0	0	1	0.134	YES	0.0141033	1250	0.0161427	1334	FALSE	1.1446	1.0672	NA	Luhya	Atlantic-Congo	Luo	NA	NA	NA	NA	NA	ND
Druze	sout3123	EURASIA	PattersonGenetics2012	Israel	32	35	42	595536	afro1255	Afro-Asiatic	Afro-Asiatic	15	0.0527188	0.0203902	0.00851152	2672.45	2148	3440	1174.07	101558	NotSignificant	NO	0	0	0	0	0	3	0.092	YES	0.00597256	216	0.00599038	1251	FALSE	1.00298	5.79167	NA	Armenian	Indo-European	Lebanese_Muslim	TRUE	0.00508	0.000850518	0.00821	0.00736194	ND
Dungan	dung1253	EURASIA	Jeong_2019	Uzbekistan	41.3	69.27	13	589077	sino1245	Sino-Tibetan	Sino-Tibetan	13	0.0793969	0.0687433	0.0365482	17854.5	12020	32900	6628.7	750180	Decline	NO	0	0	0	0	0	13	0.022	YES	0.00306833	4066	0.00236873	2805	TRUE	0.771993	0.689867	NA	Tu	Mongolic-Khitan	Han-NChina	TRUE	0.0656	0.0558519	0.0696	0.0137771	ND
Dusun	dusu1277	SOUTHEAST_ASIA	SkoglundNature2016	Brunei	4.71	114.67	10	590464	aust1307	Austronesian	Austronesian	2	0.11464	0.024265	0.0250767	1226.44	929.134	1830	780.316	4727	Decline	YES	0	0	0	0	0	0	0.196	YES	0.0144721	1300	0.0186098	2052	FALSE	1.28591	1.57846	NA	Vietnamese_North	Austroasiatic	Tagalog	FALSE	-0.0234	-0.045752	0.00731	0.0530572	Misaligned
Egyptian1	egyp1253	AFRICA	LazaridisNature2014	Egypt	31.12	30.96	11	596723	afro1255	Afro-Asiatic	Afro-Asiatic	15	0.0462456	0.109773	0.00569994	18454.9	9248.76	76800	7272.66	1065130	Decline	NO	0	0	0	0	0	4	0.036	YES	0	109	0.00564424	1116	FALSE	Inf	10.2385	NA	Jew_Turkish	Indo-European	Egyptian2	TRUE	0.0106	0.008033	0.0131	0.00510595	ND
Egyptian2	egyp1253	AFRICA	LazaridisNature2014	Egypt	30.1736	31.2341	7	596500	afro1255	Afro-Asiatic	Afro-Asiatic	13	0.0464364	0.104756	0.0045788	NA	NA	NA	NA	NA	NA	NO	0	0	0	0	0	2	0.046	YES	0	109	0.0065914	1225	FALSE	Inf	11.2385	NA	Jew_Turkish	Indo-European	Egyptian1	TRUE	0.0114	0.00877331	0.0145	0.00573455	ND
English_Cornwall	stan1293	EURASIA	LazaridisNature2014	GreatBritain	50.03	-4.9	5	596301	indo1319	Indo-European	Indo-European	22	0.0508932	0.0147481	0.00170202	29674.6	10181.7	2990000000	11945.3	1103850	Decline	NO	stan1293	stan1293	0	0	0	3	0.008	YES	0	418	0.00102916	1776	FALSE	Inf	4.2488	NA	Hungarian1	Uralic	English_Kent	TRUE	0.0281	0.0207546	0.047	0.0262363	ND
English_Kent	stan1293	EURASIA	LazaridisNature2014	GreatBritain	51.19	0.73	5	596277	indo1319	Indo-European	Indo-European	25	0.0499614	0.0142126	0.00116425	11150.4	4930.95	52800	44545.6	26393110	Expansion	NO	stan1293	stan1293	0	0	0	3	0.004	YES	0	418	0.000364338	1390	FALSE	Inf	3.32536	NA	Hungarian1	Uralic	English_Cornwall	TRUE	0.0258	0.018184	0.0429	0.0247537	ND
Eskimo_ChaplinSireniki	cent2128	EURASIA	LazaridisNature2014	Russia	64.48	172.86	5	596481	eski1264	Eskimo-Aleut	NA	2	0.0988048	0.089665	0.0128968	906.662	533.909	2560	743.393	853	Decline	YES	0	0	0	0	0	3	0.31	YES	0	51	0.0150001	531	FALSE	Inf	10.4118	NA	Chukchi	Chukotko-Kamchatkan	Eskimo_Sireniki	NA	NA	NA	NA	NA	ND
Eskimo_Naukan	nauk1242	EURASIA	LazaridisNature2014	Russia	66.02	169.71	15	596480	eski1264	Eskimo-Aleut	NA	3	0.104457	0.0967728	0.0219908	833.224	657.109	1080	576.825	1354	NotSignificant	YES	0	0	0	0	0	3	0.366	YES	0.00696286	266	0.0213696	333	FALSE	3.06908	1.25188	NA	Chukchi	Chukotko-Kamchatkan	Eskimo_Sireniki	NA	NA	NA	NA	NA	ND
Eskimo_Sireniki	sire1246	EURASIA	LazaridisNature2014	Russia	64.4	173.9	6	595644	eski1264	Eskimo-Aleut	NA	0	0.114377	0.10621	NA	1013.54	677.12	1790	1698.26	2869	Expansion	YES	0	0	0	0	0	2	0.222	YES	0	51	0.0114405	555	FALSE	Inf	10.8824	NA	Chukchi	Chukotko-Kamchatkan	Eskimo_ChaplinSireniki	NA	NA	NA	NA	NA	Drifted
Estonian	esto1258	EURASIA	LazaridisNature2014	Estonia	58.539	24.8893	10	596680	ural1272	Uralic	Uralic	13	0.0495937	0.01992	0.00213614	15246.7	7261.67	64100	13455.4	1522910	Expansion	NO	0	0	0	0	0	9	0.01	YES	0.0022277	1290	0.00112285	710	TRUE	0.50404	0.550388	NA	Russian_Smolensk	Indo-European	Hungarian2	TRUE	0.00649	-0.00864648	0.01	0.0186933	ND
Even	even1260	EURASIA	LazaridisNature2014	Russia	57.53	135.88	9	596617	tung1282	Tungusic	Tungusic	4	0.0564568	0.0474481	0.012574	3292.07	1726.98	8940	1599.18	10354	Decline	YES	0	0	0	0	0	2	0.112	YES	0.00445791	317	0.00684179	3548	FALSE	1.53475	11.1924	NA	Kazakhs_East_Kazakhstan_Naiman	Turkic	Evenk_FarEast	FALSE	-0.000535	-0.00734983	0.00886	0.0162051	Misaligned
Evenk_FarEast	even1259	EURASIA	Jeong_2019	Russia	54.7	135.3	5	588869	tung1282	Tungusic	Tungusic	5	0.075844	0.064919	0.00647042	4833.89	2069.21	49100	2435.39	12510	Decline	NO	0	0	0	0	0	2	0.032	YES	0.00445791	317	0.00300931	3050	TRUE	0.67505	9.62145	MISMATCH	Mongol_Uuld	Mongolic-Khitan	Even	TRUE	0.0103	0.00484239	0.0171	0.0122265	Enclave
Evenk_Transbaikal	even1259	EURASIA	Jeong_2019	Russia	56.9	118.2	11	586078	tung1282	Tungusic	Tungusic	6	0.0958428	0.0849873	0.0161166	1513.81	998.577	2660	780.517	3607	Decline	YES	0	0	0	0	0	5	0.29	YES	0.0122116	1065	0.0142036	732	FALSE	1.16312	0.687324	MATCH	Khamnegan	Mongolic-Khitan	Even	TRUE	0.0155	0.0039819	0.0219	0.0178943	Match
Ezid	nort2641	EURASIA	Jeong_2019	Armenia	36.9	46.6	7	585272	indo1319	Indo-European	Indo-European	39	0.0466253	0.0172823	0.00876586	5518.89	2900.46	14100	3730.28	3748090	Expansion	NO	0	0	0	0	0	30	0.058	YES	0.00307302	981	0.00441546	1003	FALSE	1.43685	1.02243	NA	Turkish_Adana	Turkic	Iran_Non-Zoroastrian_Fars	TRUE	0.00884	0.00557708	0.0161	0.0105009	ND
Finnish	finn1318	EURASIA	LazaridisNature2014	Finland	60.2	24.9	8	596498	ural1272	Uralic	Uralic	10	0.0461493	0.0198221	0.00514492	4838.88	3412.42	6770	23886.7	1269997000	Expansion	NO	0	0	0	0	0	6	0.034	YES	0.00149317	424	0.00309625	1145	FALSE	2.07361	2.70047	NA	Russian_Archangelsk_Krasnoborsky	Indo-European	Karelian_Southern	TRUE	0.00649	-0.00762868	0.00856	0.01619	ND
French_Central	stan1290	EURASIA	PattersonGenetics2012	France	46	2	26	595526	indo1319	Indo-European	Indo-European	21	0.0492587	0.0140044	0.00158479	390006	141348	3860000	857797	44899760000	Expansion	NO	stan1290	stan1290	0	0	0	3	0.006	YES	4.99e-05	585	0.000841649	1312	FALSE	16.8667	2.24274	NA	Hungarian1	Uralic	English_Kent	TRUE	0.0303	0.0222563	0.049	0.0267441	ND
French_East	stan1290	EURASIA	LazaridisNature2014	France	49.047	6.61545	10	588419	indo1319	Indo-European	Indo-European	20	0.0494671	0.0135719	0.00164897	54368.7	27658.4	490000	148836	95966300	Expansion	NO	stan1290	stan1290	0	0	0	4	0.006	YES	0	346	0.00073341	937	FALSE	Inf	2.70809	NA	Hungarian2	Uralic	French_Northwest	TRUE	0.0251	0.0173267	0.0332	0.015826	ND
French_Northwest	stan1290	EURASIA	LazaridisNature2014	France	50.462	2.333	10	588426	indo1319	Indo-European	Indo-European	25	0.0493089	0.0138989	0.00226322	627891	128154	21700000	378330100	322000000000000	Expansion	NO	stan1290	stan1290	0	0	0	3	0.012	YES	0	346	0.00136251	1263	FALSE	Inf	3.65029	NA	Hungarian2	Uralic	French_East	TRUE	0.0253	0.0177927	0.0417	0.0238759	ND
French_South	stan1290	EURASIA	LazaridisNature2014	France	43.09	-0.05	7	596028	indo1319	Indo-European	Indo-European	22	0.0554475	0.0186998	0.00416679	5275.01	2737.33	13600	6117.79	7600	NotSignificant	YES	stan1290	stan1290	0	0	0	4	0.032	YES	0.0019941	246	0.00303636	218	FALSE	1.52267	0.886179	MATCH	Spanish_PaisVasco	Basque	Spanish_Aragon	TRUE	0.0322	0.0234404	0.0513	0.0278447	Match
French_West	stan1290	EURASIA	LazaridisNature2014	France	48.2988	-4.12301	10	589222	indo1319	Indo-European	Indo-European	23	0.0503987	0.0159384	0.00155599	73737.1	37465.3	391000	44715740	2.7e+16	QuiteConstant	NO	stan1290	stan1290	0	0	0	3	0.014	YES	8.76e-05	568	0.00170447	1726	FALSE	19.4574	3.03873	NA	Hungarian2	Uralic	Irish_Leinster	TRUE	0.0325	0.023568	0.0548	0.0312064	ND
Gagauz	gaga1249	EURASIA	Jeong_2019	Moldova	45.54	28.38	9	587809	turk1311	Turkic	Turkic	23	0.0472002	0.0127894	0.00324584	13524	6641.21	31100	4960.71	1068180	Decline	NO	0	0	0	gaga1249	gaga1249	19	0.006	YES	0.00288348	506	0.000761213	476	TRUE	0.263991	0.940711	NA	Bulgarian	Indo-European	Turkish_Istanbul	FALSE	-0.0181	-0.0242434	-0.00674	0.0175052	Misaligned
Gambian	mand1436	AFRICA	LazaridisNature2014	Gambia	13.4	16.7	6	595820	mand1469	Mande	NA	0	0.148071	0.0563194	NA	5266.08	1614.78	35500	2150.47	2558610	Decline	NO	0	0	0	0	0	0	0.03	YES	0.00321109	3311	0.0060961	1552	FALSE	1.89845	0.468741	MATCH	Yoruba	Atlantic-Congo	Mende	NA	NA	NA	NA	NA	Match
Gana	gana1274	AFRICA	PickrellNatureCommunications2012	Botswana	-21.6523	23.3889	8	596089	khoe1240	Khoe-Kwadi	Khoe-Kwadi	19	0.178396	0.0531836	0.0213751	1787.42	1204.87	3040	905.656	5162	Decline	YES	0	0	0	0	0	13	0.128	YES	0.0120332	273	0.0154139	768	FALSE	1.28095	2.81319	NA	Khomani	Tuu	Tshwa	TRUE	0.00501	-0.00147198	0.0107	0.0121472	ND
Georgian	nucl1302	EURASIA	LazaridisNature2014	Georgia	42.5	41.85	12	596146	kart1248	Kartvelian	NA	38	0.0524444	0.0177467	0.0070397	21513.5	11149.2	54300	13092.7	32493590	Expansion	NO	0	0	0	0	0	35	0.006	YES	0.000589687	194	0.000617216	88	FALSE	1.04668	0.453608	MATCH	Abkhasian	Abkhaz-Adyge	Georgian_Laz	TRUE	0.0035	-0.00168752	0.00767	0.00935488	Match
Georgian_Imeretins	imer1248	EURASIA	Jeong_2019	Georgia	42.25	42.7	6	588742	kart1248	Kartvelian	NA	38	0.0523146	0.0192988	0.00849346	6362.94	2761.45	25500	3218.81	22680	Decline	NO	0	0	0	0	0	35	0.048	YES	0.00248071	213	0.00386263	725	FALSE	1.55707	3.40376	NA	Turkish_Kayseri	Turkic	Georgian_Laz	TRUE	0.00571	0.000155513	0.00728	0.00712327	ND
Georgian_Laz	lazz1240	EURASIA	Jeong_2019	Turkey	40.93	40.84	6	587365	kart1248	Kartvelian	NA	45	0.0492828	0.0170455	0.00596049	14431.4	5804.78	168000	6538.57	347850	NotSignificant	NO	0	0	0	0	0	42	0.008	YES	0.000589687	194	0.00106818	231	FALSE	1.81144	1.19072	NA	Abkhasian	Abkhaz-Adyge	Georgian	TRUE	0.00237	-0.00171884	0.00612	0.00783391	ND
German_Lipsian	stan1295	EURASIA	LazaridisNature2016	Germany	51.34	12.373	10	589896	indo1319	Indo-European	Indo-European	16	0.0494519	0.0147285	0.00100108	44162.2	19984.7	497000	119425	3137500	Expansion	NO	stan1295	stan1295	0	0	0	2	0.002	YES	0	199	0	646	FALSE	NA	3.24623	NA	Hungarian2	Uralic	Czech	TRUE	0.0248	0.0177642	0.0328	0.0150738	ND
German_Sorb	sorb1249	EURASIA	LazaridisNature2016	Germany	51.275	14.102	9	589752	indo1319	Indo-European	Indo-European	16	0.0506588	0.0175312	0.0033885	7418.91	4041.23	19400	4991.33	645240	Expansion	NO	0	0	0	0	0	2	0.014	YES	0.00110282	1380	0.00174051	555	FALSE	1.57824	0.402174	MATCH	Hungarian1	Uralic	Ukrainian_Sumskaya	TRUE	0.0235	0.0168623	0.0317	0.0147886	Match
Greek_Athens	gree1276	EURASIA	LazaridisNature2014	Greece	37.9667	23.7167	8	596132	indo1319	Indo-European	Indo-European	15	0.0492159	0.0138835	0.00301028	8945.36	4223.72	32500	3325.85	810450	Decline	NO	mode1248	mode1248	0	0	0	6	0.024	YES	0.00125067	501	0.0024903	563	FALSE	1.99117	1.12375	NA	Turkish_Istanbul	Turkic	Albanian	TRUE	0.0161	0.01024	0.0228	0.012561	ND
Greek_Thessaloniki	gree1276	EURASIA	LazaridisNature2014	Greece	40.64	22.94	14	595968	indo1319	Indo-European	Indo-European	17	0.0505896	0.0143569	0.00317218	14767.9	8773.27	39500	7518.6	34210	Decline	NO	mode1248	mode1248	0	0	0	7	0.012	YES	0.000485757	227	0.0015254	702	FALSE	3.14025	3.09251	NA	Gagauz	Turkic	Bulgarian	TRUE	0.0156	0.0107067	0.0233	0.0126039	ND
Greek_WGA	gree1276	EURASIA	LazaridisNature2014	Greece	37.9	23.7	18	590726	indo1319	Indo-European	Indo-European	15	0.0510369	0.0156557	0.00441839	84471.1	43251.8	276000	120835	550951900	Expansion	NO	mode1248	mode1248	0	0	0	6	0.04	YES	0.00201607	506	0.0035149	935	FALSE	1.74344	1.84783	NA	Gagauz	Turkic	Albanian	TRUE	0.0158	0.0105369	0.0236	0.0130858	ND
Guarani	mbya1239	AMERICAS	LazaridisNature2014	Argentina	-27.5	-59	5	595882	tupi1275	Tupian	Tupian	2	0.140755	0.0327225	0.0382336	2236.71	1280.29	5860	1217.7	4872	Decline	YES	0	0	0	0	0	0	0.042	YES	0.0218295	2851	0.0158677	6221	TRUE	0.726893	2.18204	MISMATCH	Maya	Mayan	Cocama	TRUE	0.00176	-0.025058	0.013	0.0381027	Enclave
Guarani_GN	mbya1239	AMERICAS	SkoglundNature2015	Brazil	-23.3333	-54.5	7	590305	tupi1275	Tupian	Tupian	2	0.139911	0.0427295	0.0298121	727.567	537.322	1020	265.039	117907	Decline	NO	0	0	0	0	0	0	0.194	YES	0.0278617	648	0.0277619	6159	TRUE	0.996418	9.50463	MISMATCH	Maya	Mayan	Guarani	TRUE	0.0115	0.0023758	0.035	0.0326084	Enclave
Guarani_KW	mbya1239	AMERICAS	SkoglundNature2015	Brazil	-23.3333	-55.2	9	590124	tupi1275	Tupian	Tupian	2	0.173552	0.0646099	0.040184	390.49	326.386	471	141.384	546958	Decline	NO	0	0	0	0	0	0	NA	YES	0.0317626	72	0.0485564	6110	FALSE	1.52873	84.8611	NA	Maya	Mayan	Guarani_GN	TRUE	0.0189	0.00759995	0.0415	0.0338927	ND
Gui	gwii1239	AFRICA	PickrellNatureCommunications2012	Botswana	-21.4866	23.2947	11	596042	khoe1240	Khoe-Kwadi	Khoe-Kwadi	20	0.188627	0.0718096	0.0199362	1602.37	1177.3	2420	855.11	5483	Decline	YES	0	0	0	0	0	14	0.082	YES	0.0123823	187	0.0109812	280	TRUE	0.886847	1.49733	MISMATCH	Hoan	Kxa	Naro	FALSE	-0.00209	-0.0137436	0.0246	0.0383832	EnclaveANDMisaligned
GujaratiA	guja1252	EURASIA	LazaridisNature2014	India	23.2	72.7	5	596482	indo1319	Indo-European	Indo-European	7	0.0394316	0.0231541	0.00473178	9447.76	3406.7	268000	3787.26	73310	Decline	NO	guja1252	guja1252	0	0	0	1	0.104	YES	0.000365112	454	0.00653707	1486	FALSE	17.9043	3.27313	NA	Burusho	Burushaski	Sindhi	TRUE	0.0181	0.00959291	0.0297	0.020063	ND
GujaratiB	guja1252	EURASIA	LazaridisNature2014	India	23.2	72.7	5	596934	indo1319	Indo-European	Indo-European	7	0.0412972	0.027888	0.00601746	5201.61	2446.29	20300	3165.95	44720	Decline	NO	guja1252	guja1252	0	0	0	1	0.132	YES	0.00176969	454	0.00781831	1119	FALSE	4.4179	2.46476	NA	Vishwabrahmin	Dravidian	Sindhi	TRUE	0.0157	0.00691978	0.0246	0.0176814	ND
GujaratiC	guja1252	EURASIA	LazaridisNature2014	India	23.2	72.7	5	596912	indo1319	Indo-European	Indo-European	7	0.0443677	0.0336695	0.00575799	5360.23	3609.02	8830	18858.8	62796880	Expansion	NO	guja1252	guja1252	0	0	0	1	0.09	YES	0.00256552	1109	0.00596729	1119	FALSE	2.32596	1.00902	NA	Vishwabrahmin	Dravidian	Brahmin_Tiwari	TRUE	0.0123	0.00580844	0.02	0.0141729	ND
Hadza	hadz1240	AFRICA	LazaridisNature2014	Tanzania	-3.8	35.3	20	596532	hadz1240	Hadza	NA	7	0.151291	0.0681897	0.0470931	629.812	524.259	780	243.25	9321.3	Decline	YES	0	0	0	0	0	7	0.064	NO	NA	NA	0.00897604	31	NA	NA	NA	ZeroSameFamilyNeighbors	Hadza1	Sandawe	NA	NA	NA	NA	NA	NA	ND
Hadza1	hadz1240	AFRICA	PickrellNatureCommunications2012	Tanzania	-3.6	35.1	5	584315	hadz1240	Hadza	NA	7	0.170426	0.0891819	0.0741568	414.621	278.921	714	170.537	4566.5	Decline	YES	0	0	0	0	0	7	0.064	NO	NA	NA	0.00897604	31	NA	NA	NA	ZeroSameFamilyNeighbors	Hadza	Sandawe	NA	NA	NA	NA	NA	NA	ND
Haiom	haio1238	AFRICA	PickrellNatureCommunications2012	Namibia	-19.3451	16.9695	9	594349	khoe1240	Khoe-Kwadi	Khoe-Kwadi	18	0.16114	0.0469221	0.0267736	2100.16	1238.72	4580	957.452	6460	Decline	YES	0	0	0	0	0	12	0.106	YES	0.0129749	549	0.0131756	295	FALSE	1.01547	0.537341	MATCH	Xuun	Kxa	Nama	TRUE	0.0111	0.00576751	0.0193	0.0135151	Match
Han_HGDP	mand1415	EURASIA	PattersonGenetics2012	China	32.2657	114	33	596300	sino1245	Sino-Tibetan	Sino-Tibetan	3	0.106341	0.0988864	0.00248098	373346	225004	878000	7038035	719000000000	Expansion	NO	0	0	0	0	0	2	0.02	YES	0.000975801	601	0.00277208	1325	FALSE	2.84083	2.20466	NA	Korean	Koreanic	Tujia	TRUE	0.0232	0.0188437	0.0299	0.0110462	ND
Han-NChina	mand1415	EURASIA	PattersonGenetics2012	China	32.2657	114	10	596490	sino1245	Sino-Tibetan	Sino-Tibetan	3	0.0993521	0.089867	0.00248098	35779.9	13387.7	313000	64035.1	1346300	Expansion	NO	0	0	0	0	0	2	0.016	YES	0.00188729	601	0.0017699	1325	TRUE	0.9378	2.20466	MISMATCH	Korean	Koreanic	Tujia	TRUE	0.0213	0.0163845	0.0277	0.0113043	Enclave
Hazara	haza1239	EURASIA	PattersonGenetics2012	Pakistan	33.4986	70	22	595131	indo1319	Indo-European	Indo-European	13	0.03602	0.0321691	0.0184208	5595.92	3655.55	9740	2494.68	32520	Decline	NO	0	0	0	0	0	5	0.032	YES	0.0163961	490	0.00300313	1507	TRUE	0.183161	3.07551	MISMATCH	Uygur	Turkic	Tajik_Lowland_Kulyab	FALSE	-0.00498	-0.00688607	-0.00242	0.00447066	EnclaveANDMisaligned
Hezhen	nana1257	EURASIA	PattersonGenetics2012	China	47.4976	133.5	9	596449	tung1282	Tungusic	Tungusic	4	0.100461	0.0908634	0.0073139	4571.31	2981.2	7890	1982.7	23672	Decline	NO	0	0	0	0	0	2	0.05	YES	0.00492025	4006	0.00403202	1748	TRUE	0.819475	0.436345	NA	Mongola	Mongolic-Khitan	Xibo	TRUE	0.0104	-0.00234618	0.0183	0.0206746	ND
Himba	here1253	AFRICA	PickrellNatureCommunications2012	Namibia	-19.1007	14.1235	5	594569	atla1278	Atlantic-Congo	Atlantic-Congo	12	0.159934	0.0554402	0.0624684	1478.52	879.008	3370	829.856	452635	Expansion	NO	0	0	0	0	0	12	0.108	YES	0.0106924	443	0.0132596	235	FALSE	1.2401	0.530474	MATCH	Damara	Khoe-Kwadi	Wambo	TRUE	0.0519	0.0347908	0.075	0.0401713	Match
Hoan	hoaa1235	AFRICA	PickrellNatureCommunications2012	Botswana	-23.9989	23.4351	6	594822	kxaa1236	Kxa	Kxa	19	0.204339	0.0805558	0.0272443	1066.38	785.102	1440	485.304	3437	Decline	YES	0	0	0	0	0	17	0.082	YES	0.0229675	707	0.0109812	280	TRUE	0.478119	0.39604	NA	Gui	Khoe-Kwadi	Xuun	NA	NA	NA	NA	NA	ND
Huancas	chac1250	AMERICAS	Barbieri_2018	Peru	-6.17391	-77.8645	5	596534	quec1387	Quechuan	Quechuan	6	0.120888	0.0425468	0.0363694	1030.63	732.199	1490	402.42	11576	Decline	YES	0	0	0	0	0	1	0.188	YES	0.0162028	12	0.0274903	3151	FALSE	1.69664	262.583	NA	Maya	Mayan	Luya	NA	NA	NA	NA	NA	ND
Hungarian1	hung1274	EURASIA	LazaridisNature2014	Hungary	47.5	19.1	10	596228	ural1272	Uralic	Uralic	20	0.0475966	0.0131679	0.00165004	71059.6	31317.8	239000	684527	6859966000	Expansion	NO	0	0	0	0	0	19	0.002	YES	0.00269654	1965	0	450	TRUE	0	0.229008	secondaryMISMATCH_FSTzeroDiffFamily	Czech	Indo-European	Mordovian	FALSE	-9.11e-05	-0.0122164	0.00499	0.0172113	EnclaveANDMisaligned
Hungarian2	hung1274	EURASIA	LazaridisNature2014	Hungary	47.4875	19.0503	10	596835	ural1272	Uralic	Uralic	20	0.047009	0.0126452	0.00177483	55921.8	24175.3	115000	756292	5319973000	Expansion	NO	0	0	0	0	0	19	0.002	YES	0.0022277	1290	0	646	TRUE	0	0.500775	secondaryMISMATCH_FSTzeroDiffFamily	German_Lipsian	Indo-European	Estonian	TRUE	0.000298	-0.0119173	0.00498	0.0168964	Enclave
Icelandic	icel1247	EURASIA	LazaridisNature2014	Iceland	64.1333	-21.9333	12	596125	indo1319	Indo-European	Indo-European	0	0.0518279	0.0184521	NA	7403.64	4619.42	13900	3899.18	2938250	Expansion	NO	icel1247	icel1247	0	0	0	0	0.036	YES	0.00194881	1522	0.00326517	3078	FALSE	1.67547	2.02234	NA	Hungarian2	Uralic	Irish_Munster	TRUE	0.0291	0.0217756	0.0453	0.0235671	ND
Inga	inga1252	AMERICAS	Barbieri_2018&LazaridisNature2014	Colombia	1.36831	-76.5801	15	596368	quec1387	Quechuan	Quechuan	7	0.116503	0.0349059	0.0338849	2056.58	1327.64	3200	958.846	8865	Decline	YES	0	0	0	0	0	2	0.12	YES	0.0217091	1731	0.0235932	2194	FALSE	1.08679	1.26748	NA	Kaqchikel	Mayan	Peru_Quechua	NA	NA	NA	NA	NA	ND
Ingushian	ingu1240	EURASIA	Jeong_2019	Russia	43.52	44.58	10	588929	nakh1245	Nakh-Daghestanian	Nakh-Daghestanian	36	0.0468364	0.0164645	0.00900658	3327.11	2184.23	5440	3524.63	5150	Decline	YES	0	0	0	0	0	27	0.054	YES	0.00354229	89	0.00424404	165	FALSE	1.19811	1.85393	NA	Kumyk	Turkic	Chechen	FALSE	-0.00293	-0.00654623	0.00173	0.00827737	Misaligned
Iran_Non-Zoroastrian_Fars	west2369	EURASIA	Broushaki2016	Iran	29.6167	52.5333	17	589618	indo1319	Indo-European	Indo-European	7	0.0417506	0.0134391	0.00307302	109759	50289.3	782000	154761	1149951000	Expansion	NO	west2369	0	0	0	0	1	0.01	YES	0	6	0.00122649	1865	FALSE	Inf	310.833	NA	Turkish_Kayseri	Turkic	Iranian_Persian	TRUE	0.0148	0.0086666	0.0261	0.0174146	ND
Iran_Zoroastrian	zoro1242	EURASIA	Broushaki2016	Iran	29.6286	52.5021	28	588997	indo1319	Indo-European	Indo-European	7	0.0577726	0.0268028	0.0155295	1091.03	994.731	1190	902.619	2325	Decline	YES	0	0	0	0	0	1	0.204	YES	0.011771	3	0.0152968	1862	FALSE	1.29953	620.667	NA	Turkish_Kayseri	Turkic	Iran_Non-Zoroastrian_Fars	TRUE	0.018	0.00878616	0.0293	0.0204761	ND
Iranian_Bandari	fars1254	EURASIA	LazaridisNature2016	Iran	27.183	56.267	8	590351	indo1319	Indo-European	Indo-European	4	0.0403449	0.0183576	0.00394292	5607.01	3240.47	14000	4274.36	54200	NotSignificant	YES	west2369	0	0	0	0	0	0.076	YES	0.00231281	781	0.00524706	1063	FALSE	2.26869	1.36108	NA	Brahui	Dravidian	Makrani	TRUE	0.0141	0.0100301	0.034	0.023924	ND
Iranian_Lor	luri1252	EURASIA	LazaridisNature2016	Iran	33.465	48.339	10	589898	indo1319	Indo-European	Indo-European	18	0.0449652	0.0157744	0.00620879	11512.4	5984.04	30800	8115.17	59100	Decline	NO	0	0	0	0	0	12	0.02	YES	0.00128701	585	0.00226249	1295	FALSE	1.75794	2.21368	NA	Turkish_Kayseri	Turkic	Iran_Non-Zoroastrian_Fars	TRUE	0.0107	0.006545	0.017	0.0104329	ND
Iranian_Mazandarani	maza1291	EURASIA	LazaridisNature2016	Iran	36.529	52.671	10	589832	indo1319	Indo-European	Indo-European	25	0.0461936	0.016634	0.00718572	22669.3	9026.79	230000	9386.94	1625670	Decline	NO	0	0	0	0	0	18	0.03	YES	0.00107654	772	0.00294094	1533	FALSE	2.73184	1.98575	NA	Turkish_Kayseri	Turkic	Iranian_Persian	TRUE	0.011	0.0057556	0.0174	0.0116297	ND
Iranian_Persian	fars1254	EURASIA	LazaridisNature2016	Iran	29.591	52.584	10	588895	indo1319	Indo-European	Indo-European	7	0.0419718	0.0144798	0.00385716	74649.8	33194.9	1120000	80682.7	3596600	Expansion	NO	west2369	0	0	0	0	1	0.012	YES	0	6	0.00151204	1802	FALSE	Inf	300.333	NA	Turkish_Adana	Turkic	Iran_Non-Zoroastrian_Fars	TRUE	0.0139	0.00832713	0.0241	0.0157903	ND
Irish_Connacht	conn1243	EURASIA	LazaridisNature2016	Ireland	53.72	-8.49	6	590614	indo1319	Indo-European	Indo-European	15	0.0506137	0.0163614	0.000764531	9977.72	4371.37	59000	16546.3	33894580	Expansion	NO	iris1253	iris1253	0	0	0	0	0.018	YES	0	324	0.00203987	2050	FALSE	Inf	6.32716	NA	Hungarian2	Uralic	Scottish_Dumfries_Galloway	TRUE	0.0281	0.0202557	0.0454	0.0251891	ND
Irish_Cork_Kerry	iris1253	EURASIA	LazaridisNature2016	Ireland	51.84	-9.2	6	590101	indo1319	Indo-European	Indo-European	14	0.0498434	0.0157696	0.000769113	10340.6	4221.77	65500	9822.8	4760	Decline	NO	iris1253	iris1253	0	0	0	0	0.02	YES	0	210	0.00223222	2078	FALSE	Inf	9.89524	NA	Hungarian2	Uralic	Irish_Leinster	TRUE	0.0314	0.0232162	0.0542	0.0310024	ND
Irish_Leinster	iris1253	EURASIA	LazaridisNature2016	Ireland	53.09	-6.88	6	589974	indo1319	Indo-European	Indo-European	15	0.0492506	0.0151592	8.76e-05	12148.1	5300.5	76300	14886.4	978780	Expansion	NO	iris1253	iris1253	0	0	0	0	0.01	YES	0	210	0.00131728	1937	FALSE	Inf	9.22381	NA	Hungarian1	Uralic	Irish_Cork_Kerry	TRUE	0.0275	0.0201869	0.0454	0.0252078	ND
Irish_Munster	muns1250	EURASIA	LazaridisNature2016	Ireland	52.36	-8.49	6	590370	indo1319	Indo-European	Indo-European	15	0.0497742	0.0155502	0.000545444	16039.5	6920.23	105000	23416.4	36100	Expansion	NO	iris1253	iris1253	0	0	0	0	0.018	YES	0	76	0.00193241	2036	FALSE	Inf	26.7895	NA	Hungarian1	Uralic	Irish_Cork_Kerry	TRUE	0.0317	0.022549	0.0493	0.0267465	ND
Irish_Ulster	done1238	EURASIA	LazaridisNature2016	Ireland	54.71	-6.95	6	590136	indo1319	Indo-European	Indo-European	16	0.0495608	0.0159151	0.000627281	10330	6392.24	31100	102438	3430000000000	Expansion	NO	iris1253	iris1253	0	0	0	0	0.018	YES	0	180	0.00205831	1973	FALSE	Inf	10.9611	NA	Hungarian2	Uralic	Irish_Leinster	TRUE	0.0264	0.0184299	0.0417	0.0232872	ND
Itelmen	itel1242	EURASIA	LazaridisNature2014	Russia	57.2	156.9	7	595702	chuk1271	Chukotko-Kamchatkan	NA	0	0.122167	0.111667	NA	1206.66	762.052	2480	816.64	1774	Decline	YES	0	0	0	0	0	2	0.384	YES	0.00128474	192	0.0236681	1552	FALSE	18.4225	8.08333	NA	Yukagir_Tundra	Yukaghir	Koryak	NA	NA	NA	NA	NA	Drifted
Japanese	japa1256	EURASIA	PattersonGenetics2012	Japan	38	138	30	595879	japo1237	Japonic	NA	1	0.106712	0.0990713	0.00238754	121657	77532.2	334000	35636340	2.65e+17	NotSignificant	NO	0	0	0	0	0	1	0.022	NO	NA	NA	0.00238754	968	NA	NA	NA	ZeroSameFamilyNeighbors	Korean	Koreanic	NA	NA	NA	NA	NA	NA	ND
Jew_Cochin	jewi1241	EURASIA	LazaridisNature2014	India	9.97	76.28	5	595684	drav1251	Dravidian	NA	2	0.043817	0.0289258	0.0179012	1601.75	932.569	3720	596.862	212681	Decline	NO	0	0	0	0	0	0	0.144	YES	0.0142989	2500	0.00834538	1891	TRUE	0.583638	0.7564	NA	Sindhi	Indo-European	Brahui	FALSE	-0.00403	-0.00819362	0.00127	0.00946529	Misaligned
Jew_Ethiopian	amha1245	AFRICA	LazaridisNature2014	Ethiopia	9.03333	38.7333	7	595346	afro1255	Afro-Asiatic	Afro-Asiatic	5	0.0630621	0.0630637	0.0204343	5972.54	2851.04	22000	2794.42	19240	Decline	NO	0	0	0	0	0	1	0.202	YES	0.00339446	424	0.0233495	1236	FALSE	6.87871	2.91509	NA	Masai_Kinyawa_MKK	Nilotic	Afar_WGA	TRUE	0.0249	0.017793	0.0328	0.0149592	ND
Jew_Georgian	jude1258	EURASIA	LazaridisNature2014	Georgia	41.7167	44.7833	9	596759	kart1248	Kartvelian	NA	40	0.0485352	0.0153049	0.00817036	3685.43	2044.57	7990	1859.75	27362	NotSignificant	NO	0	0	0	0	0	37	0.046	YES	0.00631212	341	0.0038419	857	TRUE	0.608654	2.5132	MISMATCH	Turkish_Kayseri	Turkic	Georgian_Laz	TRUE	0.00242	0.000510465	0.00387	0.003358	Enclave
Jew_Iraqi	jude1266	EURASIA	LazaridisNature2014	Iraq	33.325	44.422	9	596315	afro1255	Afro-Asiatic	Afro-Asiatic	24	0.0514664	0.019491	0.00660555	4990.99	2968.02	11000	2574.61	53550	Decline	NO	0	0	0	0	0	14	0.052	YES	0.00339753	829	0.00412645	765	FALSE	1.21454	0.922799	MATCH	Armenian	Indo-European	Lebanese_Muslim	TRUE	0.00974	0.00487102	0.0119	0.00700826	Match
Jew_Libyan	jude1264	AFRICA	LazaridisNature2014	Libya	32.9167	13.1833	9	596083	afro1255	Afro-Asiatic	Afro-Asiatic	9	0.0561107	0.137336	0.0146613	1663.67	1285.31	2330	1280.33	5619	Decline	YES	0	0	0	0	0	3	0.072	YES	0.00251503	512	0.00899741	1663	FALSE	3.57746	3.24805	NA	Jew_Turkish	Indo-European	Jew_Tunisian	TRUE	0.00521	0.00246578	0.0082	0.00573863	ND
Jew_Moroccan	jude1265	AFRICA	LazaridisNature2014	Morocco	34.02	-6.84	7	596487	afro1255	Afro-Asiatic	Afro-Asiatic	11	0.0518148	0.135009	0.0087291	3483.76	2296.86	5390	5785.56	89300	Expansion	NO	0	0	0	0	0	7	0.024	YES	0.0049772	3881	0.00431316	3230	TRUE	0.866584	0.83226	NA	Jew_Turkish	Indo-European	Lebanese_Muslim	TRUE	0.0045	0.00170381	0.00754	0.00583258	ND
Jew_Tunisian	jude1263	AFRICA	LazaridisNature2014	Tunisia	36.8	10.1833	7	596392	afro1255	Afro-Asiatic	Afro-Asiatic	16	0.0562199	0.137462	0.0121847	2048.03	1310.82	3830	1658.74	5370	Decline	YES	0	0	0	0	0	9	0.058	YES	0.00251503	512	0.00768486	1688	FALSE	3.05557	3.29688	NA	Jew_Turkish	Indo-European	Jew_Libyan	TRUE	0.00691	0.00384605	0.00965	0.00580674	ND
Jew_Turkish	ladi1251	EURASIA	LazaridisNature2014	Turkey	41.0167	28.95	9	594701	indo1319	Indo-European	Indo-European	23	0.0494831	0.0155709	0.00445738	14559.2	8018.88	54100	30141.8	53299990000	Expansion	NO	0	0	0	0	0	14	0.02	YES	0.00136992	1260	0.00213458	981	FALSE	1.55818	0.778571	MATCH	Lebanese_Muslim	Afro-Asiatic	Sicilian_East	TRUE	0.0119	0.00788772	0.0164	0.00848068	Match
Jew_Yemenite	jude1267	EURASIA	LazaridisNature2014	Yemen	15.35	44.2	8	595854	afro1255	Afro-Asiatic	Afro-Asiatic	4	0.0563922	0.0296063	0.0227444	2494.88	1631.89	4760	2186.7	5120	Decline	YES	0	0	0	0	0	0	0.186	YES	0.008107	2040	0.0100335	3214	FALSE	1.23763	1.57549	NA	Jew_Turkish	Indo-European	Jordanian	TRUE	0.0167	0.0133774	0.0219	0.0085522	ND
Jordanian	sout3123	EURASIA	LazaridisNature2014	Jordan	32.0546	35.9143	10	596513	afro1255	Afro-Asiatic	Afro-Asiatic	15	0.0423711	0.0171029	0.00306181	22799.2	9571.69	171000	12476.3	559110	NotSignificant	NO	0	0	0	0	0	3	0.032	YES	0.000441042	493	0.00296609	1969	FALSE	6.72519	3.99391	NA	Sicilian_East	Indo-European	Egyptian2	TRUE	0.00912	0.00621761	0.0111	0.00490526	ND
Ju_hoan_North	juho1239	AFRICA	PickrellNatureCommunications2012	Namibia	-18.9373	21.4524	16	595003	kxaa1236	Kxa	Kxa	0	0.220911	0.105691	NA	1561.86	1151.1	2200	1096.95	2401	Decline	YES	0	0	0	0	0	17	0.088	YES	0.00539252	259	0.0113918	345	FALSE	2.11252	1.33205	NA	Naro	Khoe-Kwadi	Ju_hoan_South	NA	NA	NA	NA	NA	Drifted
Ju_hoan_South	juho1239	AFRICA	PickrellNatureCommunications2012	Botswana	-21.1519	20.6815	9	595167	kxaa1236	Kxa	Kxa	20	0.211309	0.0943336	0.0289425	1788.37	1182.09	3370	1365.92	5391	NotSignificant	YES	0	0	0	0	0	18	0.048	YES	0.00274608	259	0.00776743	135	FALSE	2.82855	0.521236	MATCH	Naro	Khoe-Kwadi	San	NA	NA	NA	NA	NA	Match
Kabardinian	kaba1278	EURASIA	Jeong_2019	Russia	43.41	43.32	10	588346	abkh1242	Abkhaz-Adyge	Abkhaz-Adyge	37	0.0391659	0.0105679	0.00510985	23140.1	11720.5	92900	14164.3	12592760	Expansion	NO	0	0	0	0	0	33	0.01	YES	2.69e-05	122	0.00124973	265	FALSE	46.4584	2.17213	NA	Kumyk	Turkic	Abazin	TRUE	0.00463	0.00292738	0.0066	0.00366983	ND
Kaitag	darg1241	EURASIA	Jeong_2019	Russia	42.15	47.63	8	589140	nakh1245	Nakh-Daghestanian	Nakh-Daghestanian	39	0.048483	0.0176044	0.0109984	4143.39	2248.97	17200	2291.84	9570	Decline	YES	0	0	0	0	0	30	0.084	YES	0.0029813	118	0.00562221	149	FALSE	1.88582	1.26271	NA	Kumyk	Turkic	Avar_Gunibsky	TRUE	0.00402	0.000345058	0.00609	0.00574344	ND
Kalash	kala1372	EURASIA	PattersonGenetics2012	Pakistan	35.9937	71.5	19	594703	indo1319	Indo-European	Indo-European	13	0.0665421	0.045452	0.0341473	573.417	421.834	833	323.823	1708	Decline	YES	0	0	0	0	0	6	0.336	YES	0.0272318	294	0.0317286	231	FALSE	1.16513	0.785714	MATCH	Burusho	Burushaski	Pathan	TRUE	0.0123	0.0053176	0.0247	0.0194177	Match
Kalmyk	kalm1243	EURASIA	LazaridisNature2014	Russia	46.1694	45.3428	10	596573	mong1349	Mongolic-Khitan	Mongolic-Khitan	40	0.0718589	0.0609321	0.0672236	16794.6	9268.16	46400	11344.5	42150	NotSignificant	NO	0	0	0	0	0	40	0.042	YES	0.00101002	3403	0.00357334	2339	FALSE	3.53789	0.687335	MATCH	Kyrgyz	Turkic	Mongol_Uuld	TRUE	0.0713	0.0673317	0.0743	0.00701563	Match
Kankanaey	kank1243	SOUTHEAST_ASIA	SkoglundNature2016	Philippines	17.07	121.03	10	590329	aust1307	Austronesian	Austronesian	5	0.136881	0.0407534	0.0352447	730.312	577.725	907	1587.25	6837	Expansion	YES	0	0	nort2877	0	0	0	0.298	YES	0.0288829	275	0.037799	1834	FALSE	1.3087	6.66909	NA	Han_HGDP	Sino-Tibetan	Tagalog	FALSE	-0.0154	-0.0420441	0.0203	0.0623356	Misaligned
Kaqchikel	kaqc1270	AMERICAS	LazaridisNature2014	Guatemala	15	-91	5	596149	maya1287	Mayan	NA	4	0.131724	0.0294188	0.0130673	4497.26	2599.37	12300	13756.3	195997300	Expansion	NO	0	0	0	0	0	3	0.014	YES	0.00385193	445	0.0101656	632	FALSE	2.63909	1.42022	NA	Zapotec	Otomanguean	Maya	NA	NA	NA	NA	NA	ND
Karachai	kara1466	EURASIA	Jeong_2019	Russia	43.94	42.52	11	588819	turk1311	Turkic	Turkic	37	0.0442046	0.0164189	0.0093794	2480.89	1768.1	3780	961.693	187517	Decline	NO	0	0	0	0	kara1465	27	0.064	YES	0.00431794	102	0.00466089	35	FALSE	1.07942	0.343137	MATCH	Abazin	Abkhaz-Adyge	Balkar	FALSE	-0.0115	-0.0148417	-0.00183	0.0130165	MatchBUTMisaligned
Karakalpak	kara1467	EURASIA	Jeong_2019	Uzbekistan	43	59	14	584537	turk1311	Turkic	Turkic	16	0.0356567	0.0311527	0.0308792	47231.5	23810.9	176000	36077.4	706984300	Expansion	NO	0	0	0	kara1467	kara1467	10	0.048	YES	0.000594448	1580	0.00393009	1427	FALSE	6.61133	0.903165	MATCH	Hazara	Indo-European	Kazakhs_Omsk_Kypchak	TRUE	0.0219	0.017879	0.026	0.00812732	Match
Karelian_Northern	nort2673	EURASIA	Jeong_2019	Russia	60.12	31.1	6	589277	ural1272	Uralic	Uralic	16	0.0481232	0.0227054	0.00784913	2511.9	1481.07	6670	1850.09	3269	Decline	YES	0	0	0	0	0	10	0.044	YES	0.00201353	97	0.00374376	819	FALSE	1.8593	8.4433	NA	Russian_Archangelsk_Krasnoborsky	Indo-European	Karelian_Southern	TRUE	0.00667	-0.00672644	0.00969	0.0164204	ND
Karelian_Southern	sout2676	EURASIA	Jeong_2019	Russia	60.59	32.58	9	589210	ural1272	Uralic	Uralic	17	0.0470093	0.0216528	0.00502106	3339.79	2252.69	5430	5655.88	29280	Expansion	NO	0	0	0	0	0	11	0.022	YES	0.00149317	424	0.00226621	726	FALSE	1.51772	1.71226	NA	Russian_Archangelsk_Krasnoborsky	Indo-European	Finnish	TRUE	0.00602	-0.0078375	0.00915	0.016984	ND
Karitiana	kari1311	AMERICAS	PattersonGenetics2012	Brazil	-10	-63	13	594451	tupi1275	Tupian	Tupian	0	0.209949	0.103868	NA	481.458	388.786	583	199.01	3909.3	Decline	YES	0	0	0	0	0	2	NA	YES	0.0936871	1993	0.0832981	4457	TRUE	0.88911	2.23633	MISMATCH	Maya	Mayan	Guarani	NA	NA	NA	NA	NA	Drifted
Kazakhs_East_Kazakhstan_Naiman	kaza1248	EURASIA	Jeong_2019	Kazakhstan	49.57	82.37	6	589075	turk1311	Turkic	Turkic	18	0.0446387	0.0372689	0.0105757	13981.4	5193.56	91600	10030	3564830	Expansion	NO	0	0	0	kaza1248	kaza1248	2	0.06	YES	0	750	0.00447388	2059	FALSE	Inf	2.74533	NA	Hazara	Indo-European	Kazakhs_Omsk_Kypchak	TRUE	0.0216	0.0160982	0.0262	0.0101498	ND
Kazakhs_Omsk_Kypchak	kaza1248	EURASIA	Jeong_2019	Russia	53.46	73.52	5	588904	turk1311	Turkic	Turkic	12	0.0472047	0.0393279	0.0126502	5515.2	1967.61	84200	2055.66	502150	Decline	NO	0	0	0	kaza1248	kaza1248	1	0.058	YES	0	750	0.00439044	2163	FALSE	Inf	2.884	NA	Kalmyk	Mongolic-Khitan	Kazakhs_East_Kazakhstan_Naiman	TRUE	0.0242	0.0187186	0.0301	0.0113944	ND
Ket	kett1243	EURASIA	Flegontov_2019	Russia	64.4435	87.547	9	589505	yeni1252	Yeniseian	NA	4	0.084498	0.0751828	0.0258193	639.545	427.042	997	275.424	2592	Decline	YES	0	0	0	0	0	6	0.362	YES	0.000378072	232	0.0230174	275	FALSE	60.881	1.18534	NA	Selkup	Uralic	Ket_Southeast	NA	NA	NA	NA	NA	ND
Ket_Southeast	kett1243	EURASIA	Flegontov_2019	Russia	62.4623	89.0049	10	588860	yeni1252	Yeniseian	NA	6	0.0765543	0.0674325	0.0186022	861.301	620.811	1270	398.654	4758	Decline	YES	0	0	0	0	0	8	0.28	YES	0.000378072	232	0.0137987	473	FALSE	36.4975	2.03879	NA	Selkup	Uralic	Ket	NA	NA	NA	NA	NA	ND
Kgalagadi	kgal1244	AFRICA	PickrellNatureCommunications2012	Botswana	-24.7967	21.7511	5	595538	atla1278	Atlantic-Congo	Atlantic-Congo	19	0.170391	0.0433929	0.0295786	1335.02	796.687	2700	592.519	7857	QuiteConstant	YES	0	0	0	0	0	18	0.16	YES	0.0109361	375	0.0189616	715	FALSE	1.73385	1.90667	NA	Khwe	Khoe-Kwadi	Tswana	TRUE	0.0114	0.00175454	0.0202	0.0184505	ND
Khakass_Kachins	kach1278	EURASIA	Jeong_2019	Russia	55	89	7	588739	turk1311	Turkic	Turkic	17	0.0633221	0.0532146	0.0104545	2823.34	1463.38	8150	1151.92	18316	Decline	YES	0	0	0	khak1248	khak1248	3	0.104	YES	0.00536731	1705	0.00655501	3180	FALSE	1.22128	1.8651	NA	Kalmyk	Mongolic-Khitan	Kyrgyz	TRUE	0.0306	0.0232714	0.0374	0.0141329	ND
Khakass_Koibals	khak1248	EURASIA	Jeong_2019	Russia	53	90	6	588926	turk1311	Turkic	Turkic	17	0.0584983	0.0492819	0.0107531	2870.39	1693.58	5270	1111.09	41903	Decline	NO	0	0	0	khak1248	khak1248	3	0.136	YES	0.00246307	232	0.00801474	3255	FALSE	3.25396	14.0302	NA	Kalmyk	Mongolic-Khitan	Khakass_Sagai	TRUE	0.0302	0.02255	0.0345	0.0119869	ND
Khakass_Sagai	saga1260	EURASIA	Jeong_2019	Russia	55	89	6	582298	turk1311	Turkic	Turkic	17	0.0559651	0.0480776	0.0146987	2141.76	1272.67	4550	1331.88	34529	Decline	NO	0	0	0	khak1248	khak1248	3	0.238	YES	0.00246307	232	0.0131245	2854	FALSE	5.32851	12.3017	NA	Even	Tungusic	Khakass_Koibals	TRUE	0.0282	0.0214795	0.033	0.0115656	ND
Khamnegan	kham1281	EURASIA	Jeong_2019	Russia	50.68	114.6	10	586625	mong1349	Mongolic-Khitan	Mongolic-Khitan	8	0.0853432	0.0743823	0.00543458	5826.39	3648.87	12600	3286.43	11560	Decline	YES	0	0	0	0	0	2	0.064	YES	0.0017411	392	0.00473475	1460	FALSE	2.7194	3.72449	NA	Evenk_FarEast	Tungusic	Buryat_Buryatya_Horinsky_Selenginsky	TRUE	0.0323	0.0274176	0.0386	0.0111435	ND
Kharia	khar1287	EURASIA	LazaridisNature2014	India	25.77	82.73	12	595952	aust1305	Austroasiatic	NA	5	0.0738228	0.0679447	0.0229502	3092.79	1930.65	5190	1187.93	56569	Decline	NO	beng1280	beng1280	0	0	0	2	0.264	YES	0.018292	809	0.0172856	919	TRUE	0.944981	1.13597	NA	Mala	Dravidian	Bengali	FALSE	-0.00782	-0.0133888	-0.00573	0.00766358	Misaligned
Khomani	nuuu1241	AFRICA	LazaridisNature2014	SouthAfrica	-28.25	21.15	11	596068	tuuu1241	Tuu	NA	13	0.156845	0.0620226	0.0181497	4389.25	3004.16	6500	2396.46	7838	Decline	YES	0	0	0	0	0	10	0.024	YES	0.0159673	521	0.00516247	589	TRUE	0.323315	1.13052	MISMATCH	Nama	Khoe-Kwadi	Taa_West	TRUE	0.00293	-0.0139643	0.0133	0.0272687	Enclave
Khwe	kxoe1243	AFRICA	PickrellNatureCommunications2012	Botswana	-18.3735	21.8851	10	595042	khoe1240	Khoe-Kwadi	Khoe-Kwadi	19	0.147603	0.0375974	0.0256316	2359.15	1458.92	4210	1046.14	15010	Decline	NO	0	0	0	0	0	13	0.1	YES	0.0127291	435	0.0125217	729	TRUE	0.983707	1.67586	MISMATCH	Tswana	Atlantic-Congo	Shua	TRUE	0.0127	-0.00680536	0.0251	0.031868	Enclave
KichwaOrellana	tena1240	AMERICAS	Barbieri_2018	Ecuador	-0.183278	-77.1747	17	596491	quec1387	Quechuan	Quechuan	6	0.163381	0.0457893	0.0397762	965.374	764.389	1210	358.27	25754	Decline	YES	0	0	0	0	0	1	0.314	YES	0.0314565	185	0.0332296	2274	FALSE	1.05637	12.2919	NA	Kaqchikel	Mayan	Inga	NA	NA	NA	NA	NA	ND
Kinh	viet1252	SOUTHEAST_ASIA	LazaridisNature2014	Vietnam	21	105.9	8	596588	aust1305	Austroasiatic	NA	7	0.100839	0.0200939	0.00448579	20920.9	6438.4	739000	28623.3	37100	Expansion	NO	0	0	0	0	0	7	0.022	YES	6.29e-05	1136	0.00326136	985	FALSE	51.8499	0.867077	MATCH	Thai	Tai-Kadai	Vietnamese_South	NA	NA	NA	NA	NA	Match
Kolombangara	duke1237	OCEANIA	QinStonekingMBE2015	Solomon_Islands	-8.1	157.1	5	596143	aust1307	Austronesian	Austronesian	29	0.123352	0.0494966	0.0486062	NA	NA	NA	NA	NA	NA	NA	0	0	0	0	0	9	0.01	YES	0.00806825	56	0.0038431	49	TRUE	0.476324	0.875	NA	Vella_Lavella	Bilua	Ranongga	TRUE	0.000988	-0.0292692	0.0275	0.0567475	ND
Korean	kore1280	EURASIA	LazaridisNature2014	Korea	37.6	127	6	595862	kore1284	Koreanic	NA	1	0.101897	0.0926093	0.00238754	56977.4	56977.4	57000	720649	356979200	Expansion	NO	0	0	0	0	0	1	0.016	NO	NA	NA	0.0017699	1325	NA	NA	NA	ZeroSameFamilyNeighbors	Han-NChina	Sino-Tibetan	NA	NA	NA	NA	NA	NA	ND
Koryak	kory1246	EURASIA	LazaridisNature2014	Russia	58.3	159.38	9	596080	chuk1271	Chukotko-Kamchatkan	NA	0	0.122253	0.111783	NA	1112.48	777.834	1700	846.346	1514	Decline	YES	0	0	0	0	0	3	0.398	YES	0.00128474	192	0.0295988	1470	FALSE	23.0387	7.65625	NA	Yukagir_Tundra	Yukaghir	Itelmen	NA	NA	NA	NA	NA	Drifted
Kove	kove1237	OCEANIA	SkoglundNature2016	Papua_New_Guinea	-5.4667	148.95	7	590447	aust1307	Austronesian	Austronesian	27	0.140655	0.0498231	0.049482	707.257	427.277	1530	445.637	4156	NotSignificant	YES	0	0	kove1237	0	0	8	0.41	YES	0.0311336	201	0.0409197	390	FALSE	1.31433	1.9403	NA	Sulka_Ganai	Sulka	Mangseng	FALSE	-0.0146	-0.0347007	0.0169	0.0516111	Misaligned
Kove_Tamuniai	kove1237	OCEANIA	SkoglundNature2016	Papua_New_Guinea	-5.4667	148.95	10	590478	aust1307	Austronesian	Austronesian	27	0.146979	0.0543889	0.0542895	625.957	511.977	779	360.351	1427	Decline	YES	0	0	kove1237	0	0	8	NA	YES	0.0368992	201	0.0461425	1265	FALSE	1.2505	6.29353	NA	Savo	Savosavo	Mangseng	FALSE	-0.0151	-0.0340834	0.0162	0.0503295	Misaligned
Kubachinian	kuba1248	EURASIA	Jeong_2019	Russia	42.08	47.58	6	589366	nakh1245	Nakh-Daghestanian	Nakh-Daghestanian	39	0.0605431	0.0283208	0.0207713	1087.1	611.804	2590	564.928	2488	Decline	YES	0	0	0	0	0	30	0.248	YES	0.0136289	113	0.0158102	154	FALSE	1.16005	1.36283	NA	Kumyk	Turkic	Avar_Gunibsky	TRUE	0.0076	0.00190256	0.0085	0.00659456	ND
Kumyk	kumy1244	EURASIA	LazaridisNature2014	Russia	43.25	46.5833	8	595769	turk1311	Turkic	Turkic	36	0.0410567	0.011355	0.00457464	29725.4	13548.6	132000	17597.4	43280	Decline	NO	0	0	0	0	kumy1244	28	0.01	YES	0.00154322	1058	0.00124973	265	TRUE	0.80982	0.250473	NA	Kabardinian	Abkhaz-Adyge	Turkish_Kayseri	FALSE	-0.0132	-0.0175838	-0.00325	0.0143334	Misaligned
Kuot_Kabil	kuot1243	OCEANIA	SkoglundNature2016	Papua_New_Guinea	-3.067	151.7	10	589330	kuot1243	Kuot	NA	28	0.145931	0.0407824	0.0395279	1043.51	776.085	1430	410.719	11291	Decline	YES	0	0	0	0	0	28	0.04	YES	0.0160605	23	0.0134448	4	TRUE	0.837135	0.173913	NA	Madak	Austronesian	Kuot_Lamalaua	NA	NA	NA	NA	NA	ND
Kuot_Lamalaua	kuot1243	OCEANIA	SkoglundNature2016	Papua_New_Guinea	-3	151.5	8	589577	kuot1243	Kuot	NA	28	0.141477	0.0353659	0.034683	1741.87	1281.84	2390	847.698	4416	Decline	YES	0	0	0	0	0	28	0.028	YES	0.0160605	23	0.0117714	18	TRUE	0.732941	0.782609	NA	Notsi	Austronesian	Kuot_Kabil	NA	NA	NA	NA	NA	ND
Kurd	nort2641	EURASIA	Jeong_2019	Russia	44.58	39.42	9	588763	indo1319	Indo-European	Indo-European	42	0.0460777	0.0166072	0.00946905	NA	NA	NA	NA	NA	NA	NA	cent1972	0	0	0	0	34	0.072	YES	0.0048613	2032	0.00505963	728	FALSE	1.0408	0.358268	MATCH	Turkish_Kayseri	Turkic	Iranian_Persian	TRUE	0.0064	0.00383746	0.0104	0.00659248	Match
Kusunda	kusu1250	EURASIA	LazaridisNature2014	Nepal	28.0725	82.543	5	594767	kusu1250	Kusunda	NA	5	0.0807054	0.0714323	0.0440766	1115.46	670.851	2260	422.713	43292	Decline	NO	0	0	0	0	0	5	0.168	NO	NA	NA	0.0177139	1835	NA	NA	NA	ZeroSameFamilyNeighbors	Burmese	Sino-Tibetan	NA	NA	NA	NA	NA	NA	ND
Kyrgyz	kirg1245	EURASIA	LazaridisNature2014	Kyrgyzstan	42.8667	74.6167	10	596645	turk1311	Turkic	Turkic	11	0.0505432	0.0420865	0.0112156	15731.9	8520.96	48800	14021	255110	Expansion	NO	0	0	0	kirg1245	kirg1245	7	0.042	YES	0.000670063	955	0.00357334	2339	FALSE	5.33284	2.44921	NA	Kalmyk	Mongolic-Khitan	Kazakhs_East_Kazakhstan_Naiman	TRUE	0.0253	0.0196539	0.0312	0.0115135	ND
Lahu	lahu1253	EURASIA	PattersonGenetics2012	China	22	100	27	593708	sino1245	Sino-Tibetan	Sino-Tibetan	0	0.120786	0.112517	NA	901.534	521.245	1870	435.983	3966	Decline	YES	0	0	0	0	0	4	0.22	YES	0.0255456	1794	0.0240958	621	TRUE	0.943247	0.346154	NA	Kinh	Austroasiatic	Han_HGDP	NA	NA	NA	NA	NA	Drifted
LaJalca	chac1250	AMERICAS	Barbieri_2018	Peru	-6.48561	-77.8162	11	596178	quec1387	Quechuan	Quechuan	6	0.130785	0.0389886	0.0334293	1204.17	841.601	1770	441.291	86501	Decline	YES	0	0	0	0	0	1	0.136	YES	0.0133947	37	0.0243297	3185	FALSE	1.81637	86.0811	NA	Maya	Mayan	Luya	NA	NA	NA	NA	NA	ND
Lak	lakk1252	EURASIA	Jeong_2019	Russia	42.17	47.12	10	589250	nakh1245	Nakh-Daghestanian	Nakh-Daghestanian	38	0.0497104	0.0189857	0.0117977	2813.08	1719.58	5240	1293.61	9373	Decline	YES	0	0	0	0	0	29	0.112	YES	0.00368138	144	0.00689654	128	FALSE	1.87336	0.888889	MATCH	Kumyk	Turkic	Avar_Gunibsky	TRUE	0.00396	0.000458565	0.00676	0.00629666	Match
Lebanese	nort3139	EURASIA	LazaridisNature2014	Lebanon	33.8157	35.5737	8	596398	afro1255	Afro-Asiatic	Afro-Asiatic	21	0.0470242	0.0162538	0.00367842	25253.3	10141.9	366000	13719.9	51890	Decline	NO	0	0	0	0	0	9	0.014	YES	0.000764692	11	0.00171431	548	FALSE	2.24183	49.8182	NA	Turkish_Kayseri	Turkic	Lebanese_Muslim	TRUE	0.00685	0.00400408	0.00977	0.00576594	ND
Lebanese_Christian	stan1323	EURASIA	LazaridisNature2016	Lebanon	33.89	35.5	9	589230	afro1255	Afro-Asiatic	Afro-Asiatic	21	0.0507987	0.0178666	0.00396272	12032.9	7174.15	29100	9359.11	12395290	Expansion	NO	0	0	0	0	0	9	0.022	YES	0.00182208	11	0.00232957	539	FALSE	1.27852	49	NA	Turkish_Kayseri	Turkic	Lebanese	TRUE	0.00663	0.00319292	0.00952	0.00633061	ND
Lebanese_Muslim	stan1323	EURASIA	LazaridisNature2016	Lebanon	33.89	35.5	11	590021	afro1255	Afro-Asiatic	Afro-Asiatic	21	0.0468592	0.0155889	0.00313292	29465.5	11843.9	170000	11389.1	1504870	Decline	NO	0	0	0	0	0	9	0.01	YES	0.000764692	11	0.00116435	347	FALSE	1.52264	31.5455	NA	Turkish_Adana	Turkic	Lebanese	TRUE	0.00583	0.00268084	0.00856	0.00587858	ND
Lebbo	waha1238	SOUTHEAST_ASIA	SkoglundNature2016	Indonesia	1.65531	117.157	8	588455	aust1307	Austronesian	Austronesian	3	0.0979729	0.0238241	0.0308147	1583.94	1027.46	2540	605.92	23864	Decline	NO	0	0	main1275	0	0	0	0.222	YES	0.013536	1485	0.0186353	2278	FALSE	1.37672	1.53401	NA	Thai	Tai-Kadai	Malay	FALSE	-0.0207	-0.0367925	-0.00219	0.0346002	Misaligned
Lezgin	lezg1247	EURASIA	LazaridisNature2014	Russia	42.1167	48.1833	10	596145	nakh1245	Nakh-Daghestanian	Nakh-Daghestanian	39	0.0454523	0.0140621	0.00661048	13364.1	7425.02	31000	11719.2	35180	NotSignificant	NO	0	0	0	0	0	30	0.026	YES	0.00225989	100	0.00253611	182	FALSE	1.12223	1.82	NA	Kumyk	Turkic	Avar_Gunibsky	TRUE	0.000247	-0.00194272	0.00268	0.00462053	ND
Libyan	liby1240	AFRICA	LazaridisNature2016	Libya	32.88	13.19	5	590104	afro1255	Afro-Asiatic	Afro-Asiatic	9	0.050917	0.104331	0.012518	5864.28	2362.68	43800	2954.47	17180	Decline	NO	0	0	0	0	0	3	0.088	YES	0.000770741	518	0.0105123	503	FALSE	13.6392	0.971042	MATCH	Sicilian_East	Indo-European	Tunisian	TRUE	0.0125	0.0108699	0.0161	0.00522475	Match
Lithuanian	lith1251	EURASIA	LazaridisNature2014	Lithuania	54.9019	23.9172	10	596468	indo1319	Indo-European	Indo-European	20	0.0529195	0.0214399	0.00330497	10639.8	6535.66	21100	233317	25400000000000	Expansion	NO	lith1251	0	0	0	0	7	0.02	YES	0.00116012	287	0.00215898	409	FALSE	1.861	1.42509	NA	Estonian	Uralic	Belarusian	TRUE	0.0208	0.0162786	0.0282	0.0119127	ND
Lodhi	bund1253	EURASIA	LazaridisNature2014	India	25.45	78.62	13	595368	indo1319	Indo-European	Indo-European	9	0.0484552	0.0426898	0.00718581	6475.99	3823.54	17400	3920.98	72180	NotSignificant	NO	0	0	0	0	0	2	0.064	YES	0.0037878	1208	0.00466384	756	FALSE	1.23128	0.625828	MATCH	Mala	Dravidian	Bengali	TRUE	0.00376	0.00135122	0.00905	0.00770301	Match
Luhya	cent2288	AFRICA	LazaridisNature2014	Kenya	1.3	36.8	8	595838	atla1278	Atlantic-Congo	Atlantic-Congo	8	0.138602	0.0474087	0.0418531	8561.42	4749.5	19600	16390.2	728500	Expansion	NO	0	0	0	0	0	8	0.004	YES	0.00359272	1707	0.000506341	319	TRUE	0.140935	0.186878	NA	Luo	Nilotic	Malawi_Chewa	TRUE	0.0793	0.0541228	0.0943	0.0402098	ND
Luo	luok1236	AFRICA	LazaridisNature2014	Kenya	-0.1	34.3	8	595205	nilo1247	Nilotic	NA	6	0.140274	0.0479065	0.0345314	11602.8	6224.16	32200	19820.3	1324730	Expansion	NO	0	0	0	0	0	5	0.004	YES	0.0141033	1250	0.000506341	319	TRUE	0.0359023	0.2552	NA	Luhya	Atlantic-Congo	Dinka	NA	NA	NA	NA	NA	ND
Luya	chac1250	AMERICAS	Barbieri_2018	Peru	-6.19116	-77.9681	11	596086	quec1387	Quechuan	Quechuan	6	0.119153	0.0293149	0.0242324	3593.41	2088.3	7080	1505.29	19474	Decline	YES	0	0	0	0	0	1	0.048	YES	0.0083755	1044	0.0159958	2763	FALSE	1.90983	2.64655	NA	Kaqchikel	Mayan	Peru_Quechua	NA	NA	NA	NA	NA	ND
Madak	mada1285	OCEANIA	SkoglundNature2016	Papua_New_Guinea	-3.1	151.7	10	590540	aust1307	Austronesian	Austronesian	28	0.139755	0.0333121	0.0330621	1759.07	1308.09	2720	877.452	4465	Decline	YES	0	0	0	0	0	8	0.04	YES	0.0050587	8	0.0134448	4	FALSE	2.65776	0.5	MATCH	Kuot_Kabil	Kuot	Notsi	FALSE	-0.0165	-0.0486037	0.0339	0.0824951	MatchBUTMisaligned
Makrani	makr1243	EURASIA	PattersonGenetics2012	Pakistan	26	64	25	596262	indo1319	Indo-European	Indo-European	7	0.0405244	0.0190032	0.00443741	7850.54	4702.39	13800	6733.88	8780	NotSignificant	YES	east2304	0	0	0	0	1	0.034	YES	0.00106743	558	0.00308661	558	FALSE	2.89163	1	NA	Brahui	Dravidian	Balochi	TRUE	0.0243	0.0097627	0.0344	0.0246054	ND
Mala	telu1262	EURASIA	LazaridisNature2014	India	18.67	78.17	16	595960	drav1251	Dravidian	NA	8	0.052923	0.0497019	0.00953264	31641.3	16233.7	103000	17036.2	72300	Decline	NO	0	0	0	0	0	6	0.036	YES	0.00227691	360	0.00320443	1387	FALSE	1.40736	3.85278	NA	Bengali	Indo-European	Vishwabrahmin	FALSE	-0.00869	-0.0178116	0.0122	0.0299622	Misaligned
Malawi_Chewa	nyan1308	AFRICA	SkoglundCell2017	Malawi	-13.7035	33.5977	11	588303	atla1278	Atlantic-Congo	Atlantic-Congo	3	0.147962	0.0508418	0.000231949	17696.6	10609.4	40200	70981	1894140	Expansion	NO	0	0	0	0	0	1	0.018	YES	0	201	0.00451783	1516	FALSE	Inf	7.54229	NA	Luo	Nilotic	Malawi_Tumbuka	TRUE	0.0581	0.042906	0.0714	0.0284508	ND
Malawi_Tumbuka	tumb1250	AFRICA	SkoglundCell2017	Malawi	-11.9006	33.599	10	587926	atla1278	Atlantic-Congo	Atlantic-Congo	5	0.147046	0.0504259	0.0222841	11273.5	6731.42	23800	20596.5	26530	Expansion	NO	0	0	0	0	0	3	0.01	YES	0	201	0.00361852	1316	FALSE	Inf	6.54726	NA	Luo	Nilotic	Malawi_Chewa	TRUE	0.0564	0.0416727	0.0711	0.0294	ND
Malawi_Yao	yaoo1241	AFRICA	SkoglundCell2017	Malawi	-15.7856	35.0083	9	587828	atla1278	Atlantic-Congo	Atlantic-Congo	2	0.149124	0.0512498	0.0006937	17095.3	9235.79	41800	26983.5	13989700	Expansion	NO	0	0	0	0	0	0	0.024	YES	0.000231949	277	0.00516967	1748	FALSE	22.288	6.31047	NA	Luo	Nilotic	Malawi_Chewa	TRUE	0.0569	0.0425123	0.0703	0.0278018	ND
Malay	sing1270	SOUTHEAST_ASIA	SkoglundNature2016	Singapore	1.35	103.82	9	590398	aust1307	Austronesian	Austronesian	1	0.0867974	0.0145275	0.0158343	40796.7	16306.4	232000	39967.2	282400	Expansion	NO	0	0	mala1479	0	0	0	0.044	YES	0.00596288	2395	0.0031663	1193	TRUE	0.531002	0.498121	NA	Cambodian	Austroasiatic	Tagalog	FALSE	-0.00891	-0.0274302	0.016	0.0434312	Misaligned
Maltese	malt1254	EURASIA	LazaridisNature2014	Malta	35.94	14.38	8	595772	afro1255	Afro-Asiatic	Afro-Asiatic	14	0.050084	0.0157764	0.00676561	4211.29	2301.18	10100	3535.56	53198470	Expansion	NO	0	0	0	0	0	9	0.034	YES	0.00429672	1938	0.00309796	148	TRUE	0.721006	0.0763674	NA	Sicilian_East	Indo-European	Lebanese_Muslim	FALSE	-0.000392	-0.00231501	0.00334	0.00565644	Misaligned
Mamanwa	mama1275	SOUTHEAST_ASIA	QinStonekingMBE2015	Philippines	9.76	125.51	13	595762	aust1307	Austronesian	Austronesian	3	0.126911	0.062443	0.0523726	419.194	309.069	577	190.951	3252	Decline	YES	0	0	mama1275	0	0	0	0.392	YES	0.0523726	730	0.0579247	2761	FALSE	1.10601	3.78219	NA	Thai	Tai-Kadai	Tagalog	FALSE	-0.0237	-0.0390537	-0.00751	0.0315435	Misaligned
Mamanwa1	mama1275	SOUTHEAST_ASIA	QinStonekingMBE2015	Philippines	9.76	125.51	5	596260	aust1307	Austronesian	Austronesian	3	0.0987505	0.0165933	0.0290162	6750.97	2912.84	22700	9499.91	5880	Expansion	YES	0	0	mama1275	0	0	0	0.146	YES	0.00192271	730	0.0126206	2451	FALSE	6.56396	3.35753	NA	Vietnamese_North	Austroasiatic	Tagalog	FALSE	-0.0421	-0.062673	-0.0144	0.0482356	Misaligned
Mamusi_Kisiluvi	mamu1254	OCEANIA	SkoglundNature2016	Papua_New_Guinea	-5.7333	151.083	10	590581	aust1307	Austronesian	Austronesian	28	0.179825	0.0701565	0.0662329	455.705	314.97	681	200.231	2198	Decline	YES	0	0	0	0	0	8	0.336	YES	0.00815963	15	0.0376745	28	FALSE	4.61718	1.86667	NA	Ata_Uassilau	Pele-Ata	Mamusi_Lingite	FALSE	-0.0105	-0.0676685	0.019	0.0866699	Misaligned
Mamusi_Lingite	mamu1254	OCEANIA	SkoglundNature2016	Papua_New_Guinea	-5.867	151.1	10	590563	aust1307	Austronesian	Austronesian	28	0.18266	0.0724599	0.0686875	397.615	275.134	597	177.136	4091.3	NotSignificant	YES	0	0	0	0	0	8	0.372	YES	0.00815963	15	0.0392566	40	FALSE	4.81108	2.66667	NA	Ata_Uassilau	Pele-Ata	Mamusi_Kisiluvi	FALSE	-0.012	-0.0681739	0.0193	0.0874297	Misaligned
Mamusi_Paleabu	mamu1254	OCEANIA	SkoglundNature2016	Papua_New_Guinea	-5.95	150.9	6	589104	aust1307	Austronesian	Austronesian	28	0.159335	0.0521483	0.0496078	705.183	534.088	999	416.381	1729	Decline	YES	0	0	0	0	0	8	0.144	YES	0.0263196	110	0.0255216	42	TRUE	0.96968	0.381818	NA	Ata_Uassilau	Pele-Ata	Mengen	FALSE	-0.0102	-0.0636034	0.0187	0.0822951	Misaligned
Mandenka	mand1436	AFRICA	PattersonGenetics2012	Senegal	12	-12	18	594908	mand1469	Mande	NA	1	0.14614	0.0591628	0.00572133	7131.07	4407.92	12800	2871.7	117680	NotSignificant	NO	0	0	0	0	0	0	0.054	YES	0.00366483	3119	0.00841205	1818	FALSE	2.29535	0.582879	MATCH	Yoruba	Atlantic-Congo	Gambian	NA	NA	NA	NA	NA	Match
Mangseng	mang1403	OCEANIA	SkoglundNature2016	Papua_New_Guinea	-5.933	150.7	5	590657	aust1307	Austronesian	Austronesian	28	0.130287	0.0328423	0.0322752	2701.61	1579.89	5750	4366.3	420890	Expansion	NO	0	0	seng1281	0	0	8	0.07	YES	0.0143163	121	0.0179749	241	FALSE	1.25555	1.99174	NA	Sulka_Ganai	Sulka	Mengen	FALSE	-0.0113	-0.0379969	0.0156	0.0536124	Misaligned
Mansi	sout3253	EURASIA	LazaridisNature2014	Russia	60.2	66.47	9	596607	ural1272	Uralic	Uralic	15	0.0531111	0.0473663	0.0193052	2051.21	1293.99	3100	1696.6	1648	Decline	YES	0	0	0	0	0	11	0.24	YES	0.0169732	995	0.0121696	267	TRUE	0.716989	0.268342	NA	Tatar_Siberian_Iskero_Tobolsk	Turkic	Selkup	TRUE	0.000748	-0.00392524	0.0114	0.0152776	ND
Masai_Kinyawa_MKK	masa1300	AFRICA	LazaridisNature2014	Kenya	-1.5	35.2	10	595632	nilo1247	Nilotic	NA	6	0.100435	0.0515354	0.0363281	NA	NA	NA	#N/A	#N/A	#N/A	NA	0	0	0	0	0	5	0.13	YES	0.0198139	1435	0.0157669	1178	TRUE	0.795749	0.820906	NA	Oromo	Afro-Asiatic	Dinka	NA	NA	NA	NA	NA	ND
Maya	yuca1254	AMERICAS	PattersonGenetics2012	Mexico	19	-91	21	595895	maya1287	Mayan	NA	4	0.119453	0.0276261	0.0145428	7452.11	5291.73	12300	4162.6	27880	NotSignificant	YES	0	0	0	0	0	3	0.02	YES	0.00385193	445	0.0122943	624	FALSE	3.19172	1.40225	NA	Zapotec	Otomanguean	Kaqchikel	NA	NA	NA	NA	NA	ND
Mbukushu	mbuk1240	AFRICA	PickrellNatureCommunications2012	Zambia	-16.8571	22.7957	5	596262	atla1278	Atlantic-Congo	Atlantic-Congo	18	0.152866	0.0486676	0.0425526	5261.86	2700.8	14100	3314.7	9888	NotSignificant	YES	0	0	0	0	0	16	0.046	YES	0.00405573	513	0.00762875	2252	FALSE	1.88098	4.38986	NA	Luo	Nilotic	Wambo	TRUE	0.0489	0.0327232	0.0619	0.0291798	ND
MbutiPygmy	lese1243	AFRICA	PattersonGenetics2012	Congo	1	29	11	593735	cent2225	Central Sudanic	NA	6	0.206805	0.0839373	0.0885744	2756.03	1636.58	6000	1705.82	22255	Expansion	NO	0	0	0	0	0	6	0.432	NO	NA	NA	0.0563306	1376	NA	NA	NA	ZeroSameFamilyNeighbors	BiakaPygmy	Atlantic-Congo	NA	NA	NA	NA	NA	NA	ND
Melamela	mera1242	OCEANIA	SkoglundNature2016	Papua_New_Guinea	-5	151.25	10	590618	aust1307	Austronesian	Austronesian	28	0.144605	0.0473857	0.0467191	868.271	641.94	1240	454.387	2813	Decline	YES	0	0	0	0	0	8	0.294	YES	0.0295121	120	0.0352831	132	FALSE	1.19555	1.1	NA	Sulka_Ganai	Sulka	Mangseng	FALSE	-0.0121	-0.0341212	0.0148	0.0489347	Misaligned
Mende	mend1266	AFRICA	LazaridisNature2014	Sierra_Leone	8.5	-13.2	8	595497	mand1469	Mande	NA	1	0.150817	0.0540404	0.00572133	14900.3	7073.9	57200	18114.1	15000	NotSignificant	NO	0	0	0	0	0	0	0.014	YES	0.00321109	3311	0.00399845	1889	FALSE	1.2452	0.570523	MATCH	Yoruba	Atlantic-Congo	Gambian	NA	NA	NA	NA	NA	Match
Mengen	meng1267	OCEANIA	SkoglundNature2016	Papua_New_Guinea	-5.1	151.4	10	590597	aust1307	Austronesian	Austronesian	28	0.146797	0.0388011	0.0384034	2378.06	1826.15	3500	2880.23	4050	Expansion	YES	0	0	0	0	0	8	0.014	YES	0.0143163	121	0.00581983	123	TRUE	0.406518	1.01653	MISMATCH	Sulka_Ganai	Sulka	Mangseng	FALSE	-0.00949	-0.0542444	0.0149	0.0691054	EnclaveANDMisaligned
Miao	hmon1333	EURASIA	PattersonGenetics2012	China	28	109	10	596400	hmon1336	Hmong-Mien	NA	7	0.107238	0.0985103	0.00715998	3881.61	2630.27	6760	3304.69	429260	Expansion	NO	0	0	0	0	0	7	0.046	YES	0.0111571	993	0.00385095	111	TRUE	0.345157	0.111782	NA	Tujia	Sino-Tibetan	She	NA	NA	NA	NA	NA	ND
Mixe	mixe1286	AMERICAS	LazaridisNature2014	Mexico	16.95	-96.5833	10	595824	mixe1284	Mixe-Zoque	NA	4	0.157451	0.0543631	0.0307619	572.12	390.037	853	224.269	5363	Decline	YES	0	0	0	0	0	4	0.168	NO	NA	NA	0.0262627	10	NA	NA	NA	ZeroSameFamilyNeighbors	Zapotec	Otomanguean	NA	NA	NA	NA	NA	NA	ND
Mixtec	mixt1427	AMERICAS	LazaridisNature2014	Mexico	15.95	-97.3667	12	596222	otom1299	Otomanguean	NA	4	0.131497	0.0374583	0.0163802	1714.63	1248.78	2510	664.722	19843	Decline	YES	0	0	0	0	0	3	0.046	YES	0.0128707	149	0.015969	691	FALSE	1.24073	4.63758	NA	Kaqchikel	Mayan	Zapotec	NA	NA	NA	NA	NA	ND
Moldavian	mold1248	EURASIA	Jeong_2019	Moldova	46.38	29.87	10	588166	indo1319	Indo-European	Indo-European	28	0.0503091	0.0148369	0.00575704	5318.25	3150.99	10200	1932.33	6708980	Decline	NO	roma1327	roma1327	0	0	0	14	0.028	YES	0.00213167	622	0.00279783	148	FALSE	1.31251	0.237942	MATCH	Gagauz	Turkic	Bulgarian	TRUE	0.0162	0.011021	0.0237	0.0127073	Match
Mongol_Khalkh_Sainnoyon	mong1331	EURASIA	Jeong_2019	Mongolia	47	101	8	587443	mong1349	Mongolic-Khitan	Mongolic-Khitan	9	0.0793834	0.0684895	0.00426954	17251.7	7173.72	66000	22625.1	11600	Expansion	NO	0	0	0	0	0	4	0.04	YES	0.000228366	764	0.0034297	2529	FALSE	15.0184	3.31021	NA	Evenk_FarEast	Tungusic	Mongol_Uuld	TRUE	0.0294	0.0244429	0.0374	0.012964	ND
Mongol_Khalkh_Zasagt	mong1331	EURASIA	Jeong_2019	Mongolia	48	96	7	585744	mong1349	Mongolic-Khitan	Mongolic-Khitan	17	0.078045	0.0675112	0.0102462	20718	5901.06	415000	12215.9	216630	NotSignificant	NO	0	0	0	0	0	14	0.044	YES	0	NA	0.00369249	2792	FALSE	Inf	NA	NA	Evenk_FarEast	Tungusic	Mongol_Minorities	TRUE	0.0297	0.0238387	0.0377	0.0138893	ND
Mongol_Minorities	mong1331	EURASIA	Jeong_2019	Mongolia	NA	NA	9	584625	mong1349	Mongolic-Khitan	Mongolic-Khitan	0	0.0766615	0.0658979	NA	22372.1	10744.9	81800	56836	82384500	Expansion	NO	0	0	0	0	0	0	0.062	YES	0	NA	0.00462811	NA	FALSE	Inf	NA	NA	Kyrgyz	Turkic	Mongol_Khalkh_Zasagt	NA	NA	NA	NA	NA	ND
Mongol_Uuld	mong1331	EURASIA	Jeong_2019	Mongolia	48.95	91.16	10	586690	mong1349	Mongolic-Khitan	Mongolic-Khitan	20	0.0749922	0.064413	0.00883032	15244.2	7616.06	71300	12053.9	11650	Decline	NO	0	0	0	0	0	17	0.032	YES	0.000228366	764	0.00300931	3050	FALSE	13.1776	3.99215	NA	Evenk_FarEast	Tungusic	Mongol_Khalkh_Sainnoyon	TRUE	0.0271	0.022521	0.0345	0.0120223	ND
Mongola	mong1331	EURASIA	PattersonGenetics2012	China	45	111	10	595814	mong1349	Mongolic-Khitan	Mongolic-Khitan	5	0.088663	0.0790419	0.00568652	29298.2	13188.8	159000	47192.4	1109987000	Expansion	NO	0	0	0	0	0	0	0.006	YES	0.00164044	1195	0.000766307	2345	TRUE	0.467135	1.96234	MISMATCH	Xibo	Tungusic	Mongol_Khalkh_Zasagt	TRUE	0.0356	0.0301411	0.0433	0.0132063	Enclave
Mordovian	erzy1239	EURASIA	LazaridisNature2014	Russia	54.1833	45.1833	10	596442	ural1272	Uralic	Uralic	25	0.0425546	0.0169731	0.00806868	10322.5	5057.88	29800	6272.83	33310	Decline	NO	0	0	0	0	0	19	0.016	YES	0.00144389	120	0.00178915	401	FALSE	1.23912	3.34167	NA	Russian_Ryazan_Mihailovsky	Indo-European	Mordovian_Erzya	TRUE	0.00598	-0.0051695	0.00975	0.0149214	ND
Mordovian_Erzya	erzy1239	EURASIA	Jeong_2019	Russia	55.08	44.16	12	589216	ural1272	Uralic	Uralic	27	0.0433981	0.0178936	0.00881745	6707.94	4621.07	12900	3232.64	30360	Decline	YES	0	0	0	0	0	19	0.022	YES	0.00144389	120	0.0023995	245	FALSE	1.66183	2.04167	NA	Russian_Ryazan_Spassk_Ryazansky	Indo-European	Mordovian	TRUE	0.00499	-0.00463503	0.00924	0.0138762	ND
Mordovian_Moksha	moks1248	EURASIA	Jeong_2019	Russia	54.08	43.13	10	589408	ural1272	Uralic	Uralic	28	0.0440106	0.0172765	0.00722859	4644.62	2799.41	10000	2366.26	42280	Decline	YES	0	0	0	0	0	20	0.022	YES	0.00185186	134	0.00237256	894	FALSE	1.28118	6.67164	NA	Ukrainian_East	Indo-European	Mordovian	TRUE	0.00506	-0.0053628	0.00915	0.0145127	ND
Moroccan	moro1292	AFRICA	LazaridisNature2016	Morocco	33.53	-7.58	10	589872	afro1255	Afro-Asiatic	Afro-Asiatic	7	0.050799	0.0909446	0.0168915	22836.9	12927.7	54200	44065.8	155200	Expansion	NO	0	0	0	0	0	5	0.132	YES	0.00108658	1654	0.0142554	2107	FALSE	13.1195	1.27388	NA	Sicilian_East	Indo-European	Tunisian	TRUE	0.0136	0.00993217	0.0168	0.0068407	ND
Mozabite	tumz1238	AFRICA	PattersonGenetics2012	Algeria	32	3	25	596518	afro1255	Afro-Asiatic	Afro-Asiatic	9	0.060276	0.105287	0.0217523	1647.33	1401.36	1990	1379.25	11275	NotSignificant	YES	0	0	0	0	0	2	0.206	YES	0.00843815	1004	0.0220948	2517	FALSE	2.61844	2.50697	NA	Jew_Turkish	Indo-European	Moroccan	TRUE	0.011	0.00855667	0.0134	0.00483603	ND
Murut	muru1275	SOUTHEAST_ASIA	SkoglundNature2016	Brunei	4.62	115.14	10	590482	aust1307	Austronesian	Austronesian	2	0.122294	0.0277118	0.0277285	971.065	776.133	1300	959.206	2119	Decline	YES	0	0	timu1262	0	0	0	0.238	YES	0.0212462	1282	0.0249983	2079	FALSE	1.1766	1.62168	NA	Kinh	Austroasiatic	Tagalog	FALSE	-0.0267	-0.0495164	0.00457	0.0540904	Misaligned
Mussau	muss1246	OCEANIA	SkoglundNature2016	Papua_New_Guinea	-1.583	149.733	10	590654	aust1307	Austronesian	Austronesian	24	0.133396	0.0423997	0.0405332	953.303	556.04	1790	686.821	1337	Decline	YES	0	0	muss1246	0	0	7	0.212	YES	0.0286788	496	0.0302472	1396	FALSE	1.05469	2.81452	NA	Savo	Savosavo	Mangseng	FALSE	-0.0125	-0.0334748	0.0321	0.0655858	Misaligned
Nakanai_Bileki	bile1245	OCEANIA	SkoglundNature2016	Papua_New_Guinea	-5.75	150.8	9	590400	aust1307	Austronesian	Austronesian	28	0.145725	0.0499421	0.0493721	1092.3	890.024	1320	480.506	4959	Decline	YES	0	0	naka1262	0	0	8	0.326	YES	0.0299345	23	0.0372516	220	FALSE	1.24444	9.56522	NA	Sulka_Ganai	Sulka	Mangseng	FALSE	-0.0111	-0.0343664	0.0147	0.0490761	Misaligned
Nakanai_Loso	losa1236	OCEANIA	SkoglundNature2016	Papua_New_Guinea	-5.483	150.8	7	590589	aust1307	Austronesian	Austronesian	28	0.17091	0.0655344	0.0624765	462.154	333.672	676	186.45	9052	Decline	YES	0	0	naka1262	0	0	8	0.218	YES	0.0379451	53	0.0305023	14	TRUE	0.803853	0.264151	NA	Ata_Uassilau	Pele-Ata	Mamusi_Paleabu	FALSE	-0.0107	-0.0633855	0.0189	0.08232	Misaligned
Nama	nama1264	AFRICA	PickrellNatureCommunications2012	Namibia	-24.2661	17.2609	18	594782	khoe1240	Khoe-Kwadi	Khoe-Kwadi	19	0.14131	0.054807	0.0235048	3827.53	2840.15	5100	4076.41	2170	Expansion	YES	0	0	0	0	0	13	0.024	YES	0.0129749	549	0.00516247	589	TRUE	0.397881	1.07286	MISMATCH	Khomani	Tuu	Haiom	TRUE	0.00611	0.00303614	0.0117	0.00867288	Enclave
Nanai	nana1257	EURASIA	Jeong_2019	Russia	49.44	136.51	10	588816	tung1282	Tungusic	Tungusic	0	0.109352	0.100905	NA	2447.92	1797.96	3340	1633.53	3359	Decline	YES	0	0	0	0	0	2	0.2	YES	0.00510571	390	0.0106182	1981	FALSE	2.07967	5.07949	NA	Mongola	Mongolic-Khitan	Ulchi	NA	NA	NA	NA	NA	Drifted
Naro	naro1249	AFRICA	PickrellNatureCommunications2012	Botswana	-22.0321	21.5841	9	596237	khoe1240	Khoe-Kwadi	Khoe-Kwadi	20	0.204072	0.0911605	0.0236362	3086.54	1809.4	7930	1873.29	50630	NotSignificant	YES	0	0	0	0	0	14	0.042	YES	0.0123823	187	0.0073823	139	TRUE	0.596198	0.743316	NA	Taa_North	Tuu	Gui	FALSE	-0.00983	-0.0279259	0.0351	0.0630354	Misaligned
Nasioi	nasi1247	OCEANIA	PattersonGenetics2012	Papua_New_Guinea	-6.48	155.83	10	596452	sout2948	South Bougainville	NA	30	0.158419	0.0605208	0.0543614	1615.92	1241.66	2320	1607.61	290	NotSignificant	YES	0	0	0	0	0	32	0.122	NO	NA	NA	0.0237262	185	NA	NA	NA	ZeroSameFamilyNeighbors	Vella_Lavella	Bilua	NA	NA	NA	NA	NA	NA	ND
Naxi	naxi1245	EURASIA	PattersonGenetics2012	China	26	100	8	596424	sino1245	Sino-Tibetan	Sino-Tibetan	7	0.100692	0.0910228	0.0113688	5460.22	2813.93	16700	3297.68	34480	NotSignificant	YES	0	0	0	0	0	4	0.052	YES	0.00291799	372	0.00408904	1117	FALSE	1.40132	3.00269	NA	Tu	Mongolic-Khitan	Yi	TRUE	0.0265	0.0201638	0.0425	0.0222971	ND
Nganasan	ngan1291	EURASIA	LazaridisNature2014	Russia	71	95	12	596192	ural1272	Uralic	Uralic	0	0.125767	0.114375	NA	777.69	583.813	1060	423.527	1936	Decline	YES	0	0	0	0	0	2	0.388	YES	0.00272249	17	0.0253113	1910	FALSE	9.29711	112.353	NA	Evenk_Transbaikal	Tungusic	Nganasan_Volochanka	NA	NA	NA	NA	NA	Drifted
Nganasan_UstAvam	ngan1291	EURASIA	Flegontov_2019	Russia	71.1132	92.8223	6	589845	ural1272	Uralic	Uralic	0	0.124501	0.112687	NA	717.844	488.348	1370	422.408	1293	Decline	YES	0	0	0	0	0	2	0.38	YES	0	64	0.0234437	1977	FALSE	Inf	30.8906	NA	Evenk_Transbaikal	Tungusic	Nganasan_Volochanka	NA	NA	NA	NA	NA	Drifted
Nganasan_Volochanka	ngan1291	EURASIA	Flegontov_2019	Russia	70.9763	94.5353	11	589624	ural1272	Uralic	Uralic	0	0.130123	0.118479	NA	795.574	535.053	1220	381.683	2746	Decline	YES	0	0	0	0	0	2	0.396	YES	0	64	0.0245291	1921	FALSE	Inf	30.0156	NA	Evenk_Transbaikal	Tungusic	Nganasan_UstAvam	NA	NA	NA	NA	NA	Drifted
Nggela	gela1263	OCEANIA	QinStonekingMBE2015	Solomon_Islands	-9.10158	160.147	6	596240	aust1307	Austronesian	Austronesian	10	0.11593	0.0385956	0.0167994	3158.26	1783.26	7130	3304.07	91500	Expansion	NO	0	0	gela1263	0	0	3	0.006	YES	0.0133152	730	0.00245517	38	TRUE	0.184389	0.0520548	NA	Savo	Savosavo	Buka	FALSE	-0.00342	-0.0246628	0.0321	0.0567515	Misaligned
Nivh	gily1242	EURASIA	Jeong_2019	Russia	52.85	141.25	8	588970	nivk1234	Nivkh	NA	0	0.125713	0.116344	NA	916.183	683.205	1410	998.705	1303	NotSignificant	YES	0	0	0	0	0	5	0.24	NO	NA	NA	0.0122204	117	NA	NA	NA	ZeroSameFamilyNeighbors	Ulchi	Tungusic	NA	NA	NA	NA	NA	NA	Drifted
Nogai	noga1249	EURASIA	LazaridisNature2014	Russia	44.3725	41.9376	9	595964	turk1311	Turkic	Turkic	39	0.0287784	0.013002	0.00977707	15261.3	7626.52	56300	7564.97	43050	Decline	NO	0	0	0	noga1249	noga1249	29	0.03	YES	0.00299701	2247	0.00284499	32	TRUE	0.949276	0.0142412	NA	Abazin	Abkhaz-Adyge	Uzbek_Tashkent	TRUE	0.00316	0.00139198	0.0053	0.00390475	ND
Nogai_Astrakhan	noga1249	EURASIA	Jeong_2019	Russia	46.2	48.01	6	588530	turk1311	Turkic	Turkic	40	0.0367558	0.032702	0.0322095	5665.26	3447.83	11800	2128.05	175337	Decline	NO	0	0	0	noga1249	noga1249	28	0.08	YES	0.00179393	548	0.00548426	2339	FALSE	3.05712	4.26825	NA	Hazara	Indo-European	Nogai_Stavropol	TRUE	0.0214	0.0164021	0.0254	0.0089759	ND
Nogai_Stavropol	noga1249	EURASIA	Jeong_2019	Russia	44.4	41.5	10	588864	turk1311	Turkic	Turkic	40	0.0301038	0.0268065	0.0252389	36714.3	14276.3	458000	27340.2	48320	Decline	NO	0	0	0	noga1249	noga1249	30	0.044	YES	0.000809716	1414	0.00374389	2731	FALSE	4.62371	1.9314	NA	Hazara	Indo-European	Karakalpak	TRUE	0.0164	0.0120731	0.0187	0.00667334	ND
Norwegian	norw1258	EURASIA	LazaridisNature2014	Norway	60.359	5.358	11	595709	indo1319	Indo-European	Indo-European	8	0.0504786	0.0175769	0.00241184	16228.4	8136.09	53700	10490.7	1844470	Expansion	NO	norw1258	norw1258	0	0	0	0	0.024	YES	0.00129768	1098	0.00241372	1684	FALSE	1.86003	1.5337	NA	Hungarian1	Uralic	Irish_Leinster	TRUE	0.0237	0.0177372	0.0319	0.0141534	ND
Notsi	nots1237	OCEANIA	SkoglundNature2016	Papua_New_Guinea	-3.05	151.65	9	590605	aust1307	Austronesian	Austronesian	28	0.134464	0.0288445	0.0288236	2978.4	1994.98	5140	1830.77	4646	Decline	YES	0	0	mand1440	0	0	8	0.028	YES	0.0050587	8	0.0117714	18	FALSE	2.32696	2.25	NA	Kuot_Lamalaua	Kuot	Madak	FALSE	-0.0164	-0.0447516	0.0459	0.0906343	Misaligned
Ojibwa	ojib1241	AMERICAS	LazaridisNature2014	Canada	46.5	-81	16	595923	algi1248	Algic	NA	1	0.0760385	0.0503403	0.0507493	1988.3	1616.28	2380	1017.34	4284	Decline	YES	0	0	0	0	0	0	0.236	YES	0.0129992	1638	0.0296981	3293	FALSE	2.28461	2.01038	NA	Yaquis	Uto-Aztecan	Cree	NA	NA	NA	NA	NA	ND
Onge	onge1236	SOUTHEAST_ASIA	LazaridisNature2014	India	10.75	92.5	10	595487	jara1244	Jarawa-Onge	NA	0	0.171571	0.158076	NA	286.129	210.524	403	152.033	620	Decline	YES	0	0	0	0	0	2	NA	NO	NA	NA	0.123348	1963	NA	NA	NA	ZeroSameFamilyNeighbors	Kharia	Austroasiatic	NA	NA	NA	NA	NA	NA	Drifted
Ontong_Java	onto1237	OCEANIA	QinStonekingMBE2015	Solomon_Islands	-5.3	159.4	8	596136	aust1307	Austronesian	Austronesian	27	0.121199	0.0722145	0.0728213	810.002	477.546	1470	373.186	3478	Decline	YES	0	0	onto1237	0	0	9	0.37	YES	0.0194475	3264	0.0423689	428	FALSE	2.17863	0.131127	MATCH	Savo	Savosavo	Tongan	TRUE	0.00382	-0.00587682	0.0202	0.0261192	Match
Orcadian	scot1243	EURASIA	PattersonGenetics2012	OrkneyIslands	59	-3	13	595692	indo1319	Indo-European	Indo-European	13	0.0519305	0.0183344	0.00324234	4277.96	2399.54	8510	1964.17	45790	Decline	NO	0	0	0	0	0	0	0.044	YES	0.00224226	182	0.00367351	1933	FALSE	1.63831	10.6209	NA	Hungarian2	Uralic	Scottish_Highlands	TRUE	0.0243	0.0182538	0.033	0.0147596	ND
Oromo	west2721	AFRICA	LazaridisNature2014	Ethiopia	9	36.5	5	595908	afro1255	Afro-Asiatic	Afro-Asiatic	3	0.0758212	0.0523225	0.00597716	5121.5	1638.1	222000	2078.86	353930	Decline	NO	0	0	0	0	0	1	0.13	YES	0.00355342	1357	0.0157669	1178	FALSE	4.43711	0.868091	MATCH	Masai_Kinyawa_MKK	Nilotic	Somali	TRUE	0.0238	0.0145627	0.0359	0.0213104	Match
Oroqen	oroq1238	EURASIA	PattersonGenetics2012	China	50.4339	126.5	9	595512	tung1282	Tungusic	Tungusic	8	0.0990017	0.0895166	0.00636827	5306.25	3051.2	12300	3428.85	98180	NotSignificant	YES	0	0	0	0	0	3	0.036	YES	0.00527478	607	0.00323828	281	TRUE	0.613918	0.462932	NA	Daur	Mongolic-Khitan	Hezhen	TRUE	0.0104	0.00237482	0.0209	0.0185466	ND
Ossetian	osse1243	EURASIA	LazaridisNature2014	Russia	43.0167	44.65	10	596572	indo1319	Indo-European	Indo-European	37	0.0420266	0.0139205	0.00645496	5190.64	3603.27	8660	3927.08	9100	Decline	YES	osse1243	0	0	0	0	31	0.022	YES	0.00172977	90	0.00233887	116	FALSE	1.35213	1.28889	NA	Kabardinian	Abkhaz-Adyge	Ossetian_Southern	TRUE	0.00563	0.00381044	0.00932	0.00551423	ND
Ossetian_Southern	iron1242	EURASIA	Jeong_2019	Russia	43.12	43.55	6	588980	indo1319	Indo-European	Indo-European	37	0.0463682	0.0167568	0.00827793	4527.76	2615.21	8940	1916.32	298123	NotSignificant	NO	iron1242	0	0	0	0	32	0.05	YES	0.00172977	90	0.00401847	247	FALSE	2.32312	2.74444	NA	Kumyk	Turkic	Ossetian	TRUE	0.00566	0.00305767	0.00941	0.00635548	ND
Palestinian	sout3123	EURASIA	PattersonGenetics2012	Israel	32	35	41	596100	afro1255	Afro-Asiatic	Afro-Asiatic	15	0.0482822	0.0190238	0.00494229	5583.85	4421.2	7230	2162.13	101232	Decline	NO	0	0	0	0	0	3	0.072	YES	0.00328833	87	0.00505111	557	FALSE	1.53607	6.4023	NA	Turkish_Adana	Turkic	Jordanian	TRUE	0.00766	0.0051701	0.011	0.00586974	ND
Pathan	pash1269	EURASIA	PattersonGenetics2012	Pakistan	33.487	70.5	24	595024	indo1319	Indo-European	Indo-European	13	0.0372007	0.0175829	0.00821716	28154.7	17447.9	54500	30502	2843200	Expansion	NO	0	0	0	0	0	5	0.092	YES	0.000685248	1165	0.0060747	503	FALSE	8.86497	0.43176	MATCH	Brahui	Dravidian	GujaratiA	TRUE	0.0112	0.00495008	0.0224	0.0174192	Match
Peru_Quechua	cusc1236	AMERICAS	LazaridisNature2014	Peru	-13.5	-72	5	595538	quec1387	Quechuan	Quechuan	4	0.116042	0.0294101	0.0112339	6490.46	3474.97	15800	20214.1	31530	Expansion	NO	0	0	0	0	0	1	0.008	YES	0.0083755	1044	0.00628323	528	TRUE	0.750192	0.505747	NA	Aymara	Aymaran	Luya	NA	NA	NA	NA	NA	ND
Piapoco	piap1246	AMERICAS	PattersonGenetics2012	Colombia	3	-68	5	595330	araw1281	Arawakan	NA	2	0.144873	0.0418354	0.0305329	957.837	695.514	1480	478.52	3042	Decline	YES	0	0	0	0	0	2	0.166	NO	NA	NA	0.0261539	3073	NA	NA	NA	ZeroSameFamilyNeighbors	Maya	Mayan	NA	NA	NA	NA	NA	NA	ND
Pima	pima1248	AMERICAS	PattersonGenetics2012	Mexico	29	-108	14	596414	utoa1244	Uto-Aztecan	NA	1	0.167629	0.0740921	0.0469834	706.846	615.173	846	290.845	4875	Decline	YES	0	0	0	0	0	0	NA	YES	0.0469834	249	0.0531139	2052	FALSE	1.13048	8.24096	NA	Maya	Mayan	Yaquis	NA	NA	NA	NA	NA	ND
Polish_Lublin	poli1260	EURASIA	LazaridisNature2016	Poland	51.25	22.5667	8	590260	indo1319	Indo-European	Indo-European	18	0.0485609	0.0154582	0.000951142	34642.4	15211.8	217000	100562	63681900	Expansion	NO	poli1260	0	0	0	0	4	0.004	YES	4.57e-05	590	0.00035487	490	FALSE	7.76521	0.830508	MATCH	Hungarian2	Uralic	Czech	TRUE	0.0219	0.0150721	0.0274	0.0123101	Match
Polish_Poznan	poli1260	EURASIA	LazaridisNature2016	Poland	52.24	16.92	15	590196	indo1319	Indo-European	Indo-European	14	0.0497807	0.0165581	0.00143624	55845.1	34958.5	110000	7723611	2120000000000000	QuiteConstant	NO	poli1260	0	0	0	0	3	0.004	YES	0	1081	0.000430018	551	FALSE	Inf	0.509713	MATCH	Hungarian2	Uralic	Russian_Smolensk	TRUE	0.0227	0.0164683	0.031	0.0145123	Match
Punjabi	panj1256	EURASIA	LazaridisNature2014	Pakistan	31.5	74.3	8	596338	indo1319	Indo-European	Indo-European	14	0.0452734	0.0372978	0.0129434	4699.47	2917.44	9030	11675.4	1320000000000000	NotSignificant	NO	0	0	0	0	0	3	0.1	YES	0.00422948	1807	0.00637694	1804	FALSE	1.50774	0.99834	MATCH	Vishwabrahmin	Dravidian	Bengali	TRUE	0.00652	0.00153088	0.00937	0.00783491	Match
Puno	puno1238	AMERICAS	Barbieri_2018	Peru	-15.7662	-69.683	7	596219	quec1387	Quechuan	Quechuan	3	0.153862	0.0469415	0.0161846	1888.79	1080.35	4490	911.151	6886	Decline	YES	0	0	0	0	0	3	0.036	YES	0.0161846	355	0.0153831	178	TRUE	0.950478	0.501408	NA	Aymara	Aymaran	Peru_Quechua	TRUE	0.0059	-0.00893018	0.0391	0.0479919	ND
Ranongga	ghan1242	OCEANIA	QinStonekingMBE2015	Solomon_Islands	-8	156.6	6	596082	aust1307	Austronesian	Austronesian	29	0.12539	0.0488809	0.044723	2510.42	1495.77	6840	1650.67	3514	Decline	YES	0	0	rovi1238	0	0	9	0.008	YES	0.00806825	56	0.00341231	16	TRUE	0.422931	0.285714	NA	Vella_Lavella	Bilua	Kolombangara	FALSE	-0.00206	-0.0367142	0.0321	0.0688049	Misaligned
Rennell_and_Bellona	renn1242	OCEANIA	QinStonekingMBE2015	Solomon_Islands	-11.4	159.9	7	596328	aust1307	Austronesian	Austronesian	0	0.160333	0.123102	NA	267.874	185.697	395	102.288	4794.7	Decline	YES	0	0	renn1242	0	0	3	NA	YES	0.0538956	2872	0.092538	253	FALSE	1.71699	0.0880919	MATCH	Savo	Savosavo	Tongan	NA	NA	NA	NA	NA	Drifted
Romanian	roma1327	EURASIA	LazaridisNature2016	Romania	46.5022	22.9503	10	590195	indo1319	Indo-European	Indo-European	23	0.0489904	0.0137511	0.00365861	5938.5	3719.42	13000	2936.76	33410	Decline	YES	roma1327	roma1327	0	0	0	5	0.02	YES	0.00167417	504	0.00219931	316	FALSE	1.31367	0.626984	MATCH	Hungarian2	Uralic	Bulgarian	TRUE	0.0187	0.0127149	0.0248	0.0121059	Match
Russian	russ1263	EURASIA	PattersonGenetics2012	Russia	61	40	23	596334	indo1319	Indo-European	Indo-European	23	0.0428434	0.0173821	0.0041128	16138.6	9780.41	33200	9582.26	498090	QuiteConstant	NO	russ1263	0	0	0	0	16	0.02	YES	0.000846856	324	0.00213614	888	FALSE	2.52244	2.74074	NA	Estonian	Uralic	Russian_Archangelsk_Krasnoborsky	TRUE	0.0135	0.0108347	0.0178	0.00697204	ND
Russian_Archangelsk_Krasnoborsky	russ1263	EURASIA	Jeong_2019	Russia	61.56	45.94	6	588248	indo1319	Indo-European	Indo-European	21	0.0431084	0.0171327	0.00522147	9129.66	4191.35	44900	8716.39	22495940	Expansion	NO	russ1263	0	0	0	0	16	0.022	YES	0.000846856	324	0.00226621	726	FALSE	2.67603	2.24074	NA	Karelian_Southern	Uralic	Russian	TRUE	0.0125	0.0101112	0.0155	0.00535051	ND
Russian_Archangelsk_Leshukonsky	russ1263	EURASIA	Jeong_2019	Russia	64.9	45.74	5	588254	indo1319	Indo-European	Indo-European	8	0.0460918	0.0247387	0.0100068	1690.73	884.092	4350	785.944	5016	Decline	YES	russ1263	0	0	0	0	5	0.154	YES	0.00748185	372	0.008751	822	FALSE	1.16963	2.20968	NA	Karelian_Southern	Uralic	Russian_Archangelsk_Krasnoborsky	TRUE	0.00931	0.00753408	0.0133	0.00576974	ND
Russian_Archangelsk_Pinezhsky	russ1263	EURASIA	Jeong_2019	Russia	64	44.26	5	586828	indo1319	Indo-European	Indo-European	11	0.0471717	0.0223754	0.00919188	2285.54	1275.64	6940	1368.11	4628	Decline	YES	russ1263	0	0	0	0	8	0.082	YES	0.004599	285	0.0056101	712	FALSE	1.21985	2.49825	NA	Karelian_Southern	Uralic	Russian_Archangelsk_Krasnoborsky	TRUE	0.0117	0.00883755	0.0151	0.00624376	ND
Russian_Kaluga	russ1263	EURASIA	Jeong_2019	Russia	54.31	34.53	5	588218	indo1319	Indo-European	Indo-European	22	0.0471501	0.0168027	0.00284424	75964.8	5472.47	1370000000	28950.2	3366410	NotSignificant	NO	russ1263	0	0	0	0	11	0.012	YES	0.000165104	427	0.0015664	756	FALSE	9.48735	1.77049	NA	Estonian	Uralic	Belarusian	TRUE	0.0144	0.0109485	0.0185	0.00754323	ND
Russian_Ryazan_Mihailovsky	russ1263	EURASIA	Jeong_2019	Russia	54.23	39.03	5	587157	indo1319	Indo-European	Indo-European	25	0.0451491	0.015478	0.00284023	8386.79	4130.46	64500	8794.31	803380	Expansion	NO	russ1263	0	0	0	0	16	0.014	YES	0	516	0.00167435	1584	FALSE	Inf	3.06977	NA	Hungarian2	Uralic	Ukrainian_Sumskaya	TRUE	0.0135	0.0100444	0.0178	0.00778626	ND
Russian_Ryazan_Spassk_Ryazansky	russ1263	EURASIA	Jeong_2019	Russia	54.4	40.53	8	587992	indo1319	Indo-European	Indo-European	25	0.0447465	0.0163256	0.00459281	15830.7	7187.65	69000	28319.5	20489600	Expansion	NO	russ1263	0	0	0	0	17	0.014	YES	0.000222554	501	0.00159159	1679	FALSE	7.15148	3.3513	NA	Hungarian1	Uralic	Russian_Smolensk	TRUE	0.014	0.0103227	0.0172	0.00682797	ND
Russian_Smolensk	russ1263	EURASIA	Jeong_2019	Russia	53.95	32.87	7	588057	indo1319	Indo-European	Indo-European	22	0.0484767	0.0169624	0.00262573	19698.1	10960.5	58800	36486.2	57900	Expansion	NO	russ1263	0	0	0	0	11	0.008	YES	0	318	0.00109074	1208	FALSE	Inf	3.79874	NA	Hungarian2	Uralic	Belarusian	TRUE	0.0164	0.0124764	0.0217	0.00919605	ND
Saharawi	hass1238	AFRICA	LazaridisNature2014	WesternSahara	27.3	-8.9	9	595851	afro1255	Afro-Asiatic	Afro-Asiatic	2	0.059142	0.098058	0.0134628	2969.45	1804.05	6010	1523.76	7600	Decline	YES	0	0	0	0	0	0	0.212	YES	0.00448698	705	0.0227292	3769	FALSE	5.06559	5.3461	NA	Jew_Turkish	Indo-European	Moroccan	TRUE	0.0151	0.0118517	0.0183	0.00643125	ND
San	juho1239	AFRICA	PattersonGenetics2012	Namibia	-18.9373	21.4524	5	593235	kxaa1236	Kxa	Kxa	0	0.223111	0.104091	NA	1596.1	791.039	4490	959.428	6656	NotSignificant	YES	0	0	0	0	0	17	0.068	YES	0.00274608	259	0.00966029	345	FALSE	3.51785	1.33205	NA	Naro	Khoe-Kwadi	Ju_hoan_South	NA	NA	NA	NA	NA	Drifted
Sandawe	sand1273	AFRICA	LazaridisNature2014	Tanzania	-5.5	35.5	23	596373	sand1273	Sandawe	NA	7	0.105002	0.0410194	0.0222841	2221.6	1607.87	3560	2029.32	4920	NotSignificant	YES	0	0	0	0	0	7	0.14	NO	NA	NA	0.0166869	771	NA	NA	NA	ZeroSameFamilyNeighbors	Luhya	Atlantic-Congo	NA	NA	NA	NA	NA	NA	ND
Santa_Cruz	natu1250	OCEANIA	QinStonekingMBE2015	Solomon_Islands	-11.6107	166.859	8	596552	aust1307	Austronesian	Austronesian	3	0.147499	0.0385596	0.0353999	1854.62	1197.11	3140	2993.57	4490	Expansion	YES	0	0	natu1246	0	0	1	0.082	YES	0.0167812	1815	0.0199701	1785	FALSE	1.19003	0.983471	MATCH	Sulka_Ganai	Sulka	Tolai	FALSE	-0.00676	-0.0545991	0.0373	0.0918637	MatchBUTMisaligned
Saposa	sapo1253	OCEANIA	SkoglundNature2016	Papua_New_Guinea	-5.5833	154.67	10	588178	aust1307	Austronesian	Austronesian	30	0.129198	0.0385596	0.0351952	1748.24	1059.66	3330	826.995	4540	Decline	YES	0	0	sapo1253	0	0	9	0.042	YES	0.00805035	18	0.0136497	342	FALSE	1.69554	19	NA	Vella_Lavella	Bilua	Buka	FALSE	-0.0104	-0.0425274	0.0274	0.0698826	Misaligned
Sardinian	sard1257	EURASIA	PattersonGenetics2012	Italy	40	9	28	595724	indo1319	Indo-European	Indo-European	21	0.0628479	0.0258709	0.0101603	7938.47	6331.4	10700	6099.36	28780	NotSignificant	YES	camp1261	camp1261	0	0	0	9	0.12	YES	0.00705747	636	0.00992377	1694	FALSE	1.40614	2.66352	NA	Gagauz	Turkic	Bergamo	TRUE	0.0306	0.0201323	0.0502	0.0300352	ND
Saudi	hija1235	EURASIA	LazaridisNature2014	SaudiArabia	18.49	42.5171	10	596568	afro1255	Afro-Asiatic	Afro-Asiatic	3	0.0486562	0.0235181	0.00817832	10638.2	6281.88	23000	10787.5	4490	Expansion	NO	0	0	0	0	0	0	0.134	YES	0.00289415	1730	0.0079545	2177	FALSE	2.74848	1.25838	NA	Turkish_Adana	Turkic	Egyptian2	TRUE	0.0141	0.0108653	0.0178	0.00697082	ND
Savo	savo1255	OCEANIA	QinStonekingMBE2015	Solomon_Islands	-9.12514	159.8	7	596554	savo1255	Savosavo	NA	13	0.119	0.0353644	0.0236735	4188.65	2497.98	10100	2941	10430	NotSignificant	YES	0	0	0	0	0	15	0.006	NO	NA	NA	0.00245517	38	NA	NA	NA	ZeroSameFamilyNeighbors	Nggela	Austronesian	NA	NA	NA	NA	NA	NA	ND
Scottish_Borders	scot1245	EURASIA	LazaridisNature2016	GreatBritain	55.5	-2.5	6	589319	indo1319	Indo-European	Indo-European	17	0.0494735	0.0155054	0.00126305	19311.2	7234.04	776000	11576.6	2773720	Expansion	NO	scot1245	scot1245	0	0	0	0	0.016	YES	0.000397776	195	0.0018713	1731	FALSE	4.70441	8.87692	NA	Hungarian1	Uralic	Scottish_Grampian	TRUE	0.023	0.0165069	0.0309	0.014428	ND
Scottish_Dumfries_Galloway	scot1245	EURASIA	LazaridisNature2016	GreatBritain	55	-4	5	589915	indo1319	Indo-European	Indo-European	17	0.0497958	0.0152303	0.00117204	11982.4	6618.44	42100	7173.26	2096060	NotSignificant	NO	scot1245	scot1245	0	0	0	0	0.012	YES	0	529	0.00150502	1802	FALSE	Inf	3.40643	NA	Hungarian1	Uralic	English_Kent	TRUE	0.0236	0.0171553	0.0333	0.0161877	ND
Scottish_Fife	scot1245	EURASIA	LazaridisNature2016	GreatBritain	56.25	-3	6	588944	indo1319	Indo-European	Indo-European	16	0.0492837	0.014883	0.000632868	46967.1	18939.1	254000	534900	409981200	Expansion	NO	scot1245	scot1245	0	0	0	0	0.008	YES	0	431	0.00102602	1792	FALSE	Inf	4.15777	NA	Hungarian1	Uralic	Irish_Leinster	TRUE	0.0241	0.0169821	0.0319	0.0149092	ND
Scottish_Grampian	scot1245	EURASIA	LazaridisNature2016	GreatBritain	57.25	-2.25	6	589776	indo1319	Indo-European	Indo-European	15	0.0491159	0.0151235	0.000303982	16402.3	9631.93	45000	19972.3	50000	Expansion	NO	scot1245	scot1245	0	0	0	0	0.012	YES	0	548	0.00135549	1799	FALSE	Inf	3.28285	NA	Hungarian1	Uralic	Irish_Leinster	TRUE	0.0241	0.0167974	0.0318	0.0150323	ND
Scottish_Highlands	scot1245	EURASIA	LazaridisNature2016	GreatBritain	57.5	-4.25	6	589520	indo1319	Indo-European	Indo-European	15	0.0500041	0.0155965	0.000659159	12593.8	4217.14	1570000	11935.1	5900	Decline	NO	scot1245	scot1245	0	0	0	0	0.016	YES	0	706	0.00181736	1919	FALSE	Inf	2.71813	NA	Hungarian1	Uralic	Irish_Cork_Kerry	TRUE	0.0243	0.0177036	0.0322	0.0144469	ND
Scottish_Shetlandic	scot1245	EURASIA	LazaridisNature2016	GreatBritain	60.15	-1.15	10	589782	indo1319	Indo-European	Indo-European	11	0.0511103	0.0171908	0.00141217	9392.97	4956.6	25100	4949.07	37330	Decline	YES	scot1245	scot1245	0	0	0	0	0.024	YES	0.000601026	329	0.00253116	1922	FALSE	4.2114	5.84195	NA	Hungarian1	Uralic	Scottish_Grampian	TRUE	0.0245	0.0178101	0.0329	0.0150765	ND
Selkup	selk1253	EURASIA	LazaridisNature2014	Russia	65.5345	82.2995	10	596176	ural1272	Uralic	Uralic	5	0.0644853	0.0559163	0.0137987	1497.03	1001.62	2450	632.934	9448	Decline	YES	0	0	0	0	0	2	0.28	YES	0.00636552	261	0.01378	2878	FALSE	2.16479	11.0268	NA	Even	Tungusic	Selkup_Turukhansk	FALSE	-0.00979	-0.0202048	0.00763	0.0278341	Misaligned
Selkup_Farkovo	selk1253	EURASIA	Flegontov_2019	Russia	65.7181	86.9795	8	589784	ural1272	Uralic	Uralic	4	0.0790151	0.0704976	0.0134643	643.944	452.614	938	255.159	9129	Decline	YES	0	0	0	0	0	2	0.36	YES	0	45	0.0191847	376	FALSE	Inf	8.35556	NA	Ket_Southeast	Yeniseian	Selkup_Turukhansk	FALSE	-0.00953	-0.0174561	0.00841	0.025866	Misaligned
Selkup_Turukhansk	selk1253	EURASIA	Flegontov_2019	Russia	65.7961	87.9523	6	586388	ural1272	Uralic	Uralic	4	0.0736528	0.0658619	0.0121926	747.62	446.524	1500	365.465	7557	NotSignificant	YES	0	0	0	0	0	2	0.356	YES	0	45	0.0180197	375	FALSE	Inf	8.33333	NA	Ket_Southeast	Yeniseian	Selkup_Farkovo	FALSE	-0.00665	-0.0125451	0.0106	0.0231124	Misaligned
Semende	cent2053	SOUTHEAST_ASIA	QinStonekingMBE2015	Indonesia	-4.0782	103.644	10	595508	aust1307	Austronesian	Austronesian	1	0.115165	0.0250348	0.0158343	1476.62	1008.93	2250	572.252	22448	Decline	NO	0	0	cent2053	0	0	0	0.216	YES	0.0158343	605	0.0210764	2805	FALSE	1.33106	4.63636	NA	Vietnamese_North	Austroasiatic	Malay	FALSE	-0.00664	-0.0293794	0.0235	0.0528624	Misaligned
She	shee1238	EURASIA	PattersonGenetics2012	China	27	119	9	596290	hmon1336	Hmong-Mien	NA	0	0.110354	0.10135	NA	1897.35	1251.38	3530	1115.7	13285	Decline	YES	0	0	0	0	0	4	0.08	YES	0.0111571	993	0.00666398	760	TRUE	0.597286	0.765358	NA	Han_HGDP	Sino-Tibetan	Miao	NA	NA	NA	NA	NA	Drifted
Shor_Khakassia	shor1247	EURASIA	Jeong_2019	Russia	53.3	90	5	589045	turk1311	Turkic	Turkic	17	0.0640173	0.0567971	0.025463	702.431	462.257	1210	271.43	97143	Decline	NO	0	0	0	0	0	3	0.308	YES	0.00210278	147	0.0245515	2714	FALSE	11.6757	18.4626	NA	Hazara	Indo-European	Shor_Mountain	TRUE	0.0276	0.0213102	0.0316	0.010338	ND
Shor_Mountain	shor1247	EURASIA	Jeong_2019	Russia	52.75	88	7	588934	turk1311	Turkic	Turkic	17	0.0602153	0.0525575	0.0198766	888.188	584.001	1580	385.939	10066	Decline	YES	0	0	0	0	0	2	0.292	YES	0.00210278	147	0.0212829	2579	FALSE	10.1213	17.5442	NA	Hazara	Indo-European	Shor_Khakassia	TRUE	0.0269	0.0204014	0.0306	0.0101687	ND
Shua	shua1254	AFRICA	PickrellNatureCommunications2012	Botswana	-20.5502	25.3321	10	594946	khoe1240	Khoe-Kwadi	Khoe-Kwadi	19	0.149662	0.0372992	0.0263563	1869.67	1286.93	3030	799.184	13054	Decline	YES	0	0	0	0	0	13	0.124	YES	0.0119002	82	0.0149097	391	FALSE	1.25289	4.76829	NA	Tswana	Atlantic-Congo	Tshwa	TRUE	0.0134	-0.00138244	0.0217	0.0231209	ND
Sicilian_East	sici1248	EURASIA	LazaridisNature2014	Italy	37.067	15.267	5	596195	indo1319	Indo-European	Indo-European	14	0.0481267	0.0132236	0.00327882	NA	NA	NA	NA	NA	NA	NO	ital1282	ital1282	0	0	0	5	0.01	YES	0.000129261	265	0.00125618	1782	FALSE	9.71817	6.72453	NA	Turkish_Kayseri	Turkic	Sicilian_West	TRUE	0.0198	0.0121303	0.036	0.0238584	ND
Sicilian_West	sici1248	EURASIA	LazaridisNature2014	Italy	38.019	12.515	6	595849	indo1319	Indo-European	Indo-European	16	0.0492755	0.014327	0.0048819	8699.23	4467.07	63800	3573.1	1027950	Decline	NO	ital1282	ital1282	0	0	0	7	0.028	YES	0.000129261	265	0.00270325	1448	FALSE	20.9131	5.46415	NA	Turkish_Istanbul	Turkic	Sicilian_East	TRUE	0.0207	0.0136415	0.0388	0.0251834	ND
Sindhi	sind1272	EURASIA	PattersonGenetics2012	Pakistan	25.4906	69	24	594586	indo1319	Indo-European	Indo-European	10	0.037699	0.0210668	0.00404001	25657.3	15227.5	52600	17236.6	30100	Decline	NO	sind1272	0	0	0	0	1	0.08	YES	0.000365112	454	0.00544732	609	FALSE	14.9196	1.34141	NA	Brahui	Dravidian	GujaratiA	TRUE	0.0182	0.00650123	0.0272	0.0206874	ND
Somali	soma1255	AFRICA	LazaridisNature2014	Kenya	5.6	48.3	13	595908	afro1255	Afro-Asiatic	Afro-Asiatic	0	0.0760436	0.0537755	NA	11804.9	7279.49	28300	14858.5	16350	Expansion	NO	0	0	0	0	0	0	0.138	YES	0.00355342	1357	0.0164972	1657	FALSE	4.64263	1.22108	NA	Masai_Kinyawa_MKK	Nilotic	Oromo	TRUE	0.0246	0.017268	0.0366	0.0193611	ND
Spanish_Aragon	arag1245	EURASIA	LazaridisNature2014	Spain	41	-1	6	596371	indo1319	Indo-European	Indo-European	18	0.0522001	0.016056	0.00219861	10694.7	4281.76	136000	5814.86	200050	NotSignificant	NO	stan1288	stan1288	0	0	0	6	0.024	YES	0	334	0.00251905	245	FALSE	Inf	0.733533	MATCH	Spanish_PaisVasco	Basque	Spanish_Murcia	TRUE	0.0317	0.0227007	0.0521	0.0294289	Match
Spanish_Basque	basq1248	EURASIA	LazaridisNature2014	Spain	43.13	-2.08	9	595844	basq1248	Basque	NA	21	0.0612615	0.0238382	0.00704157	3103.7	1874.54	4860	17839.3	46790	Expansion	NO	0	0	0	0	0	19	0.068	YES	0.00246706	62	0.00485934	165	FALSE	1.96969	2.66129	NA	French_South	Indo-European	Spanish_PaisVasco	NA	NA	NA	NA	NA	ND
Spanish_Cantabria	astu1245	EURASIA	LazaridisNature2014	Spain	43.3	-4	5	596273	indo1319	Indo-European	Indo-European	18	0.0509861	0.0153404	0.00190751	6515.7	3201.82	19700	11100.8	60496960	Expansion	NO	stan1288	stan1288	0	0	0	4	0.026	YES	0	639	0.00262138	120	FALSE	Inf	0.187793	MATCH	Spanish_PaisVasco	Basque	Spanish_Murcia	TRUE	0.0427	0.0235523	0.0578	0.0342179	Match
Spanish_CastillaLaMancha	cast1244	EURASIA	LazaridisNature2014	Spain	39.9	-4	5	596273	indo1319	Indo-European	Indo-European	17	0.0509903	0.0154503	0.00129387	6543.67	4637.71	15600	45297.5	47596340	Expansion	NO	stan1288	stan1288	0	0	0	6	0.004	YES	5.83e-05	312	0.000522796	341	FALSE	8.96734	1.09295	NA	Spanish_PaisVasco	Basque	Spanish_Valencia	TRUE	0.0424	0.0235458	0.0574	0.0338565	ND
Spanish_CastillaLeon	cast1244	EURASIA	LazaridisNature2014	Spain	41.4	-4.5	5	596310	indo1319	Indo-European	Indo-European	18	0.0499734	0.0147321	0.00244262	22056.8	12174.3	79100	79149.9	5676100	Expansion	NO	stan1288	stan1288	0	0	0	6	0.034	YES	7.99e-06	477	0.00305273	1981	FALSE	382.069	4.15304	NA	Hungarian2	Uralic	Spanish_Murcia	TRUE	0.0417	0.0233278	0.0572	0.0338566	ND
Spanish_Cataluna	stan1289	EURASIA	LazaridisNature2014	Spain	41.8	1.5	5	596348	indo1319	Indo-European	Indo-European	23	0.0512987	0.0156422	0.00273053	15196.3	4299.89	1970000	6615.19	63130	Decline	NO	stan1289	stan1289	0	0	0	7	0.032	YES	0.000566771	227	0.00302399	1523	FALSE	5.33547	6.70925	NA	Hungarian2	Uralic	Spanish_Aragon	TRUE	0.0321	0.0217576	0.051	0.0292871	ND
Spanish_Extremadura	extr1243	EURASIA	LazaridisNature2014	Spain	39	-6	5	596382	indo1319	Indo-European	Indo-European	15	0.0497824	0.0147894	0.00126943	NA	NA	NA	NA	NA	NA	NO	stan1288	stan1288	0	0	0	6	0.026	YES	3.2e-05	441	0.00256847	506	FALSE	80.2647	1.14739	NA	Spanish_PaisVasco	Basque	Spanish_Murcia	TRUE	0.0439	0.0252324	0.0597	0.0344603	ND
Spanish_Galicia	gali1258	EURASIA	LazaridisNature2014	Spain	42.5	-8.1	5	596134	indo1319	Indo-European	Indo-European	16	0.0497522	0.0148558	0.00239096	23029.8	23029.8	23000	757658	854993100	Expansion	NO	stan1288	stan1288	0	0	0	4	0.024	YES	0.000940507	428	0.00241044	2196	FALSE	2.56292	5.13084	NA	Hungarian2	Uralic	Spanish_Extremadura	TRUE	0.0479	0.0286577	0.0631	0.0344768	ND
Spanish_Murcia	murc1238	EURASIA	LazaridisNature2014	Spain	38	-1.1	5	596496	indo1319	Indo-European	Indo-European	19	0.0489586	0.0145845	0.00186969	24063.5	8375.29	322000	12774	83850	Decline	NO	stan1288	stan1288	0	0	0	8	0.016	YES	0	334	0.00186969	551	FALSE	Inf	1.6497	NA	Spanish_PaisVasco	Basque	Spanish_Aragon	TRUE	0.0292	0.0193216	0.0472	0.0278777	ND
Spanish_PaisVasco	basq1248	EURASIA	LazaridisNature2014	Spain	42.8	-2.7	5	596323	basq1248	Basque	NA	18	0.0553154	0.0189562	0.00324558	5277.62	2449.57	16700	8446.56	742210	Expansion	NO	0	0	0	0	0	16	0.004	YES	0.00246706	62	0.000522796	341	TRUE	0.211911	5.5	MISMATCH	Spanish_CastillaLaMancha	Indo-European	Spanish_Basque	NA	NA	NA	NA	NA	Enclave
Spanish_Valencia	stan1289	EURASIA	LazaridisNature2014	Spain	39.5	-0.4	5	596257	indo1319	Indo-European	Indo-European	21	0.0497326	0.0147401	0.00299862	8496.87	7162.92	10100	30754.5	3394580	Expansion	NO	stan1289	stan1289	0	0	0	10	0.022	YES	3.5e-05	175	0.00234277	1798	FALSE	66.9363	10.2743	NA	Hungarian2	Uralic	Spanish_Aragon	TRUE	0.0314	0.0211607	0.0492	0.0280184	ND
Sulka_Ganai	sulk1246	OCEANIA	SkoglundNature2016	Papua_New_Guinea	-4.5	152.333	10	590550	sulk1246	Sulka	NA	29	0.149816	0.0409197	0.0394165	1643.53	1089.53	2970	1094.45	2353	Decline	YES	0	0	0	0	0	29	0.014	NO	NA	NA	0.00581983	123	NA	NA	NA	ZeroSameFamilyNeighbors	Mengen	Austronesian	NA	NA	NA	NA	NA	NA	ND
Sulka_Watwat	sulk1246	OCEANIA	SkoglundNature2016	Papua_New_Guinea	-4.483	152.3	9	590637	sulk1246	Sulka	NA	29	0.152058	0.0445217	0.0427029	1520.44	1118.12	2130	1114.54	2534	Decline	YES	0	0	0	0	0	29	0.016	NO	NA	NA	0.00732258	121	NA	NA	NA	ZeroSameFamilyNeighbors	Mengen	Austronesian	NA	NA	NA	NA	NA	NA	ND
Surui	suru1262	AMERICAS	PattersonGenetics2012	Brazil	-11	-62	12	590434	tupi1275	Tupian	Tupian	0	0.218539	0.115367	NA	427.532	378.168	472	165.315	6743.5	Decline	YES	0	0	0	0	0	2	NA	YES	0.105691	1863	0.0933846	4613	TRUE	0.883562	2.47611	MISMATCH	Maya	Mayan	Guarani	NA	NA	NA	NA	NA	Drifted
Syrian	turo1239	EURASIA	LazaridisNature2014	Syrian	35.1289	36.8701	8	596534	afro1255	Afro-Asiatic	Afro-Asiatic	27	0.0465843	0.0177664	0.00492184	6024.97	3263.99	18200	2631.14	133290	Decline	NO	0	0	0	0	0	14	0.032	YES	0.00132795	188	0.00301842	420	FALSE	2.27299	2.23404	NA	Turkish_Kayseri	Turkic	Lebanese	TRUE	0.00756	0.00473219	0.0105	0.00575287	ND
Taa_East	huaa1248	AFRICA	PickrellNatureCommunications2012	Botswana	-24.2365	22.8207	8	595235	tuuu1241	Tuu	NA	19	0.207873	0.0830594	0.0247609	1209.09	800.7	2200	698.497	7290	NotSignificant	YES	0	0	0	0	0	18	0.11	YES	0.0108206	268	0.0134304	310	FALSE	1.24119	1.15672	NA	Gui	Khoe-Kwadi	Taa_West	TRUE	0.00967	0.00301336	0.0284	0.0254346	ND
Taa_North	xooo1239	AFRICA	PickrellNatureCommunications2012	Botswana	-23.0146	22.4159	11	596055	tuuu1241	Tuu	NA	20	0.209637	0.0932249	0.0275472	1336.8	827.229	2500	816.09	28018	NotSignificant	NO	0	0	0	0	0	19	0.042	YES	0.00662637	230	0.0073823	139	FALSE	1.11408	0.604348	MATCH	Naro	Khoe-Kwadi	Taa_West	TRUE	0.0116	0.00189995	0.0312	0.029323	Match
Taa_West	xooo1239	AFRICA	PickrellNatureCommunications2012	Botswana	-23.6399	20.2727	15	595761	tuuu1241	Tuu	NA	20	0.207894	0.0877143	0.0253528	2167.41	1433.15	3740	1340.65	10682	NotSignificant	NO	0	0	0	0	0	19	0.052	YES	0.00662637	230	0.00815689	224	FALSE	1.23097	0.973913	MATCH	Naro	Khoe-Kwadi	Taa_North	TRUE	0.00961	0.001752	0.0254	0.0236862	Match
Tabasaran	taba1259	EURASIA	Jeong_2019	Russia	41.96	47.82	10	588840	nakh1245	Nakh-Daghestanian	Nakh-Daghestanian	39	0.0465796	0.0151001	0.00877173	7790.69	5355.89	13400	4497.72	12100	Decline	YES	0	0	0	0	0	30	0.046	YES	0.00262003	92	0.00379682	176	FALSE	1.44915	1.91304	NA	Kumyk	Turkic	Avar_Gunibsky	TRUE	0.00232	-0.000669597	0.00496	0.00563303	ND
Tagalog	taga1270	SOUTHEAST_ASIA	SkoglundNature2016	Philippines	14.6	120.98	5	590359	aust1307	Austronesian	Austronesian	4	0.0917822	0.0147265	0.0229213	9382.71	3326.32	151000	3830.45	763380	NotSignificant	NO	0	0	taga1270	0	0	0	0.076	YES	0.00192271	730	0.00679772	1613	FALSE	3.53549	2.20959	NA	Vietnamese_South	Austroasiatic	Mamanwa1	FALSE	-0.0291	-0.0509257	-0.000983	0.0499426	Misaligned
Tajik	taji1245	EURASIA	LazaridisNature2014	Tajikistan	37.9	72.1667	8	596536	indo1319	Indo-European	Indo-European	13	0.0382788	0.0160022	0.0100224	10017.8	4901.82	38100	8330.58	18410	NotSignificant	NO	taji1245	0	0	0	0	6	0.118	YES	0.00250416	211	0.00718349	2234	FALSE	2.86862	10.5877	NA	Kumyk	Turkic	Tajik_Lowland_Kulyab	TRUE	0.0136	0.00747209	0.0263	0.0187813	ND
Tajik_Lowland_Kulyab	kulj1234	EURASIA	Jeong_2019	Tajikistan	37.9	69.77	7	588972	indo1319	Indo-European	Indo-European	14	0.0336916	0.0130392	0.00753858	11423	5156.95	67500	6455.71	4246690	Expansion	NO	taji1245	0	0	0	0	7	0.042	YES	0.00250416	211	0.00356232	2429	FALSE	1.42256	11.5118	NA	Nogai	Turkic	Tajik	TRUE	0.0118	0.0056367	0.0231	0.0174361	ND
Tajik_Mountain	taji1245	EURASIA	Jeong_2019	Tajikistan	39.37	68.52	12	589038	indo1319	Indo-European	Indo-European	13	0.035696	0.0169827	0.0108859	3082.2	1959.53	5180	1212.72	43905	Decline	NO	taji1245	0	0	0	0	8	0.11	YES	0.0053518	196	0.00681829	2262	FALSE	1.27402	11.5408	NA	Nogai	Turkic	Tajik_Lowland_Kulyab	TRUE	0.00966	0.00460536	0.02	0.0154283	ND
Tatar_Kazan	tata1255	EURASIA	Jeong_2019	Russia	55.23	52.58	13	588471	turk1311	Turkic	Turkic	22	0.0335092	0.0141871	0.00474982	12493	7241.7	27900	6019.31	182820	Decline	NO	0	0	0	tata1255	0	11	0.034	YES	0.00218301	149	0.0031313	803	FALSE	1.4344	5.38926	NA	Russian_Archangelsk_Krasnoborsky	Indo-European	Bashkir_IkskoBelsky_Uran	TRUE	0.00111	-0.00430188	0.00354	0.00783986	ND
Tatar_Mishar	tata1255	EURASIA	Jeong_2019	Russia	55	48.5	9	588859	turk1311	Turkic	Turkic	21	0.0380412	0.0158838	0.00612195	7945.92	4828.72	14500	3548	27527	Decline	YES	0	0	0	tata1255	0	11	0.064	YES	0.00331525	261	0.00472913	517	FALSE	1.42648	1.98084	NA	Russian_Ryazan_Spassk_Ryazansky	Indo-European	Tatar_Kazan	FALSE	-0.00254	-0.00816181	0.000865	0.00902654	Misaligned
Tatar_Siberian_Ishtyak_Toguz	sibe1250	EURASIA	Jeong_2019	Russia	57.93	69.01	5	589163	turk1311	Turkic	Turkic	12	0.0336905	0.0290644	0.00595598	5092.26	2245.34	20900	1927.35	861188	Decline	NO	0	0	0	0	bara1273	2	0.084	YES	0	26	0.0056756	2721	FALSE	Inf	104.654	NA	Hazara	Indo-European	Tatar_Siberian_Iskero_Tobolsk	TRUE	0.016	0.0114799	0.0194	0.00791338	ND
Tatar_Siberian_Iskero_Tobolsk	sibe1250	EURASIA	Jeong_2019	Russia	58.1	68.72	5	589288	turk1311	Turkic	Turkic	12	0.0353002	0.0309123	0.00708062	3646.22	1810.74	13000	1320.2	6439513	Decline	NO	0	0	0	0	bara1273	2	0.106	YES	0	26	0.00660889	2740	FALSE	Inf	105.385	NA	Hazara	Indo-European	Tatar_Siberian_Ishtyak_Toguz	TRUE	0.0167	0.0112183	0.0194	0.00815151	ND
Tatar_Siberian_Yalutorovsky	sibe1250	EURASIA	Jeong_2019	Russia	56.89	66.52	6	588914	turk1311	Turkic	Turkic	15	0.0350758	0.0289877	0.0108547	4811.33	2963.28	10400	1815.64	111691	Decline	NO	0	0	0	0	bara1273	4	0.204	YES	0.00472829	189	0.0107866	2617	FALSE	2.28129	13.8466	NA	Hazara	Indo-European	Tatar_Siberian_Ishtyak_Toguz	TRUE	0.0105	0.00709079	0.0166	0.00948517	ND
Tatar_Siberian_Zabolotniye	sibe1250	EURASIA	Jeong_2019	Russia	58.41	67.46	5	588857	turk1311	Turkic	Turkic	15	0.0521401	0.0464892	0.0198087	1171.21	801.584	1980	509.757	7592	Decline	YES	0	0	0	0	bara1273	4	0.298	YES	0.0138131	106	0.0145025	207	FALSE	1.04991	1.95283	NA	Mansi	Uralic	Tatar_Siberian_Ishtyak_Toguz	TRUE	0.0202	0.0129968	0.0222	0.00920337	ND
Teop	teop1238	OCEANIA	SkoglundNature2016	Papua_New_Guinea	-5.85	155.18	9	588614	aust1307	Austronesian	Austronesian	30	0.140338	0.0469064	0.0426393	2447.18	1652.99	3710	1286.12	6394	Decline	YES	0	0	teop1238	0	0	9	0.068	YES	0.0132049	74	0.0175711	283	FALSE	1.33065	3.82432	NA	Vella_Lavella	Bilua	Buka	FALSE	-0.0159	-0.0511226	0.0356	0.0867097	Misaligned
Thai	thai1261	SOUTHEAST_ASIA	LazaridisNature2014	Thailand	13.8	100.5	8	596428	taik1256	Tai-Kadai	NA	6	0.083508	0.0189917	0.00333717	18287.5	7027.37	367000	15737	13992650	Expansion	NO	0	0	0	0	0	7	0.018	YES	0.00608592	803	0.0011924	528	TRUE	0.195928	0.657534	NA	Cambodian	Austroasiatic	Dai	NA	NA	NA	NA	NA	ND
Tigak	tiga1245	OCEANIA	SkoglundNature2016	Papua_New_Guinea	-2.567	150.833	9	590559	aust1307	Austronesian	Austronesian	28	0.136949	0.0394165	0.0388652	833.192	652.882	1120	572.475	2105	Decline	YES	0	0	tiga1245	0	0	8	0.162	YES	0.0203311	106	0.0274059	1232	FALSE	1.34798	11.6226	NA	Savo	Savosavo	Notsi	FALSE	-0.0129	-0.0399857	0.0307	0.0706389	Misaligned
Tikopia	tiko1237	OCEANIA	QinStonekingMBE2015	Solomon_Islands	-12.2967	168.824	6	596200	aust1307	Austronesian	Austronesian	1	0.133361	0.0910533	0.100375	454.647	316.602	707	190.927	2635	Decline	YES	0	0	tiko1237	0	0	0	0.41	YES	0.0256849	1970	0.0604113	1048	FALSE	2.35202	0.53198	MATCH	Savo	Savosavo	Tongan	TRUE	0.0132	-0.0121871	0.0261	0.0382848	Match
Tofalar	kara1462	EURASIA	LazaridisNature2014	Russia	54.2177	96.976	10	590254	turk1311	Turkic	Turkic	19	0.0986458	0.0875005	0.0303349	652.075	421.642	1040	291.468	3097	Decline	YES	0	0	0	kara1462	tofa1248	6	0.326	YES	0.0193276	380	0.0273501	1232	FALSE	1.41508	3.24211	NA	Buryat_Zabaikalsky_Aginsky	Mongolic-Khitan	Tuvinian_2	TRUE	0.0411	0.0295981	0.0468	0.017232	ND
Tolai	mini1257	OCEANIA	SkoglundNature2016	Papua_New_Guinea	-4.311	152.128	10	590500	aust1307	Austronesian	Austronesian	28	0.14564	0.0355	0.0350029	2222.55	1569.77	3150	5248.21	327570	Expansion	NO	0	0	kuan1248	0	0	8	0.078	YES	0.0051365	19	0.0193399	162	FALSE	3.76519	8.52632	NA	Kuot_Lamalaua	Kuot	Tolai_Kabakada	FALSE	-0.0107	-0.0566586	0.0384	0.0950625	Misaligned
Tolai_Kabakada	kaba1283	OCEANIA	SkoglundNature2016	Papua_New_Guinea	-4.483	152.1	9	590377	aust1307	Austronesian	Austronesian	29	0.143438	0.0401225	0.0381259	1819.75	1119.65	3440	3051.12	12741	Expansion	NO	0	0	kuan1248	0	0	9	0.112	YES	0.0051365	19	0.0227657	178	FALSE	4.43214	9.36842	NA	Kuot_Lamalaua	Kuot	Tolai	FALSE	-0.00961	-0.049896	0.0476	0.0975005	Misaligned
Tongan	tong1325	OCEANIA	QinStonekingMBE2015	Tonga	-21.19	-175.18	10	596034	aust1307	Austronesian	Austronesian	0	0.119042	0.0779959	NA	1271.64	866.959	1930	4194.04	5678	Expansion	YES	0	0	tong1325	0	0	0	0.354	YES	0.0194475	3264	0.0467553	2998	FALSE	2.40418	0.918505	MATCH	Savo	Savosavo	Ontong_Java	TRUE	0.0245	-0.00652702	0.0449	0.0514453	Match
Tshwa	tsoa1238	AFRICA	PickrellNatureCommunications2012	Botswana	-21.0249	25.9366	8	594600	khoe1240	Khoe-Kwadi	Khoe-Kwadi	18	0.16269	0.0397926	0.02125	1941.67	1196	3790	1257.24	5713	Decline	YES	0	0	0	0	0	13	0.146	YES	0.0119002	82	0.0175423	344	FALSE	1.47412	4.19512	NA	Tswana	Atlantic-Congo	Shua	TRUE	0.012	0.00121805	0.0169	0.0156985	ND
Tswana	tswa1253	AFRICA	PickrellNatureCommunications2012	Botswana	-24.0665	25.3656	5	595937	atla1278	Atlantic-Congo	Atlantic-Congo	16	0.157354	0.0398363	0.038247	4742.64	1854.92	57000	3235.33	9740	NotSignificant	YES	0	0	0	0	0	16	0.092	YES	0.00842895	1366	0.0118821	2837	FALSE	1.40968	2.07687	NA	Luo	Nilotic	Malawi_Yao	TRUE	0.0345	0.0189886	0.0448	0.0257992	ND
Tu	tuuu1240	EURASIA	PattersonGenetics2012	China	36	101	10	596264	mong1349	Mongolic-Khitan	Mongolic-Khitan	1	0.0893401	0.0794179	0.00411348	18300.1	7858.22	94400	7034.72	280130	Decline	NO	0	0	0	0	0	1	0.018	YES	0.00284783	1310	0.00193332	1267	TRUE	0.678875	0.967176	NA	Han-NChina	Sino-Tibetan	Mongola	TRUE	0.0349	0.0279253	0.0428	0.0149053	ND
Tubalar	kara1462	EURASIA	LazaridisNature2014	Russia	51.1333	87	30	596287	turk1311	Turkic	Turkic	19	0.0482824	0.043009	0.016378	1221.47	987.415	1550	510.371	18811	Decline	YES	0	0	0	0	0	3	0.272	YES	0	122	0.0159972	2398	FALSE	Inf	19.6557	NA	Hazara	Indo-European	Tubalar_2	TRUE	0.0222	0.0180535	0.0258	0.0076985	ND
Tubalar_2	nort2686	EURASIA	Jeong_2019	Russia	52.2	87.42	5	585146	turk1311	Turkic	Turkic	17	0.0561178	0.0499812	0.0210314	956.776	592.19	1850	397.48	16993	Decline	YES	0	0	0	0	0	2	0.29	YES	0	122	0.018735	2507	FALSE	Inf	20.5492	NA	Hazara	Indo-European	Tubalar	TRUE	0.0251	0.0196106	0.029	0.00940297	ND
Tujia	tuji1244	EURASIA	PattersonGenetics2012	China	29	109	10	596118	sino1245	Sino-Tibetan	Sino-Tibetan	7	0.103788	0.0946887	0.00431165	40146.8	18110.7	194000	60120.4	17774200	Expansion	NO	0	0	0	0	0	3	0.02	YES	0.000975801	601	0.00275599	1924	FALSE	2.82434	3.20133	NA	Korean	Koreanic	Han_HGDP	TRUE	0.0236	0.0200409	0.03	0.00995524	ND
Tunisian	tuni1259	EURASIA	LazaridisNature2014	Tunisia	36.82	10.17	8	596048	afro1255	Afro-Asiatic	Afro-Asiatic	16	0.0494083	0.0256851	0.0131877	19033.3	8498.6	72200	86332.1	59891170	Expansion	NO	0	0	0	0	0	9	0.186	YES	0.000770741	518	0.0100615	454	FALSE	13.0543	0.876448	MATCH	Sicilian_East	Indo-European	Libyan	TRUE	0.0122	0.00931885	0.0147	0.00536049	Match
Turkish_Adana	nucl1301	EURASIA	LazaridisNature2014	Turkey	37	35.3167	10	597126	turk1311	Turkic	Turkic	36	0.0416123	0.0123668	0.00446794	33133.2	13902.3	664000	12456.5	736160	Decline	NO	0	0	0	nucl1301	anat1259	28	0.01	YES	0.0002398	194	0.00116435	347	FALSE	4.8555	1.78866	NA	Lebanese_Muslim	Afro-Asiatic	Turkish_Kayseri	FALSE	-0.0129	-0.0167793	-0.00325	0.0135322	Misaligned
Turkish_Aydin	nucl1301	EURASIA	LazaridisNature2014	Turkey	37.85	27.8333	10	596726	turk1311	Turkic	Turkic	22	0.0377962	0.0103016	0.00386283	31706.1	13766.5	231000	18235.2	236700	Decline	NO	0	0	0	nucl1301	anat1259	17	0.016	YES	0.000526751	675	0.0017881	1444	FALSE	3.39458	2.13926	NA	Kabardinian	Abkhaz-Adyge	Turkish_Kayseri	FALSE	-0.00888	-0.0123241	-5.37e-05	0.0122705	Misaligned
Turkish_Balikesir	nucl1301	EURASIA	LazaridisNature2014	Turkey	39.385	27.533	11	596362	turk1311	Turkic	Turkic	19	0.0413738	0.0134934	0.00611836	3905.12	2825.12	5890	1431.98	468418	Decline	NO	0	0	0	nucl1301	anat1259	14	0.07	YES	0.00311791	173	0.0049648	1326	FALSE	1.59235	7.66474	NA	Abazin	Abkhaz-Adyge	Turkish_Aydin	FALSE	-0.0109	-0.0139307	-0.00158	0.0123523	Misaligned
Turkish_Istanbul	nucl1301	EURASIA	LazaridisNature2014	Turkey	41.0167	28.95	11	597008	turk1311	Turkic	Turkic	23	0.0401057	0.0106998	0.00374221	42985.9	13954.2	2680000	15679.8	89892910	Decline	NO	0	0	0	nucl1301	anat1259	17	0.012	YES	0.000702887	613	0.00156604	1260	FALSE	2.22801	2.05546	NA	Sicilian_East	Indo-European	Turkish_Kayseri	FALSE	-0.0132	-0.0168433	-0.00295	0.0138972	Misaligned
Turkish_Kayseri	nucl1301	EURASIA	LazaridisNature2014	Turkey	38.7333	35.4833	10	596785	turk1311	Turkic	Turkic	42	0.0416546	0.0121355	0.0038544	43448.5	21689.4	257000	19796.6	879800	Decline	NO	0	0	0	nucl1301	anat1259	32	0.008	YES	0.0002398	194	0.00106838	795	FALSE	4.4553	4.09794	NA	Armenian	Indo-European	Turkish_Adana	FALSE	-0.0136	-0.0173175	-0.00327	0.014052	Misaligned
Turkish_Trabzon	nucl1301	EURASIA	LazaridisNature2014	Turkey	41	39.7333	10	597007	turk1311	Turkic	Turkic	46	0.0524733	0.0187774	0.00828564	3867.7	2694.96	6120	1838.1	82290	Decline	NO	0	0	0	nucl1301	anat1259	35	0.056	YES	0.00433111	442	0.00426377	416	TRUE	0.984452	0.941176	NA	Armenian	Indo-European	Turkish_Kayseri	FALSE	-0.0192	-0.0230056	-0.00687	0.0161338	Misaligned
Turkmen	turk1304	EURASIA	LazaridisNature2014	Uzbekistan	42.464	59.6118	7	596248	turk1311	Turkic	Turkic	13	0.0286318	0.0195447	0.0138165	5539.95	2724.56	18600	2149.58	275070	Decline	NO	0	0	0	turk1304	turk1304	8	0.078	YES	0.00196566	810	0.00534313	1001	FALSE	2.71824	1.2358	NA	Tajik_Lowland_Kulyab	Indo-European	Uzbek_Tashkent	TRUE	0.00817	0.0046533	0.00925	0.00459826	ND
Tuscan	ital1282	EURASIA	PattersonGenetics2012	Italy	43	11	8	596614	indo1319	Indo-European	Indo-European	20	0.0510135	0.0146968	0.00371876	42792	23982.6	125000	35758.4	112500	NotSignificant	NO	ital1282	ital1282	0	0	0	7	0.018	YES	0.00099396	752	0.00202191	1411	FALSE	2.0342	1.87633	NA	Gagauz	Turkic	Albanian	TRUE	0.0234	0.015772	0.0432	0.0274571	ND
Tuvinian	tuvi1240	EURASIA	LazaridisNature2014	Russia	50.2596	95.1603	10	595718	turk1311	Turkic	Turkic	18	0.0792079	0.0683644	0.0112094	3296.67	1899.04	7290	1610.66	8107	Decline	YES	0	0	0	tuvi1240	tuvi1240	4	0.088	YES	0.00292207	111	0.00584239	323	FALSE	1.9994	2.90991	NA	Mongol_Uuld	Mongolic-Khitan	Tuvinian_2	TRUE	0.0387	0.0262381	0.0452	0.0189275	ND
Tuvinian_2	tuvi1240	EURASIA	Jeong_2019	Russia	51.16	94.47	10	588960	turk1311	Turkic	Turkic	19	0.0783136	0.0673512	0.0102263	2250.78	1389.51	4580	1286.9	6551	Decline	YES	0	0	0	tuvi1240	tuvi1240	5	0.106	YES	0.00292207	111	0.00662767	1067	FALSE	2.26814	9.61261	NA	Buryat_Buryatya_Horinsky_Selenginsky	Mongolic-Khitan	Tuvinian	TRUE	0.0387	0.0263123	0.0444	0.0180498	ND
Udmurt_Northern	nort2676	EURASIA	Jeong_2019	Russia	56.09	52.37	5	589193	ural1272	Uralic	Uralic	23	0.0391707	0.0263076	0.0151621	1677.98	1041.19	3250	1398.43	130999400	Expansion	NO	0	0	0	0	0	17	0.156	YES	0.00031104	0	0.00885093	108	FALSE	28.4559	Inf	NA	Bashkir_IkskoBelsky_Uran	Turkic	Udmurt_Southern	TRUE	0.00295	0.000786949	0.00608	0.00529443	ND
Udmurt_Southern	sout2681	EURASIA	Jeong_2019	Russia	56.09	52.37	5	588975	ural1272	Uralic	Uralic	23	0.0400311	0.0272737	0.0156002	1480.09	939.706	3000	1487.71	282152	Expansion	NO	0	0	0	0	0	17	0.154	YES	0.00031104	0	0.00876589	108	FALSE	28.1825	Inf	NA	Bashkir_IkskoBelsky_Uran	Turkic	Udmurt_Northern	TRUE	0.00315	0.00108377	0.00594	0.00485658	ND
Ukrainian_East	ukra1253	EURASIA	LazaridisNature2014	Russia	50.2871	31.5574	6	596119	indo1319	Indo-European	Indo-European	18	0.047537	0.0157243	0.00216665	32695.4	5647.39	31800000	25266.4	567220	Expansion	NO	ukra1253	0	0	0	0	6	0.012	YES	0.000528176	642	0.00155446	962	FALSE	2.94307	1.49844	NA	Hungarian1	Uralic	Polish_Lublin	TRUE	0.0163	0.0124634	0.0225	0.0100113	ND
Ukrainian_Sumskaya	ukra1253	EURASIA	Jeong_2019	Ukraine	50.82	33.87	5	588833	indo1319	Indo-European	Indo-European	22	0.0485822	0.0155207	0.00327636	12048.5	6765.16	24900	58809.6	82592680	Expansion	NO	ukra1253	0	0	0	0	10	0.006	YES	0	527	0.000754643	1139	FALSE	Inf	2.16129	NA	Hungarian2	Uralic	Belarusian	TRUE	0.0165	0.0125819	0.0222	0.00960268	ND
Ulchi	ulch1241	EURASIA	LazaridisNature2014	Russia	51.93	140.41	32	596044	tung1282	Tungusic	Tungusic	4	0.101778	0.0928525	0.00911492	3835.13	2803.6	5360	3324.73	3340	QuiteConstant	YES	0	0	0	0	0	1	0.204	YES	0.00468674	459	0.0108314	3160	FALSE	2.31107	6.88453	NA	Mongol_Khalkh_Zasagt	Mongolic-Khitan	Evenk_FarEast	TRUE	0.0145	0.00475384	0.0233	0.0185205	ND
Uygur	uigh1240	EURASIA	PattersonGenetics2012	China	44	81	10	595793	turk1311	Turkic	Turkic	8	0.0349493	0.0304722	0.0117259	54013.2	25709.2	425000	119781	896974200	Expansion	NO	0	0	0	uigh1240	uigh1240	2	0.032	YES	0.000991197	3122	0.00300313	1507	FALSE	3.0298	0.482703	MATCH	Hazara	Indo-European	Nogai_Stavropol	TRUE	0.0153	0.0112434	0.0199	0.00864316	Match
Uzbek	nort2690	EURASIA	LazaridisNature2014	Uzbekistan	41.2667	69.2167	10	594736	turk1311	Turkic	Turkic	13	0.0262689	0.0231461	0.00835189	13086	6217.25	35200	4833.31	1118550	Decline	NO	0	0	0	nort2690	uzbe1247	8	0.06	YES	0.00153891	2278	0.00453818	868	FALSE	2.94896	0.381036	MATCH	Hazara	Indo-European	Nogai_Stavropol	TRUE	0.00888	0.00737612	0.0139	0.0065169	Match
Uzbek_Khorezm	nort2690	EURASIA	Jeong_2019	Uzbekistan	41.55	60.63	8	588718	turk1311	Turkic	Turkic	8	0.0278966	0.0192158	0.00646644	6612.43	3986.3	15000	2464.8	220205	Decline	NO	0	0	0	nort2690	uzbe1247	4	0.084	YES	0.000664064	721	0.0056968	881	FALSE	8.57869	1.22191	NA	Tajik_Lowland_Kulyab	Indo-European	Uzbek_Tashkent	TRUE	0.00824	0.00517948	0.00961	0.00442635	ND
Uzbek_Tashkent	nort2690	EURASIA	Jeong_2019	Uzbekistan	41.3	69.27	9	589020	turk1311	Turkic	Turkic	13	0.0258522	0.0199319	0.00787321	24692.6	12014.4	92500	18237.5	100300	Decline	NO	0	0	0	nort2690	uzbe1247	8	0.062	YES	0.000664064	721	0.00464006	381	FALSE	6.98737	0.528433	MATCH	Tajik_Lowland_Kulyab	Indo-European	Uzbek_Khorezm	TRUE	0.00897	0.00541407	0.0109	0.00548809	Match
Vella_Lavella	bilu1245	OCEANIA	QinStonekingMBE2015	Solomon_Islands	-7.9	156.7	6	596369	bilu1245	Bilua	NA	29	0.124486	0.0446739	0.0403483	4696.08	2513.8	20800	3655.59	12890	NotSignificant	YES	0	0	0	0	0	31	0.008	NO	NA	NA	0.00341231	16	NA	NA	NA	ZeroSameFamilyNeighbors	Ranongga	Austronesian	NA	NA	NA	NA	NA	NA	ND
Veps	veps1250	EURASIA	Jeong_2019	Russia	61.27	35.02	10	589230	ural1272	Uralic	Uralic	18	0.0491173	0.0243489	0.00880933	2061.21	1500.1	3300	2620.49	5160	NotSignificant	YES	0	0	0	0	0	11	0.076	YES	0.00308167	152	0.00522147	582	FALSE	1.69436	3.82895	NA	Russian_Archangelsk_Krasnoborsky	Indo-European	Karelian_Southern	TRUE	0.00655	-0.00593118	0.0101	0.0160052	ND
Vietnamese_North	viet1252	SOUTHEAST_ASIA	SkoglundNature2016	Vietnam	21.03	105.85	5	590412	aust1305	Austroasiatic	NA	7	0.0996149	0.0189641	0.00431165	18749	6048.05	153000	650715	2829994000	Expansion	NO	0	0	0	0	0	7	0.018	YES	0	1140	0.00341298	985	FALSE	Inf	0.864035	MATCH	Thai	Tai-Kadai	Vietnamese_South	NA	NA	NA	NA	NA	Match
Vietnamese_South	viet1252	SOUTHEAST_ASIA	SkoglundNature2016	Vietnam	10.82	106.64	5	590413	aust1305	Austroasiatic	NA	2	0.100761	0.0195796	0.00350569	10884.2	4404.01	69600	5430.28	6617330	Expansion	NO	0	0	0	0	0	1	0.014	YES	0	1140	0.0024407	746	FALSE	Inf	0.654386	MATCH	Thai	Tai-Kadai	Vietnamese_North	TRUE	0.00675	-0.00214499	0.0192	0.0213553	Match
Vishwabrahmin	vish1243	EURASIA	LazaridisNature2014	India	16.3	80.48	14	594607	drav1251	Dravidian	NA	3	0.0499785	0.0456605	0.00807973	14665.3	8145.42	45200	6928.82	367960	NotSignificant	NO	0	0	0	0	0	1	0.03	YES	0.00227691	360	0.00283709	1324	FALSE	1.24603	3.67778	NA	Bengali	Indo-European	Mala	FALSE	-0.00564	-0.0153013	0.0161	0.0313517	Misaligned
Wambo	ndon1254	AFRICA	PickrellNatureCommunications2012	Namibia	-17.73	18.06	5	594376	atla1278	Atlantic-Congo	Atlantic-Congo	18	0.154684	0.0514432	0.0514432	5605.95	2767.41	24100	4098.35	13298020	Expansion	NO	0	0	0	0	0	17	0.036	YES	0.00405573	513	0.00686119	2648	FALSE	1.69173	5.16179	NA	Luo	Nilotic	Mbukushu	TRUE	0.0518	0.0290507	0.0748	0.0457572	ND
Wayku	sanm1289	AMERICAS	Barbieri_2018	Peru	-6.42209	-76.5199	10	596512	quec1387	Quechuan	Quechuan	8	0.155217	0.0444244	0.0395689	789.173	631.101	1040	287.814	88492	Decline	YES	0	0	0	0	0	1	0.186	YES	0.0295723	162	0.0271129	768	TRUE	0.916834	4.74074	MISMATCH	Cocama	Tupian	Luya	NA	NA	NA	NA	NA	Enclave
Xavante	xava1240	AMERICAS	SkoglundNature2015	Brazil	-14.3333	-52.5	9	588477	nucl1710	Nuclear-Macro-Je	NA	0	0.181219	0.0737813	NA	389.682	272.764	645	193.042	4106.3	Decline	YES	0	0	0	0	0	0	NA	NO	NA	NA	0.0542428	5620	NA	NA	NA	ZeroSameFamilyNeighbors	Maya	Mayan	NA	NA	NA	NA	NA	NA	ND
Xibo	xibe1242	EURASIA	PattersonGenetics2012	China	43.4979	81.5	9	596401	tung1282	Tungusic	Tungusic	8	0.0897479	0.0797514	0.015601	12573.1	6066.87	66200	6727.61	43350	Decline	NO	0	0	0	0	0	8	0.006	YES	0.00492025	4006	0.000766307	2345	TRUE	0.155746	0.585372	NA	Mongola	Mongolic-Khitan	Hezhen	TRUE	0.0587	0.0465563	0.0696	0.0230623	ND
Xuun	kung1261	AFRICA	PickrellNatureCommunications2012	Namibia	-18.6907	19.6826	15	594727	kxaa1236	Kxa	Kxa	19	0.189002	0.0711906	0.0229675	2967.62	1981.41	4760	2463.91	2320	Decline	YES	0	0	0	0	0	17	0.072	YES	0.00873374	189	0.0100866	422	FALSE	1.1549	2.2328	NA	Naro	Khoe-Kwadi	San	NA	NA	NA	NA	NA	ND
Yakut	yaku1245	EURASIA	PattersonGenetics2012	Russia	62.9829	129.5	25	596029	turk1311	Turkic	Turkic	3	0.0911378	0.0798383	0.0112783	1298.13	1070.7	1590	671.228	55237	NotSignificant	NO	0	0	0	yaku1245	yaku1245	3	0.18	YES	0.0136742	2489	0.00986235	701	TRUE	0.721238	0.281639	NA	Even	Tungusic	Tuvinian	TRUE	0.0453	0.0330376	0.0512	0.0181703	ND
Yaquis	yaqu1251	AMERICAS	Barbieri_2018	Mexico	27.5767	-109.96	8	596401	utoa1244	Uto-Aztecan	NA	1	0.0957358	0.0392266	0.0469834	3299.69	2065.11	7860	2564.17	3790	Decline	YES	0	0	0	0	0	0	0.106	YES	0.0469834	249	0.0227782	2157	TRUE	0.484814	8.66265	MISMATCH	Maya	Mayan	Pima	NA	NA	NA	NA	NA	Enclave
Yemeni	jude1267	EURASIA	LazaridisNature2014	Yemen	14.0407	44.5715	6	596609	afro1255	Afro-Asiatic	Afro-Asiatic	4	0.0445802	0.0240997	0.0139859	6998.12	5397.33	10600	3346.85	108050	Decline	NO	0	0	0	0	0	0	0.14	YES	0.000636746	2258	0.00817049	2716	FALSE	12.8316	1.20283	NA	Turkish_Adana	Turkic	Egyptian2	TRUE	0.0157	0.0116444	0.0184	0.00680032	ND
Yi	lolo1267	EURASIA	PattersonGenetics2012	China	28	103	10	596684	sino1245	Sino-Tibetan	Sino-Tibetan	7	0.10181	0.0926789	0.00990324	10795.7	6128.67	19200	20134.3	27660	Expansion	NO	0	0	0	0	0	5	0.052	YES	0.00291799	372	0.00411348	910	FALSE	1.4097	2.44624	NA	Tu	Mongolic-Khitan	Naxi	TRUE	0.0252	0.0196978	0.0339	0.0142511	ND
Yoruba	yoru1245	AFRICA	PattersonGenetics2012	Nigeria	7.4	3.9	75	594413	atla1278	Atlantic-Congo	Atlantic-Congo	3	0.144611	0.0545404	0.00708868	241486	136980	572000	147852	412000	Decline	NO	0	0	0	0	0	0	0.014	YES	0.00438518	695	0.00399845	1889	TRUE	0.91181	2.71799	MISMATCH	Mende	Mande	Cameroon_Mbo	TRUE	0.107	0.0966388	0.146	0.0490381	Enclave
Yukagir_Forest	nort2745	EURASIA	LazaridisNature2014	Russia	65.48	151	5	596963	yuka1259	Yukaghir	NA	3	0.0382306	0.0322461	0.0481223	2722.23	1481.65	6790	1270.69	10292	Decline	YES	0	0	0	0	0	5	0.104	YES	0.0176766	584	0.00657034	5835	TRUE	0.371697	9.99144	MISMATCH	Karakalpak	Turkic	Yukagir_Tundra	NA	NA	NA	NA	NA	Enclave
Yukagir_Tundra	sout2750	EURASIA	LazaridisNature2014	Russia	70.6	147.9	19	596451	yuka1259	Yukaghir	NA	2	0.0859483	0.0749202	0.018475	2529.3	2013.22	3120	1807.9	3110	Decline	YES	0	0	0	0	0	2	0.168	YES	0.0176766	584	0.00933129	1875	TRUE	0.527889	3.21062	MISMATCH	Evenk_FarEast	Tungusic	Yukagir_Forest	NA	NA	NA	NA	NA	Enclave
Zapotec	zapo1437	AMERICAS	LazaridisNature2014	Mexico	17.0167	-96.5167	12	595862	otom1299	Otomanguean	NA	4	0.133775	0.0337619	0.0125825	3860.11	2282.29	7360	1625.89	25066	Decline	YES	0	0	0	0	0	3	0.014	YES	0.0128707	149	0.0101656	632	TRUE	0.789825	4.24161	MISMATCH	Kaqchikel	Mayan	Mixtec	NA	NA	NA	NA	NA	Enclave
